# Supplementary material for: Significant Strain Variation in the Mutation Spectra of Inbred Laboratory Mice
Source: Mol Biol Evol. 2019 Feb 11;36(5):865–74. doi: 10.1093/molbev/msz026 (PMC6501876; doi:10.1093/molbev/msz026)
Supplement: Supplementary Data [file msz026_supp.zip]

Archive with 2 entries (2 files):
- supplementary_materials.pdf
- SuppTables_concat.xlsx
