# Supplementary material for: Significant Strain Variation in the Mutation Spectra of Inbred Laboratory Mice
Source: Mol Biol Evol. 2019 Feb 11;36(5):865–74. doi: 10.1093/molbev/msz026 (PMC6501876; doi:10.1093/molbev/msz026)
Supplement: Supplementary Data [file msz026_supp.zip › SuppTables_concat.xlsx]

## Sheet: TableS1
Table S1. Pairwise IBD blocks >=5Mb in common inbred laboratory strains.
Strain1	Strain2	Chr	Block_start	Block_stop	Block_size
129S1/SvImJ	129S5/SvEvBrd	1	3000185	8459855	5459670
BTBR T+ Itpr3tf/J	LP/J	1	3000185	9776215	6776030
C57BR/cdJ	I/LnJ	1	3000185	10159550	7159365
C57L/J	I/LnJ	1	3000185	10159550	7159365
DBA/1J	DBA/2J	1	3000185	11292822	8292637
C57BL/10J	C57BL/6NJ	1	3000185	21610759	18610574
C57BR/cdJ	C57L/J	1	3000185	33279830	30279645
C57BL/10J	C58/J	1	3396483	10032380	6635897
C57BL/6NJ	C58/J	1	3396483	10032380	6635897
KK/HlJ	NZO/HlLtJ	1	5780637	11292822	5512185
BALB/cJ	SEA/GnJ	1	6927703	15704620	8776917
129S1/SvImJ	BTBR T+ Itpr3tf/J	1	8761025	15514780	6753755
129P2/OlaHsd	129S1/SvImJ	1	9014519	15514780	6500261
129P2/OlaHsd	BTBR T+ Itpr3tf/J	1	9014519	15827418	6812899
129P2/OlaHsd	129S5/SvEvBrd	1	9133817	15514780	6380963
129S5/SvEvBrd	BTBR T+ Itpr3tf/J	1	9133817	15514780	6380963
129S1/SvImJ	129S5/SvEvBrd	1	9133817	15704620	6570803
129S1/SvImJ	LP/J	1	9786459	15514780	5728321
129S5/SvEvBrd	LP/J	1	9786459	15514780	5728321
129P2/OlaHsd	LP/J	1	9786459	15704620	5918161
BTBR T+ Itpr3tf/J	LP/J	1	9786459	15704620	5918161
C57BL/6NJ	C58/J	1	10042330	21610759	11568429
C57BL/10J	C58/J	1	10042330	33718735	23676405
C3H/HeH	C3H/HeJ	1	10082528	21045858	10963330
DBA/1J	DBA/2J	1	11296333	18665486	7369153
CBA/J	RF/J	1	12298509	19941476	7642967
KK/HlJ	ST/bJ	1	12831964	17976398	5144434
BALB/cJ	SEA/GnJ	1	15728652	20897911	5169259
BTBR T+ Itpr3tf/J	LP/J	1	15728652	21023322	5294670
DBA/1J	DBA/2J	1	18673205	24247683	5574478
129S1/SvImJ	129S5/SvEvBrd	1	19108739	25722737	6613998
BTBR T+ Itpr3tf/J	LP/J	1	21030247	33054607	12024360
C3H/HeH	C3H/HeJ	1	21048655	26426418	5377763
FVB/NJ	NOD/ShiLtJ	1	22367606	31319000	8951394
C57BL/10J	C57BL/6NJ	1	22383137	31319000	8935863
C57BL/6NJ	C58/J	1	22383137	31319000	8935863
129P2/OlaHsd	129S1/SvImJ	1	22780150	31055396	8275246
A/J	C3H/HeJ	1	23438642	35902192	12463550
DBA/1J	DBA/2J	1	24265308	36132498	11867190
NZB/BlNJ	NZO/HlLtJ	1	25569308	38672711	13103403
A/J	C3H/HeH	1	26478931	35902192	9423261
C3H/HeH	C3H/HeJ	1	26478931	39800108	13321177
BTBR T+ Itpr3tf/J	NZW/LacJ	1	27450535	32874951	5424416
LP/J	NZW/LacJ	1	27450535	32874951	5424416
BALB/cJ	SEA/GnJ	1	27986944	33156050	5169106
C57BL/10J	C57BL/6NJ	1	31465990	84699309	53233319
BTBR T+ Itpr3tf/J	LP/J	1	33062881	47711747	14648866
C57BR/cdJ	C57L/J	1	33281633	50176837	16895204
C57BL/10J	C58/J	1	34878577	46906100	12027523
C57BL/6NJ	C58/J	1	34878577	46906100	12027523
BALB/cJ	SEA/GnJ	1	35633743	45062548	9428805
A/J	C3H/HeJ	1	36585794	45672382	9086588
DBA/1J	DBA/2J	1	38872778	51067842	12195064
129P2/OlaHsd	129S1/SvImJ	1	39238767	45021656	5782889
129P2/OlaHsd	129S5/SvEvBrd	1	40148821	56836405	16687584
NZO/HlLtJ	NZW/LacJ	1	40785741	51173191	10387450
BALB/cJ	C57BR/cdJ	1	41769817	46906100	5136283
BALB/cJ	C57L/J	1	41769817	46906100	5136283
CBA/J	DBA/2J	1	44798619	51067842	6269223
CBA/J	DBA/1J	1	44798619	58147166	13348547
BALB/cJ	SEA/GnJ	1	45091703	55191004	10099301
AKR/J	BUB/BnJ	1	46820684	54234912	7414228
C58/J	RF/J	1	46914125	52534130	5620005
AKR/J	RF/J	1	47015119	52534130	5519011
BUB/BnJ	RF/J	1	47015119	52534130	5519011
AKR/J	C58/J	1	47015119	52753140	5738021
BUB/BnJ	C58/J	1	47015119	52753140	5738021
BTBR T+ Itpr3tf/J	LP/J	1	47808415	66566950	18758535
AKR/J	BALB/cJ	1	47826250	54084725	6258475
AKR/J	SEA/GnJ	1	47826250	54084725	6258475
BALB/cJ	BUB/BnJ	1	47826250	54084725	6258475
BUB/BnJ	SEA/GnJ	1	47826250	54084725	6258475
C57BR/cdJ	C57L/J	1	50206797	73935682	23728885
C3H/HeH	C3H/HeJ	1	50466569	57111664	6645095
A/J	C3H/HeH	1	50669519	57111664	6442145
A/J	C3H/HeJ	1	50669519	58906474	8236955
CBA/J	DBA/2J	1	51095153	57466849	6371696
DBA/1J	DBA/2J	1	51095153	57466849	6371696
129P2/OlaHsd	129S1/SvImJ	1	51189236	56836405	5647169
129S1/SvImJ	129S5/SvEvBrd	1	51189236	64407964	13218728
NZO/HlLtJ	NZW/LacJ	1	51263803	58254367	6990564
A/J	RF/J	1	56188222	62771639	6583417
129P2/OlaHsd	129S1/SvImJ	1	56867752	63140849	6273097
129P2/OlaHsd	129S5/SvEvBrd	1	56867752	63140849	6273097
C3H/HeH	C3H/HeJ	1	57143129	68038602	10895473
NZO/HlLtJ	NZW/LacJ	1	58257140	66339518	8082378
DBA/1J	DBA/2J	1	58337988	67957158	9619170
129P2/OlaHsd	BTBR T+ Itpr3tf/J	1	59260973	64407964	5146991
129P2/OlaHsd	LP/J	1	59260973	64407964	5146991
C3H/HeH	FVB/NJ	1	60169255	66098120	5928865
C3H/HeJ	FVB/NJ	1	60169255	66098120	5928865
C57BR/cdJ	CBA/J	1	60826214	66258711	5432497
C57L/J	CBA/J	1	60826214	66258711	5432497
BALB/cJ	SEA/GnJ	1	63113269	73406148	10292879
AKR/J	BUB/BnJ	1	63804895	69137678	5332783
CBA/J	DBA/1J	1	64396472	73406148	9009676
NZO/HlLtJ	NZW/LacJ	1	66344239	74020721	7676482
BTBR T+ Itpr3tf/J	LP/J	1	68671671	77125033	8453362
129S1/SvImJ	BTBR T+ Itpr3tf/J	1	68737991	74759403	6021412
129S1/SvImJ	LP/J	1	68737991	74759403	6021412
129P2/OlaHsd	129S5/SvEvBrd	1	68744374	76458619	7714245
NZB/BlNJ	NZO/HlLtJ	1	68940636	73968811	5028175
NZB/BlNJ	NZW/LacJ	1	68940636	73968811	5028175
C57BR/cdJ	C57L/J	1	74041210	80742330	6701120
DBA/1J	DBA/2J	1	75019343	86578362	11559019
BTBR T+ Itpr3tf/J	LP/J	1	77489347	82913732	5424385
BALB/cJ	SEA/GnJ	1	78271429	92248473	13977044
CBA/J	NOD/ShiLtJ	1	78591194	83631359	5040165
A/J	I/LnJ	1	79379956	86327605	6947649
C3H/HeH	C3H/HeJ	1	79587287	90637766	11050479
129P2/OlaHsd	129S1/SvImJ	1	80062524	86327605	6265081
BALB/cJ	C57BL/10J	1	80238530	85807578	5569048
C57BL/10J	SEA/GnJ	1	80238530	85807578	5569048
C57BR/cdJ	C57L/J	1	80745796	86327605	5581809
129P2/OlaHsd	129S5/SvEvBrd	1	81377963	88552951	7174988
NZO/HlLtJ	NZW/LacJ	1	81704271	88022848	6318577
C3H/HeH	I/LnJ	1	82095296	87293997	5198701
C3H/HeJ	I/LnJ	1	82095296	87293997	5198701
DBA/1J	DBA/2J	1	86585756	100651046	14065290
BTBR T+ Itpr3tf/J	NOD/ShiLtJ	1	87562175	92949385	5387210
C57BL/10J	C57BL/6NJ	1	88510117	94333255	5823138
C57BL/6NJ	C58/J	1	90400364	100622145	10221781
129P2/OlaHsd	129S5/SvEvBrd	1	90871854	101131118	10259264
129P2/OlaHsd	129S1/SvImJ	1	91137796	99161512	8023716
129S1/SvImJ	129S5/SvEvBrd	1	91137796	99161512	8023716
C3H/HeH	C3H/HeJ	1	91229539	98461453	7231914
C3H/HeH	CBA/J	1	91480399	97822438	6342039
C3H/HeJ	CBA/J	1	91480399	97822438	6342039
C57BR/cdJ	SEA/GnJ	1	94111686	100291192	6179506
A/J	BTBR T+ Itpr3tf/J	1	94307280	108391073	14083793
C57BL/10J	C58/J	1	94380684	100622145	6241461
C57BL/10J	C57BL/6NJ	1	94380684	115268231	20887547
FVB/NJ	NZW/LacJ	1	94629536	99937280	5307744
A/J	BALB/cJ	1	96404864	108391073	11986209
BALB/cJ	BTBR T+ Itpr3tf/J	1	96404864	114237913	17833049
NZO/HlLtJ	NZW/LacJ	1	99937810	106648907	6711097
C57BL/10J	C58/J	1	100630972	114465262	13834290
C57BL/6NJ	C58/J	1	100630972	114465262	13834290
LP/J	NOD/ShiLtJ	1	101136678	106304803	5168125
C57BR/cdJ	C57L/J	1	101395313	117745485	16350172
129P2/OlaHsd	129S5/SvEvBrd	1	101676319	110036801	8360482
129S1/SvImJ	LP/J	1	102049660	119032644	16982984
C3H/HeH	C3H/HeJ	1	102793391	110074527	7281136
C3H/HeH	CBA/J	1	103556228	110074527	6518299
C3H/HeJ	CBA/J	1	103556228	112947508	9391280
BTBR T+ Itpr3tf/J	SEA/GnJ	1	104904713	114237913	9333200
BALB/cJ	SEA/GnJ	1	104904713	119032644	14127931
129P2/OlaHsd	129S1/SvImJ	1	106648942	113581083	6932141
129P2/OlaHsd	LP/J	1	106648942	113581083	6932141
NZO/HlLtJ	NZW/LacJ	1	106691326	115183855	8492529
KK/HlJ	RF/J	1	107284680	113732781	6448101
DBA/1J	DBA/2J	1	107733873	118854221	11120348
BUB/BnJ	I/LnJ	1	108926088	118963211	10037123
129S1/SvImJ	ST/bJ	1	109030773	114966905	5936132
LP/J	ST/bJ	1	109030773	114966905	5936132
C3H/HeH	C3H/HeJ	1	110080192	117510733	7430541
AKR/J	C57BR/cdJ	1	110243055	116030552	5787497
AKR/J	C57L/J	1	110243055	116030552	5787497
CBA/J	I/LnJ	1	111418348	118963211	7544863
BUB/BnJ	CBA/J	1	111418348	123938124	12519776
C3H/HeJ	I/LnJ	1	112961397	118963211	6001814
BUB/BnJ	C3H/HeJ	1	112961397	122499723	9538326
C3H/HeJ	CBA/J	1	112961397	122499723	9538326
DBA/2J	KK/HlJ	1	115169192	120277897	5108705
C57BL/10J	C57BL/6NJ	1	115285241	133686933	18401692
BTBR T+ Itpr3tf/J	SEA/GnJ	1	116130483	126728252	10597769
BALB/cJ	BTBR T+ Itpr3tf/J	1	119061140	126728252	7667112
BALB/cJ	SEA/GnJ	1	119061140	128541941	9480801
DBA/1J	DBA/2J	1	119061140	129365086	10303946
C57BR/cdJ	C57L/J	1	119176787	152174484	32997697
C57BR/cdJ	C58/J	1	123722819	135164694	11441875
C57L/J	C58/J	1	123722819	135164694	11441875
C3H/HeH	C3H/HeJ	1	125954510	134736562	8782052
C57BL/6NJ	C57BR/cdJ	1	127237823	133686933	6449110
C57BL/6NJ	C57L/J	1	127237823	133686933	6449110
C57BL/6NJ	C58/J	1	127237823	133686933	6449110
C57BL/10J	C58/J	1	127237823	135164694	7926871
C57BL/10J	C57BR/cdJ	1	127237823	138460999	11223176
C57BL/10J	C57L/J	1	127237823	138460999	11223176
BALB/cJ	SEA/GnJ	1	128548452	134671317	6122865
DBA/1J	DBA/2J	1	129558432	134788778	5230346
BALB/cJ	LP/J	1	133162581	138595913	5433332
C57BL/10J	C57BL/6NJ	1	133752562	152255992	18503430
BALB/cJ	SEA/GnJ	1	134674129	150258695	15584566
C57BR/cdJ	C58/J	1	135170732	152174484	17003752
C57L/J	C58/J	1	135170732	157185788	22015056
A/J	C3H/HeJ	1	135288332	144898463	9610131
C3H/HeH	CBA/J	1	135488231	142915485	7427254
BALB/cJ	C57BR/cdJ	1	137044884	148831912	11787028
BALB/cJ	C57L/J	1	137044884	148831912	11787028
BALB/cJ	C58/J	1	137044884	148831912	11787028
C57BR/cdJ	SEA/GnJ	1	137044884	148831912	11787028
C57L/J	SEA/GnJ	1	137044884	148831912	11787028
C58/J	SEA/GnJ	1	137044884	148831912	11787028
BUB/BnJ	RF/J	1	137975113	145322343	7347230
BALB/cJ	C57BL/10J	1	138464217	146833823	8369606
BALB/cJ	C57BL/6NJ	1	138464217	146833823	8369606
C57BL/10J	C57BR/cdJ	1	138464217	146833823	8369606
C57BL/10J	C57L/J	1	138464217	146833823	8369606
C57BL/10J	C58/J	1	138464217	146833823	8369606
C57BL/10J	SEA/GnJ	1	138464217	146833823	8369606
C57BL/6NJ	C57BR/cdJ	1	138464217	146833823	8369606
C57BL/6NJ	C57L/J	1	138464217	146833823	8369606
C57BL/6NJ	C58/J	1	138464217	146833823	8369606
C57BL/6NJ	SEA/GnJ	1	138464217	146833823	8369606
DBA/1J	DBA/2J	1	139220250	145109295	5889045
C3H/HeJ	FVB/NJ	1	139257446	144898463	5641017
A/J	FVB/NJ	1	139257446	146496638	7239192
FVB/NJ	I/LnJ	1	140863974	146496638	5632664
A/J	I/LnJ	1	140863974	148386627	7522653
A/J	CBA/J	1	142932017	148386627	5454610
CBA/J	I/LnJ	1	142932017	149843564	6911547
129P2/OlaHsd	129S5/SvEvBrd	1	143705529	153236394	9530865
DBA/1J	DBA/2J	1	145143917	152459660	7315743
NZO/HlLtJ	NZW/LacJ	1	145645365	156716067	11070702
129S1/SvImJ	129S5/SvEvBrd	1	147767638	153236394	5468756
129P2/OlaHsd	129S1/SvImJ	1	147767638	162972446	15204808
BALB/cJ	C57L/J	1	148846392	154278192	5431800
BALB/cJ	C58/J	1	148846392	154278192	5431800
C3H/HeH	CBA/J	1	149485038	156062134	6577096
C3H/HeH	C3H/HeJ	1	149847409	156062134	6214725
C3H/HeJ	CBA/J	1	149847409	156094923	6247514
C57L/J	SEA/GnJ	1	150263320	155977299	5713979
C58/J	SEA/GnJ	1	150263320	155977299	5713979
A/J	C3H/HeH	1	150848922	156062134	5213212
A/J	C3H/HeJ	1	150848922	156094923	5246001
A/J	CBA/J	1	150848922	156716067	5867145
C57BR/cdJ	C58/J	1	152182817	157185788	5002971
C57BR/cdJ	C57L/J	1	152182817	157437021	5254204
BTBR T+ Itpr3tf/J	NZW/LacJ	1	153440072	160079430	6639358
NZB/BlNJ	NZO/HlLtJ	1	153453590	161127920	7674330
C57BL/6NJ	RF/J	1	157431207	163307992	5876785
C57BL/10J	RF/J	1	157520562	163307992	5787430
C57BL/10J	C57BL/6NJ	1	157520562	187034896	29514334
AKR/J	RF/J	1	158427028	163576229	5149201
129S1/SvImJ	LP/J	1	160437721	165595419	5157698
C57BR/cdJ	C57L/J	1	161007370	169510607	8503237
129P2/OlaHsd	129S5/SvEvBrd	1	161082814	168516701	7433887
NZB/BlNJ	NZO/HlLtJ	1	161137510	171156959	10019449
C57L/J	C58/J	1	161960797	169510607	7549810
C57BR/cdJ	C58/J	1	161960797	171035787	9074990
129P2/OlaHsd	129S1/SvImJ	1	163076978	168483864	5406886
129S1/SvImJ	129S5/SvEvBrd	1	163076978	168483864	5406886
C3H/HeH	C3H/HeJ	1	163852698	184852694	20999996
BALB/cJ	C57L/J	1	165590207	171156959	5566752
CBA/J	DBA/1J	1	167937376	179944412	12007036
C57BR/cdJ	C57L/J	1	171039767	177325706	6285939
C57BL/10J	C57L/J	1	171113200	177325706	6212506
C57BL/6NJ	C57L/J	1	171113200	177325706	6212506
C57BL/10J	C57BR/cdJ	1	171113200	182553721	11440521
C57BL/6NJ	C57BR/cdJ	1	171113200	182553721	11440521
AKR/J	RF/J	1	171970820	178638436	6667616
129P2/OlaHsd	129S5/SvEvBrd	1	172299101	177689490	5390389
CBA/J	DBA/2J	1	174491758	179944412	5452654
DBA/1J	DBA/2J	1	174491758	182853994	8362236
BALB/cJ	C3H/HeH	1	175618574	183242431	7623857
BALB/cJ	C3H/HeJ	1	175618574	183242431	7623857
129S1/SvImJ	LP/J	1	176519869	181956069	5436200
A/J	BUB/BnJ	1	176592958	182116335	5523377
A/J	BUB/BnJ	1	182503519	187738626	5235107
C57L/J	C58/J	1	182503519	189055322	6551803
CBA/J	DBA/1J	1	182868074	188730755	5862681
A/J	C3H/HeJ	1	188231639	195371455	7139816
C57BL/6NJ	C57L/J	1	188526775	195371455	6844680
C57BL/10J	C57BL/6NJ	1	189033302	195371455	6338153
C57BL/10J	C57L/J	1	189033302	195371455	6338153
BALB/cJ	C58/J	1	189056085	195371455	6315370
A/J	C3H/HeH	1	189492039	195371455	5879416
C3H/HeH	C3H/HeJ	1	189492039	195371455	5879416
CBA/J	DBA/1J	1	190189947	195371455	5181508
C57BL/10J	C57BR/cdJ	2	3051190	8934916	5883726
C3H/HeH	DBA/2J	2	3051190	9823072	6771882
C3H/HeJ	DBA/2J	2	3051190	9823072	6771882
CBA/J	DBA/2J	2	3051190	9823072	6771882
DBA/1J	DBA/2J	2	3051190	9823072	6771882
C3H/HeH	CBA/J	2	3051190	10101941	7050751
C3H/HeH	DBA/1J	2	3051190	10101941	7050751
C3H/HeJ	CBA/J	2	3051190	10101941	7050751
C3H/HeJ	DBA/1J	2	3051190	10101941	7050751
CBA/J	DBA/1J	2	3051190	20497345	17446155
C3H/HeH	C3H/HeJ	2	3051190	31456170	28404980
C57BL/10J	C57L/J	2	3311313	8934916	5623603
C57BR/cdJ	C57L/J	2	3311313	26353122	23041809
129P2/OlaHsd	129S1/SvImJ	2	4068429	9839173	5770744
NZB/BlNJ	NZO/HlLtJ	2	7119530	20497345	13377815
129P2/OlaHsd	LP/J	2	8755869	17962539	9206670
RF/J	ST/bJ	2	9014784	15395901	6381117
BALB/cJ	SEA/GnJ	2	9014784	20205156	11190372
C57BL/10J	C57BL/6NJ	2	10095236	17962539	7867303
129S5/SvEvBrd	LP/J	2	10357400	17962539	7605139
129P2/OlaHsd	129S5/SvEvBrd	2	10357400	22813926	12456526
129P2/OlaHsd	BTBR T+ Itpr3tf/J	2	10402601	17962539	7559938
129S5/SvEvBrd	BTBR T+ Itpr3tf/J	2	10402601	17962539	7559938
BTBR T+ Itpr3tf/J	LP/J	2	10402601	20497345	10094744
CBA/J	DBA/2J	2	10444485	15503142	5058657
DBA/1J	DBA/2J	2	10444485	15503142	5058657
129S1/SvImJ	BTBR T+ Itpr3tf/J	2	10788265	17962539	7174274
129S1/SvImJ	LP/J	2	10788265	17962539	7174274
129P2/OlaHsd	129S1/SvImJ	2	10788265	22813926	12025661
129S1/SvImJ	129S5/SvEvBrd	2	10788265	22813926	12025661
C57BL/6NJ	C57BR/cdJ	2	12012536	17962539	5950003
C57BL/6NJ	C57L/J	2	12012536	17962539	5950003
C3H/HeH	CBA/J	2	12012536	20497345	8484809
C3H/HeH	DBA/1J	2	12012536	20497345	8484809
C3H/HeJ	CBA/J	2	12012536	20497345	8484809
C3H/HeJ	DBA/1J	2	12012536	20497345	8484809
C57BL/10J	C57BR/cdJ	2	12012536	21377339	9364803
C57BL/10J	C57L/J	2	12012536	21377339	9364803
BUB/BnJ	C57BL/10J	2	14959211	20497345	5538134
BUB/BnJ	C57BR/cdJ	2	14959211	20497345	5538134
BUB/BnJ	C57L/J	2	14959211	20497345	5538134
C58/J	I/LnJ	2	14959211	22713950	7754739
KK/HlJ	NZW/LacJ	2	15399730	20959860	5560130
KK/HlJ	NZB/BlNJ	2	17880482	24988962	7108480
C57BL/10J	C57BL/6NJ	2	18207440	27061783	8854343
129S1/SvImJ	LP/J	2	18207440	27626964	9419524
CBA/J	SEA/GnJ	2	18626747	27659160	9032413
BTBR T+ Itpr3tf/J	C3H/HeH	2	20579870	26152085	5572215
BTBR T+ Itpr3tf/J	C3H/HeJ	2	20579870	26152085	5572215
CBA/J	DBA/1J	2	20579870	26152085	5572215
DBA/1J	SEA/GnJ	2	20579870	26152085	5572215
BALB/cJ	C57L/J	2	24078712	34946061	10867349
AKR/J	ST/bJ	2	26156239	31456170	5299931
BALB/cJ	C57BR/cdJ	2	26434548	34048251	7613703
C57BR/cdJ	C57L/J	2	26434548	34048251	7613703
BTBR T+ Itpr3tf/J	I/LnJ	2	26560346	33180681	6620335
A/J	DBA/2J	2	26982719	33180681	6197962
129P2/OlaHsd	LP/J	2	27336447	42362812	15026365
129P2/OlaHsd	129S1/SvImJ	2	27634950	38654021	11019071
129S1/SvImJ	LP/J	2	27634950	38654021	11019071
BALB/cJ	DBA/1J	2	27758598	33935929	6177331
C57BR/cdJ	DBA/1J	2	27758598	33935929	6177331
C57L/J	DBA/1J	2	27758598	33935929	6177331
129P2/OlaHsd	129S5/SvEvBrd	2	28449390	38654021	10204631
129S5/SvEvBrd	LP/J	2	28449390	38654021	10204631
129S1/SvImJ	129S5/SvEvBrd	2	28449390	42362812	13913422
C57BL/10J	C57BL/6NJ	2	29017324	52306052	23288728
FVB/NJ	NOD/ShiLtJ	2	29243419	41619578	12376159
BUB/BnJ	C58/J	2	29624081	35441355	5817274
C57BL/10J	C57L/J	2	30435967	35922200	5486233
C57BL/6NJ	C57L/J	2	30435967	35922200	5486233
C3H/HeH	C3H/HeJ	2	32601894	40798650	8196756
BTBR T+ Itpr3tf/J	I/LnJ	2	33438074	41619578	8181504
C57BR/cdJ	C57L/J	2	34070192	40946143	6875951
A/J	RF/J	2	35401232	47177707	11776475
NZB/BlNJ	NZO/HlLtJ	2	35965940	42714275	6748335
BALB/cJ	C57L/J	2	36128488	44808295	8679807
BALB/cJ	C57BL/10J	2	37063276	44808295	7745019
BALB/cJ	C57BL/6NJ	2	37063276	44808295	7745019
C57BL/10J	C57L/J	2	37063276	45083633	8020357
C57BL/6NJ	C57L/J	2	37063276	45083633	8020357
DBA/1J	DBA/2J	2	37665893	44478630	6812737
129P2/OlaHsd	129S5/SvEvBrd	2	40665024	50114555	9449531
C3H/HeH	C3H/HeJ	2	40809764	46718478	5908714
C57BL/10J	C57BR/cdJ	2	40950884	50881305	9930421
C57BL/6NJ	C57BR/cdJ	2	40950884	50881305	9930421
CBA/J	SEA/GnJ	2	41500524	47576019	6075495
DBA/1J	RF/J	2	42914008	48032589	5118581
I/LnJ	ST/bJ	2	42914008	48032589	5118581
C3H/HeJ	CBA/J	2	43641565	48729856	5088291
BALB/cJ	LP/J	2	45033862	59195592	14161730
C57BR/cdJ	C57L/J	2	45123746	50881305	5757559
C57BL/10J	C57L/J	2	45123746	51244614	6120868
C57BL/6NJ	C57L/J	2	45123746	51244614	6120868
A/J	DBA/1J	2	47182572	59672369	12489797
CBA/J	SEA/GnJ	2	48038823	57827360	9788537
A/J	RF/J	2	49556757	55431098	5874341
DBA/1J	RF/J	2	49556757	55431098	5874341
C57BL/10J	LP/J	2	50674240	59195592	8521352
BALB/cJ	C57BL/10J	2	50674240	59903641	9229401
C57BR/cdJ	C57L/J	2	50883536	69310538	18427002
BALB/cJ	C57BR/cdJ	2	51247640	58785657	7538017
BALB/cJ	C57L/J	2	51247640	58785657	7538017
C57BL/10J	C57BR/cdJ	2	51247640	58785657	7538017
C57BL/10J	C57L/J	2	51247640	58785657	7538017
C57BR/cdJ	LP/J	2	51247640	58785657	7538017
C57L/J	LP/J	2	51247640	58785657	7538017
C57BL/6NJ	C57BR/cdJ	2	52413373	58785657	6372284
C57BL/6NJ	C57L/J	2	52413373	58785657	6372284
C57BL/6NJ	LP/J	2	52413373	59195592	6782219
BALB/cJ	C57BL/6NJ	2	52413373	59903641	7490268
C57BL/10J	C57BL/6NJ	2	52413373	101531171	49117798
RF/J	ST/bJ	2	52593040	57827360	5234320
C58/J	RF/J	2	52634601	57827360	5192759
C58/J	ST/bJ	2	52634601	60216156	7581555
129P2/OlaHsd	129S1/SvImJ	2	53136750	59641904	6505154
AKR/J	DBA/2J	2	54809545	60166307	5356762
129S1/SvImJ	129S5/SvEvBrd	2	55388455	60466221	5077766
BUB/BnJ	SEA/GnJ	2	56034405	62848292	6813887
CBA/J	SEA/GnJ	2	57835058	62848292	5013234
BUB/BnJ	CBA/J	2	57835058	63274801	5439743
A/J	RF/J	2	57835058	64899558	7064500
C3H/HeH	C3H/HeJ	2	57871737	67374947	9503210
C57BR/cdJ	I/LnJ	2	59388281	65097955	5709674
C57L/J	I/LnJ	2	59388281	65097955	5709674
NZO/HlLtJ	NZW/LacJ	2	59498829	64667641	5168812
BALB/cJ	LP/J	2	60951003	84708937	23757934
NZB/BlNJ	NZO/HlLtJ	2	61673647	71325805	9652158
129P2/OlaHsd	129S1/SvImJ	2	61692226	66698404	5006178
C58/J	ST/bJ	2	62686384	69193513	6507129
129P2/OlaHsd	129S5/SvEvBrd	2	63454465	71364490	7910025
CBA/J	ST/bJ	2	64143777	69193513	5049736
C58/J	CBA/J	2	64143777	71382807	7239030
A/J	FVB/NJ	2	65329944	71680184	6350240
BALB/cJ	BTBR T+ Itpr3tf/J	2	67159151	77725482	10566331
BTBR T+ Itpr3tf/J	LP/J	2	67159151	77725482	10566331
C3H/HeH	C3H/HeJ	2	67386882	76368232	8981350
AKR/J	A/J	2	67658329	74318471	6660142
AKR/J	I/LnJ	2	68376767	74318471	5941704
A/J	I/LnJ	2	68376767	75769580	7392813
C57BL/10J	C57L/J	2	69311002	76264397	6953395
C57BL/6NJ	C57L/J	2	69311002	76264397	6953395
CBA/J	DBA/2J	2	70144481	77653042	7508561
BUB/BnJ	C58/J	2	72444496	77515344	5070848
129P2/OlaHsd	129S1/SvImJ	2	74379772	80232898	5853126
C57BL/10J	C57L/J	2	76340747	89653716	13312969
C57BL/6NJ	C57L/J	2	76340747	89653716	13312969
C3H/HeH	C3H/HeJ	2	76371428	85995106	9623678
DBA/1J	DBA/2J	2	76804480	84708937	7904457
129P2/OlaHsd	129S5/SvEvBrd	2	77073233	99521414	22448181
AKR/J	BALB/cJ	2	77865177	84708937	6843760
AKR/J	LP/J	2	77865177	87415045	9549868
BALB/cJ	C58/J	2	78555753	84708937	6153184
AKR/J	C58/J	2	78555753	85107310	6551557
C58/J	LP/J	2	78555753	85107310	6551557
C58/J	DBA/2J	2	79810462	85107310	5296848
AKR/J	DBA/2J	2	79810462	87415045	7604583
BALB/cJ	DBA/1J	2	79810462	88063936	8253474
DBA/2J	LP/J	2	79810462	88063936	8253474
NZB/BlNJ	NZO/HlLtJ	2	80150748	98097667	17946919
129P2/OlaHsd	129S1/SvImJ	2	80241627	96534638	16293011
129S1/SvImJ	129S5/SvEvBrd	2	80241627	96534638	16293011
A/J	SEA/GnJ	2	80643551	88961430	8317879
BALB/cJ	LP/J	2	84728373	99469131	14740758
C57BR/cdJ	C58/J	2	85125577	92068538	6942961
129P2/OlaHsd	BTBR T+ Itpr3tf/J	2	85533617	92412387	6878770
129S1/SvImJ	BTBR T+ Itpr3tf/J	2	85533617	92412387	6878770
129S5/SvEvBrd	BTBR T+ Itpr3tf/J	2	85533617	92412387	6878770
C3H/HeH	C3H/HeJ	2	85998003	92533778	6535775
AKR/J	RF/J	2	88581318	93841724	5260406
DBA/2J	SEA/GnJ	2	91493332	101784872	10291540
C57BR/cdJ	C57L/J	2	92096288	98097667	6001379
CBA/J	DBA/1J	2	92105943	97169076	5063133
BALB/cJ	DBA/1J	2	92610664	98097667	5487003
DBA/1J	LP/J	2	92610664	98097667	5487003
C57BL/10J	C57L/J	2	94665781	101531171	6865390
C57BL/6NJ	C57L/J	2	94665781	101799234	7133453
129S1/SvImJ	BTBR T+ Itpr3tf/J	2	97079951	102114748	5034797
C3H/HeH	C3H/HeJ	2	97118836	102217519	5098683
CBA/J	DBA/1J	2	98200771	105262171	7061400
129P2/OlaHsd	129S5/SvEvBrd	2	101009542	119315257	18305715
C57BL/10J	C57BL/6NJ	2	101534730	116387822	14853092
C57BR/cdJ	C57L/J	2	102737995	129299910	26561915
A/J	DBA/1J	2	103886976	113915003	10028027
129P2/OlaHsd	129S1/SvImJ	2	104269130	115989451	11720321
129S1/SvImJ	129S5/SvEvBrd	2	104269130	115989451	11720321
BUB/BnJ	NOD/ShiLtJ	2	104413699	109867076	5453377
A/J	BALB/cJ	2	104413699	109927791	5514092
BALB/cJ	DBA/1J	2	104413699	109927791	5514092
C57BR/cdJ	C58/J	2	105223992	115496479	10272487
C57L/J	C58/J	2	105223992	115496479	10272487
A/J	CBA/J	2	105266089	113915003	8648914
CBA/J	DBA/1J	2	105266089	114359623	9093534
NZO/HlLtJ	NZW/LacJ	2	106684289	114343938	7659649
AKR/J	BTBR T+ Itpr3tf/J	2	107149279	112195690	5046411
C57BL/10J	C58/J	2	107469744	115496479	8026735
C57BL/6NJ	C58/J	2	107469744	115496479	8026735
C57BL/10J	C57BR/cdJ	2	107469744	116387822	8918078
C57BL/10J	C57L/J	2	107469744	116387822	8918078
C57BL/6NJ	C57BR/cdJ	2	107469744	121492952	14023208
C57BL/6NJ	C57L/J	2	107469744	121492952	14023208
129P2/OlaHsd	LP/J	2	107827287	115989451	8162164
129S5/SvEvBrd	LP/J	2	107827287	115989451	8162164
129S1/SvImJ	LP/J	2	107827287	116553137	8725850
DBA/2J	I/LnJ	2	108639218	123091498	14452280
BALB/cJ	DBA/1J	2	109931907	118079098	8147191
BALB/cJ	DBA/2J	2	111831412	117664113	5832701
BALB/cJ	I/LnJ	2	111831412	117664113	5832701
DBA/1J	DBA/2J	2	111831412	117664113	5832701
DBA/1J	I/LnJ	2	111831412	117664113	5832701
A/J	BALB/cJ	2	113927350	119958597	6031247
C57BL/10J	C57BR/cdJ	2	116417847	121492952	5075105
C57BL/10J	C57L/J	2	116417847	121492952	5075105
C57BL/10J	C57BL/6NJ	2	116417847	125653192	9235345
A/J	I/LnJ	2	117669415	123091498	5422083
A/J	DBA/2J	2	117669415	125079014	7409599
BUB/BnJ	LP/J	2	117825735	125802358	7976623
BALB/cJ	DBA/1J	2	118082937	123456559	5373622
I/LnJ	SEA/GnJ	2	118157375	123549137	5391762
BTBR T+ Itpr3tf/J	BUB/BnJ	2	118870925	125802358	6931433
BTBR T+ Itpr3tf/J	LP/J	2	118870925	127201360	8330435
129P2/OlaHsd	129S5/SvEvBrd	2	119531577	125802358	6270781
129S1/SvImJ	BUB/BnJ	2	121811482	129299910	7488428
129P2/OlaHsd	LP/J	2	122862034	129299910	6437876
129S5/SvEvBrd	BUB/BnJ	2	122862034	129299910	6437876
129S1/SvImJ	129S5/SvEvBrd	2	122862034	131501923	8639889
BALB/cJ	SEA/GnJ	2	123095708	128529354	5433646
C57BL/10J	C57BR/cdJ	2	123282446	129299910	6017464
C57BL/10J	C57L/J	2	123282446	131153536	7871090
NZO/HlLtJ	NZW/LacJ	2	123282446	137498572	14216126
C57BL/6NJ	C57L/J	2	125658871	131153536	5494665
C57BL/10J	C57BL/6NJ	2	125658871	145380646	19721775
129P2/OlaHsd	129S5/SvEvBrd	2	125809593	131501923	5692330
129P2/OlaHsd	129S1/SvImJ	2	125809593	132368816	6559223
BTBR T+ Itpr3tf/J	LP/J	2	127204336	133993317	6788981
C58/J	NZB/BlNJ	2	127812616	134407997	6595381
C57BL/10J	C57BR/cdJ	2	129310845	134435160	5124315
C57BL/6NJ	C57BR/cdJ	2	129310845	134435160	5124315
BALB/cJ	SEA/GnJ	2	131032194	143361981	12329787
C57BR/cdJ	C57L/J	2	131162998	142437218	11274220
C3H/HeH	C3H/HeJ	2	131424348	139613743	8189395
AKR/J	RF/J	2	131428758	136849105	5420347
129S1/SvImJ	129S5/SvEvBrd	2	134279137	140315996	6036859
BALB/cJ	CBA/J	2	134436677	143361981	8925304
CBA/J	SEA/GnJ	2	134436677	144478014	10041337
AKR/J	C57BL/10J	2	135316374	144749485	9433111
AKR/J	C57BL/6NJ	2	135316374	144749485	9433111
129S5/SvEvBrd	LP/J	2	135622391	140831003	5208612
AKR/J	C57L/J	2	136536586	142437218	5900632
C57BL/10J	C57L/J	2	136536586	142437218	5900632
C57BL/6NJ	C57L/J	2	136536586	142437218	5900632
AKR/J	C57BR/cdJ	2	136536586	142624285	6087699
C57BL/10J	C57BR/cdJ	2	136536586	142624285	6087699
C57BL/6NJ	C57BR/cdJ	2	136536586	142624285	6087699
BUB/BnJ	RF/J	2	136605039	141680716	5075677
129P2/OlaHsd	129S1/SvImJ	2	137951307	143891920	5940613
C3H/HeH	C3H/HeJ	2	139626719	145974070	6347351
C57BR/cdJ	C57L/J	2	142444836	162976073	20531237
DBA/1J	DBA/2J	2	142537512	154554640	12017128
129P2/OlaHsd	129S5/SvEvBrd	2	145380650	151966794	6586144
129P2/OlaHsd	129S1/SvImJ	2	145456116	151705226	6249110
129S1/SvImJ	129S5/SvEvBrd	2	145456116	151705226	6249110
C57BL/10J	C57BL/6NJ	2	145541435	154539997	8998562
129P2/OlaHsd	LP/J	2	145686585	151705226	6018641
129S5/SvEvBrd	LP/J	2	145686585	151705226	6018641
129S1/SvImJ	LP/J	2	145686585	151936756	6250171
BALB/cJ	CBA/J	2	146194317	165274055	19079738
BALB/cJ	SEA/GnJ	2	146829641	156474927	9645286
CBA/J	SEA/GnJ	2	146829641	156474927	9645286
C3H/HeH	C3H/HeJ	2	148770069	158663059	9892990
C57BL/10J	C57BR/cdJ	2	149736657	157755072	8018415
C57BL/10J	C57L/J	2	149736657	157755072	8018415
BALB/cJ	C3H/HeH	2	152653983	157790716	5136733
BALB/cJ	C3H/HeJ	2	152653983	157790716	5136733
C3H/HeH	CBA/J	2	152653983	157790716	5136733
C3H/HeJ	CBA/J	2	152653983	157790716	5136733
129P2/OlaHsd	LP/J	2	153948367	159137284	5188917
C57BL/6NJ	C57BR/cdJ	2	154543248	162976073	8432825
C57BL/6NJ	C57L/J	2	154543248	169675909	15132661
BALB/cJ	SEA/GnJ	2	156485433	162258001	5772568
CBA/J	SEA/GnJ	2	156485433	162258001	5772568
AKR/J	RF/J	2	156913727	164636072	7722345
DBA/1J	DBA/2J	2	158509697	174485433	15975736
A/J	BALB/cJ	2	159146901	165274055	6127154
A/J	CBA/J	2	159146901	170181066	11034165
BALB/cJ	SEA/GnJ	2	162263619	168883674	6620055
C57BL/10J	C57BR/cdJ	2	163706667	169675909	5969242
C57BL/10J	C57L/J	2	164270599	169675909	5405310
C57BL/6NJ	C57BR/cdJ	2	164270599	169675909	5405310
C57BL/10J	C57BL/6NJ	2	164270599	174335278	10064679
C57BR/cdJ	C57L/J	2	164270599	182012556	17741957
C3H/HeH	C3H/HeJ	2	166386601	171878356	5491755
129P2/OlaHsd	129S5/SvEvBrd	2	168052558	174335278	6282720
C3H/HeJ	DBA/1J	2	168610221	174485433	5875212
C3H/HeJ	DBA/2J	2	168610221	174693189	6082968
129S1/SvImJ	LP/J	2	169240318	174335278	5094960
129P2/OlaHsd	LP/J	2	169939480	179077824	9138344
129S1/SvImJ	129S5/SvEvBrd	2	169939480	180433413	10493933
BALB/cJ	SEA/GnJ	2	170291039	180326428	10035389
C57BR/cdJ	C58/J	2	170691592	181192691	10501099
C57L/J	C58/J	2	170691592	181192691	10501099
BALB/cJ	BTBR T+ Itpr3tf/J	2	171409022	179224723	7815701
BTBR T+ Itpr3tf/J	SEA/GnJ	2	171409022	179224723	7815701
C3H/HeH	C3H/HeJ	2	171912880	178790502	6877622
BTBR T+ Itpr3tf/J	CBA/J	2	172236079	179224723	6988644
CBA/J	SEA/GnJ	2	172236079	180326428	8090349
BALB/cJ	CBA/J	2	172236079	180367269	8131190
129P2/OlaHsd	I/LnJ	2	173111993	178201938	5089945
I/LnJ	LP/J	2	173111993	178201938	5089945
A/J	I/LnJ	2	173857318	179077824	5220506
129P2/OlaHsd	129S5/SvEvBrd	2	174364857	180433413	6068556
129P2/OlaHsd	129S1/SvImJ	2	174364857	181801221	7436364
C57BL/10J	C57BL/6NJ	2	174364857	182012556	7647699
A/J	DBA/1J	2	174485523	182012556	7527033
C3H/HeJ	DBA/2J	2	174854135	179950363	5096228
C57BR/cdJ	NZO/HlLtJ	2	174907483	181192691	6285208
C57L/J	NZO/HlLtJ	2	174907483	181192691	6285208
C58/J	NZO/HlLtJ	2	174907483	181653621	6746138
DBA/1J	ST/bJ	3	3029045	8600960	5571915
C57BL/10J	SEA/GnJ	3	3029045	9302310	6273265
C57BL/6NJ	SEA/GnJ	3	3029045	9302310	6273265
FVB/NJ	NOD/ShiLtJ	3	3029045	9302310	6273265
A/J	C3H/HeJ	3	3029045	10196087	7167042
BALB/cJ	C3H/HeJ	3	3029045	10196087	7167042
129P2/OlaHsd	129S1/SvImJ	3	3029045	11604955	8575910
129S1/SvImJ	129S5/SvEvBrd	3	3029045	11604955	8575910
BTBR T+ Itpr3tf/J	LP/J	3	3029045	12022796	8993751
A/J	BALB/cJ	3	3029045	13322348	10293303
C57BR/cdJ	C57L/J	3	3029045	15190973	12161928
AKR/J	RF/J	3	3029045	25181880	22152835
129P2/OlaHsd	129S5/SvEvBrd	3	3029045	27370888	24341843
C57BL/10J	C57BL/6NJ	3	3029045	51329131	48300086
A/J	CBA/J	3	5708978	13322348	7613370
BALB/cJ	CBA/J	3	5708978	14857874	9148896
129S1/SvImJ	BTBR T+ Itpr3tf/J	3	6812073	12022796	5210723
129S1/SvImJ	LP/J	3	6812073	31745456	24933383
C3H/HeH	C3H/HeJ	3	7570474	17877235	10306761
AKR/J	DBA/1J	3	8629926	13949997	5320071
DBA/1J	RF/J	3	8629926	13949997	5320071
FVB/NJ	ST/bJ	3	9129316	15323284	6193968
129P2/OlaHsd	129S1/SvImJ	3	11625634	17364538	5738904
129P2/OlaHsd	LP/J	3	11625634	17364538	5738904
129S1/SvImJ	129S5/SvEvBrd	3	11625634	17364538	5738904
129S5/SvEvBrd	LP/J	3	11625634	17364538	5738904
129P2/OlaHsd	BTBR T+ Itpr3tf/J	3	12070680	17364538	5293858
129S5/SvEvBrd	BTBR T+ Itpr3tf/J	3	12070680	17364538	5293858
129S1/SvImJ	BTBR T+ Itpr3tf/J	3	12070680	30768356	18697676
BTBR T+ Itpr3tf/J	LP/J	3	12070680	30768356	18697676
I/LnJ	SEA/GnJ	3	13341781	19511387	6169606
A/J	CBA/J	3	14860803	26029896	11169093
BUB/BnJ	FVB/NJ	3	15380650	31458419	16077769
C57BR/cdJ	C57L/J	3	16022328	24080669	8058341
129P2/OlaHsd	129S1/SvImJ	3	17394536	27370888	9976352
129P2/OlaHsd	BTBR T+ Itpr3tf/J	3	17394536	27370888	9976352
129P2/OlaHsd	LP/J	3	17394536	27370888	9976352
129S5/SvEvBrd	BTBR T+ Itpr3tf/J	3	17394536	30768356	13373820
129S5/SvEvBrd	LP/J	3	17394536	31745456	14350920
129S1/SvImJ	129S5/SvEvBrd	3	17394536	31785210	14390674
NZB/BlNJ	NZO/HlLtJ	3	17470301	25734346	8264045
C3H/HeH	C3H/HeJ	3	17880860	28743070	10862210
DBA/1J	DBA/2J	3	19702911	25193383	5490472
C57BR/cdJ	C57L/J	3	24253482	52674511	28421029
NOD/ShiLtJ	SEA/GnJ	3	26940347	33618276	6677929
AKR/J	RF/J	3	27027109	37652821	10625712
129P2/OlaHsd	129S5/SvEvBrd	3	27657618	37425936	9768318
DBA/1J	DBA/2J	3	28668646	34225958	5557312
A/J	CBA/J	3	30429752	38411687	7981935
129S1/SvImJ	LP/J	3	31752379	39182814	7430435
129S1/SvImJ	BTBR T+ Itpr3tf/J	3	32979479	39182814	6203335
BTBR T+ Itpr3tf/J	LP/J	3	32979479	41289750	8310271
C3H/HeJ	CBA/J	3	35898289	43430927	7532638
AKR/J	RF/J	3	37661168	46788855	9127687
AKR/J	NOD/ShiLtJ	3	37824322	44113297	6288975
NOD/ShiLtJ	RF/J	3	37824322	44113297	6288975
C57BR/cdJ	C58/J	3	38567333	52674511	14107178
C57L/J	C58/J	3	38567333	54269038	15701705
C57BR/cdJ	SEA/GnJ	3	39287579	48497478	9209899
C57L/J	SEA/GnJ	3	39287579	48497478	9209899
C58/J	SEA/GnJ	3	39287579	48497478	9209899
129P2/OlaHsd	129S5/SvEvBrd	3	40144790	51380413	11235623
DBA/1J	DBA/2J	3	42008909	49465120	7456211
129S1/SvImJ	129S5/SvEvBrd	3	42151278	51380413	9229135
129P2/OlaHsd	129S1/SvImJ	3	42151278	52744285	10593007
129S5/SvEvBrd	BTBR T+ Itpr3tf/J	3	42617862	51380413	8762551
129P2/OlaHsd	BTBR T+ Itpr3tf/J	3	42617862	52744285	10126423
129S1/SvImJ	BTBR T+ Itpr3tf/J	3	42617862	52874787	10256925
C3H/HeH	C3H/HeJ	3	42669056	48711250	6042194
129S5/SvEvBrd	LP/J	3	43056210	51380413	8324203
129P2/OlaHsd	LP/J	3	43056210	52744285	9688075
BTBR T+ Itpr3tf/J	LP/J	3	43056210	52874787	9818577
129S1/SvImJ	LP/J	3	43056210	54675914	11619704
A/J	I/LnJ	3	43972798	49698380	5725582
DBA/1J	SEA/GnJ	3	51193017	56945981	5752964
C57BL/10J	C57BL/6NJ	3	51353422	69764564	18411142
C57BR/cdJ	C57L/J	3	52707778	60189418	7481640
129S1/SvImJ	129S5/SvEvBrd	3	52747903	59918416	7170513
NZB/BlNJ	NZW/LacJ	3	52826580	59309777	6483197
DBA/1J	DBA/2J	3	53645666	82455633	28809967
C57BR/cdJ	C58/J	3	54276979	60189418	5912439
C57L/J	C58/J	3	54276979	61942770	7665791
129P2/OlaHsd	129S1/SvImJ	3	54731549	59918416	5186867
129P2/OlaHsd	129S5/SvEvBrd	3	54731549	60299485	5567936
129S1/SvImJ	LP/J	3	55121170	60299485	5178315
BALB/cJ	I/LnJ	3	59182528	65644296	6461768
129S1/SvImJ	129S5/SvEvBrd	3	60051337	68156686	8105349
C3H/HeH	C3H/HeJ	3	60273781	69745687	9471906
129P2/OlaHsd	LP/J	3	61223987	74832339	13608352
A/J	NZW/LacJ	3	61392348	69704031	8311683
BUB/BnJ	C3H/HeH	3	62865745	68251222	5385477
BUB/BnJ	C3H/HeJ	3	62865745	68251222	5385477
CBA/J	DBA/1J	3	63658982	69688162	6029180
CBA/J	DBA/2J	3	63658982	69688162	6029180
129P2/OlaHsd	129S1/SvImJ	3	65887707	74832339	8944632
129S1/SvImJ	LP/J	3	65887707	76921134	11033427
AKR/J	RF/J	3	66331321	80124926	13793605
C57BR/cdJ	C57L/J	3	66331321	103470992	37139671
C57BR/cdJ	C58/J	3	68084365	103470992	35386627
C57L/J	C58/J	3	68084365	109674832	41590467
129S1/SvImJ	129S5/SvEvBrd	3	68161374	74832339	6670965
129S5/SvEvBrd	LP/J	3	68161374	74832339	6670965
129P2/OlaHsd	129S5/SvEvBrd	3	68161374	75467029	7305655
C3H/HeH	C3H/HeJ	3	69754256	80006528	10252272
C57BL/10J	C57BL/6NJ	3	69780844	82999323	13218479
C57BL/10J	C57BR/cdJ	3	76770501	82999323	6228822
C57BL/10J	C57L/J	3	76770501	82999323	6228822
C57BL/10J	C58/J	3	76770501	82999323	6228822
C57BL/6NJ	C57BR/cdJ	3	76770501	101219030	24448529
C57BL/6NJ	C57L/J	3	76770501	101219030	24448529
C57BL/6NJ	C58/J	3	76770501	101219030	24448529
BALB/cJ	SEA/GnJ	3	77729180	85436848	7707668
AKR/J	SEA/GnJ	3	78446234	85436848	6990614
AKR/J	BALB/cJ	3	78446234	86041305	7595071
AKR/J	DBA/2J	3	78645588	84537718	5892130
BALB/cJ	DBA/2J	3	78645588	84537718	5892130
DBA/2J	SEA/GnJ	3	78645588	84537718	5892130
129P2/OlaHsd	129S5/SvEvBrd	3	79411977	84447331	5035354
A/J	CBA/J	3	80391610	87741895	7350285
DBA/1J	DBA/2J	3	82458599	95720093	13261494
FVB/NJ	NOD/ShiLtJ	3	82657404	88591070	5933666
C57BL/10J	C57BL/6NJ	3	83001899	96328835	13326936
C57BL/10J	C57BR/cdJ	3	83001899	96328835	13326936
C57BL/10J	C57L/J	3	83001899	96328835	13326936
C57BL/10J	C58/J	3	83001899	96328835	13326936
129P2/OlaHsd	LP/J	3	85404541	91235120	5830579
NZB/BlNJ	NZO/HlLtJ	3	85889786	95720093	9830307
C3H/HeH	C3H/HeJ	3	86011421	107013238	21001817
129S1/SvImJ	129S5/SvEvBrd	3	87429370	95346194	7916824
C3H/HeH	CBA/J	3	87558320	101812332	14254012
C3H/HeJ	CBA/J	3	87558320	101812332	14254012
A/J	C3H/HeH	3	87747664	99231234	11483570
A/J	C3H/HeJ	3	87747664	99231234	11483570
A/J	CBA/J	3	87747664	99231234	11483570
129P2/OlaHsd	129S1/SvImJ	3	88591226	95346194	6754968
129P2/OlaHsd	129S5/SvEvBrd	3	88591226	97047831	8456605
AKR/J	BUB/BnJ	3	88618540	95720093	7101553
BTBR T+ Itpr3tf/J	LP/J	3	89357649	95720093	6362444
129S1/SvImJ	LP/J	3	91516261	97047831	5531570
129S1/SvImJ	129S5/SvEvBrd	3	95375787	103560753	8184966
129S5/SvEvBrd	LP/J	3	97055851	103560753	6504902
129S1/SvImJ	LP/J	3	97055851	105813095	8757244
C57BL/10J	C57BL/6NJ	3	97260479	150609053	53348574
129P2/OlaHsd	129S1/SvImJ	3	97827644	103560753	5733109
129P2/OlaHsd	LP/J	3	97827644	103560753	5733109
129P2/OlaHsd	129S5/SvEvBrd	3	97827644	105813095	7985451
AKR/J	RF/J	3	98218527	106059399	7840872
NZO/HlLtJ	NZW/LacJ	3	98356344	105178890	6822546
A/J	C3H/HeH	3	99253136	107013238	7760102
A/J	C3H/HeJ	3	99253136	107672567	8419431
AKR/J	I/LnJ	3	99281233	105849347	6568114
I/LnJ	RF/J	3	99281233	105849347	6568114
DBA/1J	DBA/2J	3	100357968	106059399	5701431
C3H/HeH	CBA/J	3	101830304	107013238	5182934
C3H/HeJ	CBA/J	3	101830304	107672567	5842263
A/J	CBA/J	3	101830304	109855140	8024836
C57BR/cdJ	C58/J	3	103489176	109674832	6185656
C57BR/cdJ	C57L/J	3	103489176	116042552	12553376
129S1/SvImJ	129S5/SvEvBrd	3	103563843	110857203	7293360
BALB/cJ	ST/bJ	3	105140824	112855430	7714606
AKR/J	DBA/1J	3	106074828	115006449	8931621
C57BL/10J	C58/J	3	106391711	114418356	8026645
C57BL/6NJ	C58/J	3	106391711	114418356	8026645
AKR/J	DBA/2J	3	106767027	115006449	8239422
DBA/1J	DBA/2J	3	106767027	116959727	10192700
AKR/J	I/LnJ	3	107784105	114584832	6800727
DBA/1J	I/LnJ	3	107784105	114584832	6800727
DBA/2J	I/LnJ	3	107784105	114584832	6800727
BTBR T+ Itpr3tf/J	C57BL/10J	3	108122223	114418356	6296133
BTBR T+ Itpr3tf/J	C57BL/6NJ	3	108122223	114418356	6296133
BTBR T+ Itpr3tf/J	C58/J	3	108122223	116063032	7940809
C57BL/10J	NZB/BlNJ	3	108611327	114418356	5807029
C57BL/6NJ	NZB/BlNJ	3	108611327	114418356	5807029
BTBR T+ Itpr3tf/J	NZB/BlNJ	3	108611327	115472599	6861272
C58/J	NZB/BlNJ	3	108611327	115472599	6861272
I/LnJ	RF/J	3	109014902	114584832	5569930
DBA/1J	RF/J	3	109014902	115006449	5991547
DBA/2J	RF/J	3	109014902	115006449	5991547
AKR/J	RF/J	3	109014902	117133708	8118806
BALB/cJ	I/LnJ	3	110654868	116536554	5881686
129S1/SvImJ	LP/J	3	111024915	118349750	7324835
C3H/HeJ	CBA/J	3	112131885	119228158	7096273
I/LnJ	ST/bJ	3	112873703	118158462	5284759
BALB/cJ	C3H/HeJ	3	113947017	119228158	5281141
BALB/cJ	CBA/J	3	113947017	121807158	7860141
129P2/OlaHsd	LP/J	3	114078394	120173681	6095287
A/J	CBA/J	3	115000416	121807158	6806742
A/J	BALB/cJ	3	115000416	123783439	8783023
C57BR/cdJ	C57L/J	3	116048709	159936032	43887323
DBA/1J	DBA/2J	3	116964867	122196177	5231310
NZO/HlLtJ	NZW/LacJ	3	118031458	126831166	8799708
BUB/BnJ	C57BR/cdJ	3	123278171	129509954	6231783
BUB/BnJ	C57L/J	3	123278171	129509954	6231783
BUB/BnJ	FVB/NJ	3	125000666	131027864	6027198
A/J	CBA/J	3	126986769	135562397	8575628
C57BR/cdJ	C58/J	3	127275267	133523036	6247769
C57L/J	C58/J	3	127275267	133523036	6247769
C3H/HeH	C3H/HeJ	3	127667737	137418469	9750732
AKR/J	C58/J	3	129052924	135298329	6245405
BALB/cJ	CBA/J	3	129490027	135562397	6072370
A/J	BALB/cJ	3	129490027	150090272	20600245
CBA/J	I/LnJ	3	130177654	135562397	5384743
A/J	I/LnJ	3	130177654	138003266	7825612
BALB/cJ	I/LnJ	3	130177654	138003266	7825612
C58/J	RF/J	3	131289800	137314566	6024766
A/J	C3H/HeH	3	132062326	137418469	5356143
BALB/cJ	C3H/HeH	3	132062326	137418469	5356143
C3H/HeH	I/LnJ	3	132062326	137418469	5356143
C3H/HeJ	I/LnJ	3	132062326	138003266	5940940
A/J	C3H/HeJ	3	132062326	142462372	10400046
BALB/cJ	C3H/HeJ	3	132062326	142462372	10400046
NZO/HlLtJ	NZW/LacJ	3	133392079	138814376	5422297
BUB/BnJ	C58/J	3	133444855	138450691	5005836
C57BR/cdJ	C58/J	3	133595635	139084953	5489318
C57L/J	C58/J	3	133595635	139084953	5489318
BTBR T+ Itpr3tf/J	LP/J	3	135432224	148286570	12854346
CBA/J	DBA/1J	3	136141111	142013239	5872128
A/J	C3H/HeH	3	137468514	148916936	11448422
BALB/cJ	C3H/HeH	3	137468514	148916936	11448422
C3H/HeJ	I/LnJ	3	138007520	147593559	9586039
C57BL/10J	C57BR/cdJ	3	138572716	143754962	5182246
C57BL/10J	C57L/J	3	138572716	143754962	5182246
C57BL/6NJ	C57BR/cdJ	3	138572716	143754962	5182246
C57BL/6NJ	C57L/J	3	138572716	143754962	5182246
129P2/OlaHsd	129S5/SvEvBrd	3	138892763	150887919	11995156
129S1/SvImJ	129S5/SvEvBrd	3	140714513	150887919	10173406
129P2/OlaHsd	129S1/SvImJ	3	140714513	151551231	10836718
CBA/J	DBA/1J	3	142065345	147211323	5145978
A/J	I/LnJ	3	142467138	147593559	5126421
BALB/cJ	I/LnJ	3	142467138	147593559	5126421
C3H/HeH	I/LnJ	3	142467138	147593559	5126421
C3H/HeH	C3H/HeJ	3	142467138	148916936	6449798
A/J	C3H/HeJ	3	142467138	149323918	6856780
BALB/cJ	C3H/HeJ	3	142467138	149323918	6856780
C57BR/cdJ	C58/J	3	143824789	159936032	16111243
C57L/J	C58/J	3	143824789	159936032	16111243
129P2/OlaHsd	LP/J	3	145961615	151551231	5589616
129S1/SvImJ	LP/J	3	145961615	153577714	7616099
C57BL/10J	C57BR/cdJ	3	146593184	159289128	12695944
C57BL/10J	C57L/J	3	146593184	159289128	12695944
C57BL/10J	C58/J	3	146593184	159289128	12695944
BALB/cJ	SEA/GnJ	3	148107344	159936032	11828688
NZO/HlLtJ	NZW/LacJ	3	148475934	153980544	5504610
CBA/J	DBA/1J	3	148833351	159936032	11102681
C3H/HeH	C3H/HeJ	3	148923779	157043942	8120163
A/J	C3H/HeH	3	149342192	156819009	7476817
A/J	C3H/HeJ	3	149342192	156819009	7476817
A/J	BALB/cJ	3	150485861	155741554	5255693
A/J	SEA/GnJ	3	150485861	155741554	5255693
BALB/cJ	C3H/HeH	3	150485861	155741554	5255693
BALB/cJ	C3H/HeJ	3	150485861	155741554	5255693
C3H/HeH	SEA/GnJ	3	150485861	155741554	5255693
C3H/HeJ	SEA/GnJ	3	150485861	155741554	5255693
A/J	I/LnJ	3	151085067	156580677	5495610
C3H/HeH	I/LnJ	3	151085067	156580677	5495610
C3H/HeJ	I/LnJ	3	151085067	156580677	5495610
NZB/BlNJ	NZO/HlLtJ	3	151540444	159936032	8395588
AKR/J	CBA/J	3	152847661	158693660	5845999
AKR/J	DBA/1J	3	152847661	158693660	5845999
C57BL/6NJ	C57BR/cdJ	3	152887185	159289128	6401943
C57BL/6NJ	C57L/J	3	152887185	159289128	6401943
C57BL/6NJ	C58/J	3	152887185	159289128	6401943
C57BL/10J	C57BL/6NJ	3	152887185	159936032	7048847
RF/J	ST/bJ	3	153737524	159936032	6198508
129P2/OlaHsd	129S1/SvImJ	4	3172724	8993792	5821068
129S1/SvImJ	129S5/SvEvBrd	4	3172724	8993792	5821068
AKR/J	RF/J	4	3172724	9115349	5942625
BTBR T+ Itpr3tf/J	LP/J	4	3172724	11041675	7868951
C3H/HeH	C3H/HeJ	4	3172724	11348267	8175543
CBA/J	DBA/1J	4	3172724	13033542	9860818
DBA/1J	DBA/2J	4	3172724	13033542	9860818
C57BL/10J	C58/J	4	3172724	13244303	10071579
C57BL/6NJ	C58/J	4	3172724	13244303	10071579
C57BR/cdJ	C58/J	4	3172724	13244303	10071579
C57L/J	C58/J	4	3172724	13244303	10071579
CBA/J	DBA/2J	4	3172724	14397015	11224291
129P2/OlaHsd	129S5/SvEvBrd	4	3172724	14401667	11228943
NZB/BlNJ	NZO/HlLtJ	4	3172724	15674853	12502129
C57BL/10J	C57L/J	4	3172724	19453043	16280319
C57BL/6NJ	C57L/J	4	3172724	19453043	16280319
C57BR/cdJ	C57L/J	4	3172724	19453043	16280319
C57BL/10J	C57BR/cdJ	4	3172724	22644027	19471303
C57BL/6NJ	C57BR/cdJ	4	3172724	22644027	19471303
C57BL/10J	C57BL/6NJ	4	3172724	33680621	30507897
BALB/cJ	SEA/GnJ	4	4842922	11041675	6198753
129S1/SvImJ	LP/J	4	9522246	20491064	10968818
C57L/J	C58/J	4	13304414	19453043	6148629
C57BL/10J	C58/J	4	13304414	22644027	9339613
C57BL/6NJ	C58/J	4	13304414	22644027	9339613
C57BR/cdJ	C58/J	4	13304414	33680621	20376207
C3H/HeH	C3H/HeJ	4	13337123	18600482	5263359
AKR/J	SEA/GnJ	4	13946168	20007965	6061797
129P2/OlaHsd	LP/J	4	14381700	20491064	6109364
129P2/OlaHsd	129S1/SvImJ	4	14381700	22929984	8548284
CBA/J	DBA/1J	4	14401766	20200008	5798242
DBA/1J	DBA/2J	4	14451848	20200008	5748160
CBA/J	DBA/2J	4	14451848	20956334	6504486
FVB/NJ	ST/bJ	4	14532913	20348615	5815702
BALB/cJ	SEA/GnJ	4	15188881	20200008	5011127
BTBR T+ Itpr3tf/J	ST/bJ	4	15254235	20348615	5094380
BTBR T+ Itpr3tf/J	FVB/NJ	4	15254235	20978022	5723787
129S1/SvImJ	BALB/cJ	4	16832457	22929984	6097527
129P2/OlaHsd	BALB/cJ	4	16832457	25680269	8847812
BTBR T+ Itpr3tf/J	CBA/J	4	17381744	22773264	5391520
NZB/BlNJ	NZO/HlLtJ	4	18660620	25881755	7221135
C57L/J	C58/J	4	19456508	33680621	14224113
C57BR/cdJ	C57L/J	4	19456508	39633514	20177006
C3H/HeJ	CBA/J	4	19846371	28643231	8796860
129P2/OlaHsd	A/J	4	20200026	25680269	5480243
A/J	BALB/cJ	4	20200026	27373267	7173241
129P2/OlaHsd	SEA/GnJ	4	20213893	25680269	5466376
A/J	SEA/GnJ	4	20213893	25956557	5742664
BALB/cJ	SEA/GnJ	4	20213893	25956557	5742664
DBA/1J	DBA/2J	4	20213893	29846543	9632650
129P2/OlaHsd	NOD/ShiLtJ	4	20532817	25680269	5147452
NOD/ShiLtJ	SEA/GnJ	4	20532817	25956557	5423740
BALB/cJ	NOD/ShiLtJ	4	20532817	27373267	6840450
A/J	NOD/ShiLtJ	4	20532817	28066731	7533914
C57BL/10J	C57BR/cdJ	4	22743395	33680621	10937226
C57BL/10J	C57L/J	4	22743395	33680621	10937226
C57BL/10J	C58/J	4	22743395	33680621	10937226
C57BL/6NJ	C57BR/cdJ	4	22743395	33680621	10937226
C57BL/6NJ	C57L/J	4	22743395	33680621	10937226
C57BL/6NJ	C58/J	4	22743395	38525723	15782328
C3H/HeH	CBA/J	4	22951078	28643231	5692153
C3H/HeH	C3H/HeJ	4	22951078	43399186	20448108
A/J	BTBR T+ Itpr3tf/J	4	25764709	31302800	5538091
CBA/J	DBA/1J	4	25764709	33272649	7507940
BTBR T+ Itpr3tf/J	SEA/GnJ	4	26040486	31302800	5262314
A/J	SEA/GnJ	4	26040486	31326083	5285597
I/LnJ	RF/J	4	26362121	32951126	6589005
BALB/cJ	BTBR T+ Itpr3tf/J	4	27440278	32951126	5510848
129S1/SvImJ	129S5/SvEvBrd	4	32597919	38525723	5927804
129P2/OlaHsd	BALB/cJ	4	34102681	39185265	5082584
A/J	BTBR T+ Itpr3tf/J	4	34188594	40309480	6120886
CBA/J	DBA/1J	4	34567760	47525243	12957483
NZB/BlNJ	NZO/HlLtJ	4	34883823	48162457	13278634
C57BL/6NJ	NZW/LacJ	4	34972230	42889069	7916839
C57BL/10J	C57BL/6NJ	4	38673130	85419572	46746442
CBA/J	DBA/2J	4	40472544	45635331	5162787
DBA/1J	DBA/2J	4	40472544	45635331	5162787
C57BR/cdJ	C58/J	4	41590585	46646467	5055882
A/J	C3H/HeJ	4	41590585	46938739	5348154
A/J	BALB/cJ	4	43311324	55126326	11815002
C3H/HeH	C3H/HeJ	4	43401329	52894410	9493081
AKR/J	RF/J	4	44411574	55279173	10867599
BTBR T+ Itpr3tf/J	C57BL/10J	4	45478219	54936811	9458592
BTBR T+ Itpr3tf/J	C57BL/6NJ	4	45478219	54936811	9458592
CBA/J	DBA/2J	4	45657126	53591079	7933953
A/J	C3H/HeH	4	46965437	52894410	5928973
BALB/cJ	C3H/HeH	4	46965437	52894410	5928973
A/J	C3H/HeJ	4	46965437	55126326	8160889
BALB/cJ	C3H/HeJ	4	46965437	57309261	10343824
BTBR T+ Itpr3tf/J	C58/J	4	47167993	54936811	7768818
C57BL/10J	C58/J	4	47167993	67260242	20092249
C57BL/6NJ	C58/J	4	47167993	67260242	20092249
BUB/BnJ	KK/HlJ	4	47498281	53522421	6024140
CBA/J	DBA/1J	4	47533700	53591079	6057379
DBA/1J	DBA/2J	4	47533700	55126326	7592626
NZB/BlNJ	NZO/HlLtJ	4	48169070	57762427	9593357
C57BR/cdJ	C57L/J	4	51278745	59368119	8089374
C3H/HeH	C3H/HeJ	4	52915114	63144254	10229140
A/J	I/LnJ	4	54764828	62128922	7364094
RF/J	ST/bJ	4	55129979	62287890	7157911
DBA/1J	DBA/2J	4	55129979	71131197	16001218
AKR/J	ST/bJ	4	55281986	62287890	7005904
AKR/J	RF/J	4	55281986	82672847	27390861
AKR/J	A/J	4	56451130	62128922	5677792
A/J	RF/J	4	56451130	62128922	5677792
A/J	ST/bJ	4	56451130	62128922	5677792
I/LnJ	ST/bJ	4	56451130	62287890	5836760
AKR/J	I/LnJ	4	56451130	62960788	6509658
I/LnJ	RF/J	4	56451130	62960788	6509658
129P2/OlaHsd	LP/J	4	57068898	67692448	10623550
AKR/J	C3H/HeH	4	57650789	62960788	5309999
AKR/J	C3H/HeJ	4	57650789	62960788	5309999
C3H/HeH	RF/J	4	57650789	62960788	5309999
C3H/HeJ	RF/J	4	57650789	62960788	5309999
C3H/HeH	I/LnJ	4	57650789	63144254	5493465
129P2/OlaHsd	129S1/SvImJ	4	57650789	63753467	6102678
129S1/SvImJ	LP/J	4	57650789	63753467	6102678
C3H/HeJ	I/LnJ	4	57650789	64506611	6855822
NZB/BlNJ	NZO/HlLtJ	4	57772149	69846035	12073886
BALB/cJ	SEA/GnJ	4	57908041	76741573	18833532
129S1/SvImJ	129S5/SvEvBrd	4	58071056	63753467	5682411
129P2/OlaHsd	129S5/SvEvBrd	4	58071056	66054848	7983792
129S5/SvEvBrd	LP/J	4	58071056	66054848	7983792
BALB/cJ	I/LnJ	4	59921482	67289594	7368112
I/LnJ	SEA/GnJ	4	59921482	67289594	7368112
A/J	BALB/cJ	4	62189758	67289594	5099836
A/J	SEA/GnJ	4	62189758	67289594	5099836
A/J	I/LnJ	4	62189758	69338867	7149109
C3H/HeH	C3H/HeJ	4	63179434	86292559	23113125
BUB/BnJ	ST/bJ	4	65995076	71567827	5572751
C57BR/cdJ	C57L/J	4	67502663	81039723	13537060
129S1/SvImJ	LP/J	4	68068279	77892396	9824117
C3H/HeJ	CBA/J	4	68220177	86292559	18072382
C3H/HeH	CBA/J	4	68220177	86740303	18520126
NZB/BlNJ	NZO/HlLtJ	4	69852867	77324729	7471862
129S1/SvImJ	I/LnJ	4	70189124	76922044	6732920
I/LnJ	LP/J	4	70189124	76922044	6732920
A/J	BALB/cJ	4	70646477	76741573	6095096
A/J	SEA/GnJ	4	70646477	77132495	6486018
C57BL/6NJ	C58/J	4	71454781	85419572	13964791
C57BL/10J	C58/J	4	71454781	97991572	26536791
129P2/OlaHsd	129S5/SvEvBrd	4	71555803	76585703	5029900
BUB/BnJ	KK/HlJ	4	71572782	77443616	5870834
DBA/1J	DBA/2J	4	71724363	76741573	5017210
AKR/J	C3H/HeH	4	71946732	80118552	8171820
AKR/J	C3H/HeJ	4	71946732	80118552	8171820
AKR/J	CBA/J	4	71946732	80118552	8171820
C3H/HeH	RF/J	4	71946732	80118552	8171820
C3H/HeJ	RF/J	4	71946732	80118552	8171820
CBA/J	RF/J	4	71946732	80118552	8171820
FVB/NJ	NOD/ShiLtJ	4	76641811	83823337	7181526
DBA/1J	DBA/2J	4	76751434	106821647	30070213
DBA/1J	I/LnJ	4	77000012	83659282	6659270
DBA/2J	I/LnJ	4	77000012	83659282	6659270
A/J	SEA/GnJ	4	77148878	83020625	5871747
BTBR T+ Itpr3tf/J	LP/J	4	77902236	84502541	6600305
129P2/OlaHsd	129S5/SvEvBrd	4	77964989	85779502	7814513
129P2/OlaHsd	129S1/SvImJ	4	78178098	83504800	5326702
129S1/SvImJ	129S5/SvEvBrd	4	78178098	83504800	5326702
C57BR/cdJ	C57L/J	4	81050495	86861385	5810890
NZB/BlNJ	NZW/LacJ	4	82356316	87918777	5562461
129S1/SvImJ	LP/J	4	83433059	91139946	7706887
C57BR/cdJ	NZB/BlNJ	4	83499406	89506309	6006903
C57BL/6NJ	C57BR/cdJ	4	85162488	91904637	6742149
129P2/OlaHsd	129S5/SvEvBrd	4	85789713	91439192	5649479
C3H/HeJ	CBA/J	4	86301021	94355958	8054937
C3H/HeH	C3H/HeJ	4	86754302	94355958	7601656
C3H/HeH	CBA/J	4	86754302	95288106	8533804
C57BR/cdJ	C57L/J	4	86865780	91904637	5038857
C57BL/6NJ	C57L/J	4	86865780	95090794	8225014
BALB/cJ	SEA/GnJ	4	87076451	95450316	8373865
BALB/cJ	NOD/ShiLtJ	4	90219634	95450316	5230682
NOD/ShiLtJ	SEA/GnJ	4	90219634	95601134	5381500
C57BR/cdJ	C57L/J	4	91912200	103997515	12085315
129S1/SvImJ	LP/J	4	92962462	99645368	6682906
BALB/cJ	SEA/GnJ	4	95471610	104214368	8742758
A/J	BALB/cJ	4	96384527	101430206	5045679
A/J	SEA/GnJ	4	96384527	101430206	5045679
A/J	C3H/HeJ	4	97661107	103694343	6033236
129P2/OlaHsd	129S5/SvEvBrd	4	98910651	108117161	9206510
129S1/SvImJ	LP/J	4	99653690	111589804	11936114
NZB/BlNJ	NZO/HlLtJ	4	100266808	106130141	5863333
C57BL/10J	C57BL/6NJ	4	101295357	115135815	13840458
C57BR/cdJ	C57L/J	4	104014630	109287994	5273364
BALB/cJ	CBA/J	4	104642053	111657487	7015434
CBA/J	SEA/GnJ	4	105245906	111657487	6411581
BALB/cJ	SEA/GnJ	4	105245906	114302392	9056486
129S1/SvImJ	A/J	4	106027776	111589804	5562028
A/J	LP/J	4	106027776	114620812	8593036
129P2/OlaHsd	A/J	4	106166179	111589804	5423625
129P2/OlaHsd	LP/J	4	106166179	111589804	5423625
129P2/OlaHsd	129S1/SvImJ	4	106166179	113484441	7318262
BUB/BnJ	RF/J	4	106260310	115959678	9699368
NOD/ShiLtJ	RF/J	4	106603368	115959678	9356310
BUB/BnJ	NOD/ShiLtJ	4	106603368	116861787	10258419
C3H/HeJ	SEA/GnJ	4	106901706	114302392	7400686
BALB/cJ	C3H/HeJ	4	106901706	114438238	7536532
BUB/BnJ	SEA/GnJ	4	107811316	114302392	6491076
NOD/ShiLtJ	SEA/GnJ	4	107811316	114302392	6491076
RF/J	SEA/GnJ	4	107811316	114302392	6491076
BUB/BnJ	C3H/HeJ	4	107811316	114438238	6626922
C3H/HeJ	NOD/ShiLtJ	4	107811316	114438238	6626922
C3H/HeJ	RF/J	4	107811316	114438238	6626922
BALB/cJ	RF/J	4	107811316	115959678	8148362
BALB/cJ	BUB/BnJ	4	107811316	116110967	8299651
BALB/cJ	NOD/ShiLtJ	4	107811316	116110967	8299651
C3H/HeH	SEA/GnJ	4	108124137	114302392	6178255
C3H/HeH	C3H/HeJ	4	108124137	114438238	6314101
BALB/cJ	C3H/HeH	4	108124137	114787318	6663181
BUB/BnJ	C3H/HeH	4	108124137	114787318	6663181
C3H/HeH	NOD/ShiLtJ	4	108124137	114787318	6663181
C3H/HeH	RF/J	4	108124137	114787318	6663181
DBA/1J	DBA/2J	4	108721618	114385666	5664048
NZB/BlNJ	NZO/HlLtJ	4	108721618	114430798	5709180
FVB/NJ	LP/J	4	108934941	114620812	5685871
A/J	FVB/NJ	4	108934941	114787318	5852377
A/J	DBA/1J	4	109160610	114385666	5225056
DBA/1J	FVB/NJ	4	109160610	114385666	5225056
DBA/1J	LP/J	4	109160610	114385666	5225056
DBA/2J	LP/J	4	109160610	114620812	5460202
DBA/2J	FVB/NJ	4	109160610	114787318	5626708
A/J	DBA/2J	4	109160610	117802782	8642172
A/J	BTBR T+ Itpr3tf/J	4	109570455	114620812	5050357
BTBR T+ Itpr3tf/J	DBA/2J	4	109570455	114620812	5050357
BTBR T+ Itpr3tf/J	FVB/NJ	4	109570455	114620812	5050357
BTBR T+ Itpr3tf/J	LP/J	4	109570455	116025949	6455494
C57BL/10J	C58/J	4	111396297	118946548	7550251
129P2/OlaHsd	129S5/SvEvBrd	4	111600901	118035383	6434482
129S1/SvImJ	LP/J	4	111600901	120621517	9020616
BALB/cJ	CBA/J	4	111670410	119729858	8059448
C57BR/cdJ	C57L/J	4	112653762	122843034	10189272
129P2/OlaHsd	129S1/SvImJ	4	113972719	119938676	5965957
129P2/OlaHsd	LP/J	4	113972719	119938676	5965957
C57BL/6NJ	C57BR/cdJ	4	115066781	122843034	7776253
C57BL/6NJ	C57L/J	4	115066781	126049738	10982957
C3H/HeH	CBA/J	4	117433973	123074406	5640433
129P2/OlaHsd	129S5/SvEvBrd	4	118038717	127140252	9101535
DBA/1J	DBA/2J	4	120631168	126171676	5540508
C57BR/cdJ	C57L/J	4	122849196	134373929	11524733
C3H/HeH	C3H/HeJ	4	124476915	133434315	8957400
BALB/cJ	CBA/J	4	124549170	129909518	5360348
BALB/cJ	C3H/HeH	4	125261799	132930391	7668592
BALB/cJ	C3H/HeJ	4	125261799	132930391	7668592
C57BR/cdJ	C58/J	4	125693720	133901929	8208209
C57L/J	C58/J	4	125693720	133901929	8208209
C57BL/6NJ	C58/J	4	126075648	133901929	7826281
C57BL/6NJ	C57BR/cdJ	4	126075648	134373929	8298281
C57BL/6NJ	C57L/J	4	126075648	137146564	11070916
C3H/HeH	DBA/2J	4	126319570	132930391	6610821
C3H/HeJ	DBA/2J	4	126319570	132930391	6610821
BALB/cJ	DBA/2J	4	126319570	135400021	9080451
NZO/HlLtJ	NZW/LacJ	4	126731375	132268262	5536887
AKR/J	RF/J	4	129914474	136984731	7070257
129S1/SvImJ	LP/J	4	133848163	142088914	8240751
C57BL/6NJ	C58/J	4	133905286	141462241	7556955
129P2/OlaHsd	129S5/SvEvBrd	4	134262036	140835054	6573018
C57BR/cdJ	C57L/J	4	134378331	156354475	21976144
C57BR/cdJ	C58/J	4	137149963	149667495	12517532
C57L/J	C58/J	4	137149963	149667495	12517532
C57BR/cdJ	SEA/GnJ	4	141936394	149544676	7608282
C57L/J	SEA/GnJ	4	141936394	149544676	7608282
C58/J	SEA/GnJ	4	141936394	149544676	7608282
C3H/HeJ	CBA/J	4	142492012	152484368	9992356
AKR/J	DBA/1J	4	142551934	148418454	5866520
NZB/BlNJ	NZW/LacJ	4	142727900	156354475	13626575
C3H/HeH	C3H/HeJ	4	142857065	148242954	5385889
C3H/HeH	CBA/J	4	142857065	148242954	5385889
C57BL/10J	C57BL/6NJ	4	142990717	148438371	5447654
KK/HlJ	RF/J	4	143022816	148580263	5557447
129P2/OlaHsd	129S5/SvEvBrd	4	143027403	148222661	5195258
AKR/J	C3H/HeH	4	143188196	148242954	5054758
C3H/HeH	DBA/1J	4	143188196	148242954	5054758
C3H/HeJ	DBA/1J	4	143188196	148418454	5230258
CBA/J	DBA/1J	4	143188196	148418454	5230258
AKR/J	C3H/HeJ	4	143188196	148693124	5504928
AKR/J	CBA/J	4	143188196	148693124	5504928
A/J	BALB/cJ	4	144385231	151604770	7219539
C57BL/10J	C57BL/6NJ	4	148444175	156354475	7910300
C3H/HeH	C3H/HeJ	4	148761057	154968491	6207434
C58/J	SEA/GnJ	4	149551436	154828580	5277144
C57BR/cdJ	SEA/GnJ	4	149671491	154828580	5157089
C57L/J	SEA/GnJ	4	149671491	154828580	5157089
C57BR/cdJ	C58/J	4	149671491	155486524	5815033
C57L/J	C58/J	4	149671491	155486524	5815033
AKR/J	RF/J	4	151249992	156354475	5104483
BUB/BnJ	NOD/ShiLtJ	5	3021352	8421709	5400357
NZB/BlNJ	NZO/HlLtJ	5	3021352	10424668	7403316
A/J	CBA/J	5	3021352	12186282	9164930
BALB/cJ	SEA/GnJ	5	3021352	14526549	11505197
BTBR T+ Itpr3tf/J	LP/J	5	3021352	14526549	11505197
C57BL/10J	C57BL/6NJ	5	3021352	18089769	15068417
DBA/1J	DBA/2J	5	3021352	18259462	15238110
A/J	C3H/HeJ	5	4253287	12186282	7932995
C3H/HeJ	CBA/J	5	4253287	17952920	13699633
C57BL/10J	KK/HlJ	5	4576627	9915527	5338900
C57BL/6NJ	KK/HlJ	5	4576627	9915527	5338900
C58/J	RF/J	5	5355255	10424668	5069413
A/J	C3H/HeH	5	5562200	12186282	6624082
C3H/HeH	CBA/J	5	5562200	17952920	12390720
C3H/HeH	C3H/HeJ	5	5562200	27474331	21912131
C57BR/cdJ	C57L/J	5	7055641	31227735	24172094
NZB/BlNJ	NZW/LacJ	5	7761184	14405854	6644670
NZB/BlNJ	NZO/HlLtJ	5	10794653	18047364	7252711
BUB/BnJ	NOD/ShiLtJ	5	10794653	21059453	10264800
A/J	C3H/HeH	5	12220442	17952920	5732478
A/J	C3H/HeJ	5	12220442	17952920	5732478
A/J	CBA/J	5	12220442	32992594	20772152
129S1/SvImJ	LP/J	5	12454392	17536083	5081691
C58/J	SEA/GnJ	5	13204220	18506220	5302000
C57BL/10J	C57BR/cdJ	5	14340145	23083167	8743022
C57BL/10J	C57L/J	5	14340145	23083167	8743022
BALB/cJ	SEA/GnJ	5	14557400	22901538	8344138
C58/J	NZW/LacJ	5	16275413	23058278	6782865
C57BL/10J	C57BL/6NJ	5	18126617	32935982	14809365
BTBR T+ Itpr3tf/J	LP/J	5	18545034	24231790	5686756
129S1/SvImJ	LP/J	5	18990141	24231790	5241649
129S1/SvImJ	BTBR T+ Itpr3tf/J	5	18990141	26315316	7325175
C58/J	ST/bJ	5	19278106	24780408	5502302
AKR/J	RF/J	5	19541041	25168191	5627150
A/J	C3H/HeH	5	21500438	27474331	5973893
C3H/HeH	CBA/J	5	21500438	27474331	5973893
A/J	C3H/HeJ	5	21500438	32992594	11492156
C3H/HeJ	CBA/J	5	21500438	37796681	16296243
A/J	I/LnJ	5	23660647	29535002	5874355
C3H/HeJ	I/LnJ	5	23660647	29535002	5874355
CBA/J	I/LnJ	5	23660647	29535002	5874355
C57BL/10J	C57BR/cdJ	5	23660647	31227735	7567088
C57BL/6NJ	C57BR/cdJ	5	23660647	31227735	7567088
C57BL/10J	C57L/J	5	23660647	32935982	9275335
C57BL/6NJ	C57L/J	5	23660647	35032461	11371814
BTBR T+ Itpr3tf/J	LP/J	5	24234807	31614343	7379536
C57BL/10J	C58/J	5	24370933	31074104	6703171
C57BL/6NJ	C58/J	5	24370933	31074104	6703171
C57BR/cdJ	C58/J	5	24370933	31074104	6703171
C57L/J	C58/J	5	24370933	31074104	6703171
DBA/1J	DBA/2J	5	25697657	33482960	7785303
BALB/cJ	SEA/GnJ	5	26275428	43788947	17513519
A/J	C3H/HeH	5	27478212	32992594	5514382
C3H/HeH	C3H/HeJ	5	27478212	35878217	8400005
C3H/HeH	CBA/J	5	27478212	35878217	8400005
129P2/OlaHsd	129S5/SvEvBrd	5	27695299	35947446	8252147
129S1/SvImJ	LP/J	5	28819467	35947446	7127979
C57BL/6NJ	RF/J	5	29029949	34498014	5468065
C57L/J	RF/J	5	29029949	34498014	5468065
C57BR/cdJ	C57L/J	5	31289221	77202844	45913623
C3H/HeJ	I/LnJ	5	31880573	37161738	5281165
CBA/J	I/LnJ	5	31880573	37161738	5281165
AKR/J	I/LnJ	5	31985765	37161738	5175973
AKR/J	C3H/HeJ	5	31985765	37796681	5810916
AKR/J	CBA/J	5	31985765	39807602	7821837
C57BL/10J	C57BL/6NJ	5	32946804	151734413	118787609
129S1/SvImJ	129S5/SvEvBrd	5	33180675	38625078	5444403
129P2/OlaHsd	LP/J	5	33180675	39633028	6452353
DBA/1J	DBA/2J	5	33529528	43143627	9614099
BALB/cJ	C3H/HeJ	5	34855779	40446702	5590923
C3H/HeJ	SEA/GnJ	5	34855779	40446702	5590923
BALB/cJ	RF/J	5	35032568	40446702	5414134
RF/J	SEA/GnJ	5	35032568	40446702	5414134
C3H/HeJ	RF/J	5	35032568	40534087	5501519
129S1/SvImJ	LP/J	5	35977255	45666150	9688895
C57BL/10J	C58/J	5	36860280	50522698	13662418
C57BL/6NJ	C58/J	5	36860280	50522698	13662418
BUB/BnJ	I/LnJ	5	37732383	43872419	6140036
A/J	RF/J	5	37805265	43945816	6140551
C3H/HeJ	CBA/J	5	37805265	45363202	7557937
129S1/SvImJ	BTBR T+ Itpr3tf/J	5	39593797	45666150	6072353
BTBR T+ Itpr3tf/J	LP/J	5	39593797	48884928	9291131
129P2/OlaHsd	129S1/SvImJ	5	39637497	45666150	6028653
129P2/OlaHsd	BTBR T+ Itpr3tf/J	5	39637497	48884928	9247431
129P2/OlaHsd	LP/J	5	39637497	52024819	12387322
AKR/J	RF/J	5	39864898	53533775	13668877
C3H/HeH	C3H/HeJ	5	40708978	66741641	26032663
A/J	NOD/ShiLtJ	5	40861789	47365767	6503978
DBA/1J	DBA/2J	5	43881312	49240650	5359338
A/J	BUB/BnJ	5	43956087	51860684	7904597
129S1/SvImJ	129S5/SvEvBrd	5	45051297	50655078	5603781
BUB/BnJ	CBA/J	5	45366396	51860684	6494288
A/J	CBA/J	5	45366396	53712700	8346304
BUB/BnJ	C3H/HeH	5	45568639	51860684	6292045
BUB/BnJ	C3H/HeJ	5	45568639	51860684	6292045
A/J	C3H/HeH	5	45568639	53712700	8144061
A/J	C3H/HeJ	5	45568639	53712700	8144061
C3H/HeH	CBA/J	5	45568639	55472628	9903989
C3H/HeJ	CBA/J	5	45568639	55472628	9903989
129P2/OlaHsd	129S1/SvImJ	5	50523882	62933126	12409244
C57BL/10J	C57BR/cdJ	5	50531079	56411118	5880039
C57BL/10J	C57L/J	5	50531079	56411118	5880039
C57BL/6NJ	C57BR/cdJ	5	50531079	56411118	5880039
C57BL/6NJ	C57L/J	5	50531079	56411118	5880039
129P2/OlaHsd	129S5/SvEvBrd	5	50662777	62933126	12270349
129S1/SvImJ	129S5/SvEvBrd	5	50662777	66185590	15522813
129S1/SvImJ	LP/J	5	52138210	62933126	10794916
129S5/SvEvBrd	LP/J	5	52138210	62933126	10794916
129P2/OlaHsd	LP/J	5	52138210	66185590	14047380
BALB/cJ	SEA/GnJ	5	53640829	59015235	5374406
CBA/J	DBA/1J	5	54315199	59369715	5054516
DBA/1J	DBA/2J	5	54427744	64834853	10407109
C57BL/10J	C57BR/cdJ	5	56440975	67476425	11035450
C57BL/10J	C57L/J	5	56440975	67476425	11035450
C57BL/6NJ	C57BR/cdJ	5	56440975	67476425	11035450
C57BL/6NJ	C57L/J	5	56440975	67476425	11035450
A/J	FVB/NJ	5	57405915	64834853	7428938
AKR/J	RF/J	5	57451883	66348916	8897033
AKR/J	BUB/BnJ	5	58060106	63916061	5855955
BUB/BnJ	RF/J	5	58060106	63916061	5855955
A/J	BUB/BnJ	5	58477989	63916061	5438072
BUB/BnJ	FVB/NJ	5	58477989	63916061	5438072
AKR/J	A/J	5	58477989	64834853	6356864
A/J	RF/J	5	58477989	64834853	6356864
AKR/J	FVB/NJ	5	58477989	66348916	7870927
FVB/NJ	RF/J	5	58477989	66382290	7904301
C3H/HeJ	DBA/2J	5	61380211	66741641	5361430
C3H/HeH	DBA/2J	5	61380211	67281046	5900835
A/J	NOD/ShiLtJ	5	64835974	70388845	5552871
CBA/J	DBA/1J	5	64931043	72682775	7751732
129P2/OlaHsd	LP/J	5	66206846	74491914	8285068
AKR/J	RF/J	5	66382529	71843076	5460547
BUB/BnJ	FVB/NJ	5	66391306	72203373	5812067
A/J	ST/bJ	5	66603070	73085218	6482148
BALB/cJ	SEA/GnJ	5	67395636	75929275	8533639
DBA/1J	I/LnJ	5	67500109	72682775	5182666
CBA/J	I/LnJ	5	67500109	72856641	5356532
DBA/1J	DBA/2J	5	67727251	73475324	5748073
BTBR T+ Itpr3tf/J	C57BL/10J	5	69765962	76215724	6449762
BTBR T+ Itpr3tf/J	C57BL/6NJ	5	69765962	76215724	6449762
A/J	FVB/NJ	5	69765962	76839391	7073429
BTBR T+ Itpr3tf/J	C57BR/cdJ	5	70226999	76215724	5988725
BTBR T+ Itpr3tf/J	C57L/J	5	70226999	76215724	5988725
C57BL/10J	C57L/J	5	70226999	77202844	6975845
C57BL/6NJ	C57L/J	5	70226999	77202844	6975845
C57BL/10J	C57BR/cdJ	5	70226999	80824669	10597670
C57BL/6NJ	C57BR/cdJ	5	70226999	80824669	10597670
129P2/OlaHsd	129S5/SvEvBrd	5	71131622	76679161	5547539
129S1/SvImJ	LP/J	5	71131622	76679161	5547539
BALB/cJ	C3H/HeH	5	71747860	90111577	18363717
C3H/HeJ	CBA/J	5	72685365	80745031	8059666
C57L/J	C58/J	5	72975368	81722880	8747512
C3H/HeJ	DBA/1J	5	73477439	79918695	6441256
CBA/J	DBA/1J	5	73477439	79918695	6441256
DBA/1J	DBA/2J	5	73812258	79918695	6106437
C3H/HeJ	DBA/2J	5	73812258	80745031	6932773
CBA/J	DBA/2J	5	73812258	83542396	9730138
NZO/HlLtJ	NZW/LacJ	5	74836332	81722880	6886548
BTBR T+ Itpr3tf/J	C57BL/10J	5	76380563	84666011	8285448
BTBR T+ Itpr3tf/J	C57BL/6NJ	5	76380563	84666011	8285448
BUB/BnJ	FVB/NJ	5	76881770	91302310	14420540
AKR/J	DBA/1J	5	76990768	83466078	6475310
DBA/1J	DBA/2J	5	79960847	96773610	16812763
129S1/SvImJ	LP/J	5	80746290	114998500	34252210
C57BL/10J	C57BR/cdJ	5	80856473	86394737	5538264
C57BL/6NJ	C57BR/cdJ	5	80856473	86394737	5538264
C3H/HeJ	SEA/GnJ	5	81768194	87102907	5334713
C57BR/cdJ	C58/J	5	81768194	88755325	6987131
KK/HlJ	NZO/HlLtJ	5	82317621	87473853	5156232
AKR/J	A/J	5	83466490	90892714	7426224
C3H/HeH	SEA/GnJ	5	84719823	90111577	5391754
BALB/cJ	SEA/GnJ	5	84719823	112762592	28042769
AKR/J	C58/J	5	85573000	90771920	5198920
A/J	C58/J	5	85573000	90771920	5198920
I/LnJ	NOD/ShiLtJ	5	86072372	91610749	5538377
C57BL/10J	C58/J	5	86398640	98568817	12170177
C57BL/6NJ	C58/J	5	86398640	98568817	12170177
C3H/HeJ	I/LnJ	5	87436073	92491827	5055754
C3H/HeJ	CBA/J	5	89368949	105002742	15633793
BALB/cJ	BTBR T+ Itpr3tf/J	5	89522490	96654397	7131907
BTBR T+ Itpr3tf/J	SEA/GnJ	5	89522490	96654397	7131907
C3H/HeJ	FVB/NJ	5	90316714	97517607	7200893
CBA/J	FVB/NJ	5	90316714	97517607	7200893
BTBR T+ Itpr3tf/J	C3H/HeJ	5	90716327	96654397	5938070
BTBR T+ Itpr3tf/J	CBA/J	5	90716327	96654397	5938070
BTBR T+ Itpr3tf/J	FVB/NJ	5	90716327	96654397	5938070
BALB/cJ	C3H/HeJ	5	90716327	97517607	6801280
BALB/cJ	CBA/J	5	90716327	97517607	6801280
C3H/HeJ	SEA/GnJ	5	90716327	97517607	6801280
CBA/J	SEA/GnJ	5	90716327	97517607	6801280
BALB/cJ	FVB/NJ	5	90716327	99279073	8562746
FVB/NJ	SEA/GnJ	5	90716327	99279073	8562746
AKR/J	BTBR T+ Itpr3tf/J	5	90843520	96654397	5810877
AKR/J	C3H/HeJ	5	90843520	97517607	6674087
AKR/J	CBA/J	5	90843520	97517607	6674087
AKR/J	BALB/cJ	5	90843520	99279073	8435553
AKR/J	SEA/GnJ	5	90843520	99279073	8435553
AKR/J	FVB/NJ	5	90843520	99717537	8874017
A/J	C57BL/10J	5	90901355	96576592	5675237
A/J	C57BL/6NJ	5	90901355	96576592	5675237
A/J	C58/J	5	90901355	96576592	5675237
BTBR T+ Itpr3tf/J	DBA/1J	5	91648132	96654397	5006265
BTBR T+ Itpr3tf/J	DBA/2J	5	91648132	96654397	5006265
AKR/J	DBA/1J	5	91648132	96773610	5125478
BALB/cJ	DBA/1J	5	91648132	96773610	5125478
C3H/HeJ	DBA/1J	5	91648132	96773610	5125478
CBA/J	DBA/1J	5	91648132	96773610	5125478
DBA/1J	FVB/NJ	5	91648132	96773610	5125478
DBA/1J	SEA/GnJ	5	91648132	96773610	5125478
AKR/J	DBA/2J	5	91648132	97517607	5869475
BALB/cJ	DBA/2J	5	91648132	97517607	5869475
DBA/2J	FVB/NJ	5	91648132	97517607	5869475
DBA/2J	SEA/GnJ	5	91648132	97517607	5869475
C3H/HeJ	DBA/2J	5	91648132	101083657	9435525
CBA/J	DBA/2J	5	91648132	101083657	9435525
C57BL/10J	C57L/J	5	91737154	98568817	6831663
C57BL/6NJ	C57L/J	5	91737154	98568817	6831663
C57L/J	C58/J	5	91737154	103313016	11575862
C3H/HeH	C3H/HeJ	5	92067260	97517607	5450347
C3H/HeH	CBA/J	5	92067260	97517607	5450347
C3H/HeH	DBA/2J	5	92067260	97517607	5450347
AKR/J	C3H/HeH	5	92067260	99279073	7211813
C3H/HeH	FVB/NJ	5	92067260	99279073	7211813
BALB/cJ	C3H/HeH	5	92067260	100659601	8592341
C3H/HeH	SEA/GnJ	5	92067260	100659601	8592341
DBA/1J	DBA/2J	5	96786385	106165296	9378911
NZO/HlLtJ	NZW/LacJ	5	97149671	102593382	5443711
129P2/OlaHsd	LP/J	5	102312480	114998500	12686020
129P2/OlaHsd	129S1/SvImJ	5	102312480	117607895	15295415
AKR/J	RF/J	5	103077592	111107348	8029756
129P2/OlaHsd	NZW/LacJ	5	103251247	112451946	9200699
129S1/SvImJ	NZW/LacJ	5	103251247	112451946	9200699
LP/J	NZW/LacJ	5	103251247	112451946	9200699
C57BL/10J	C58/J	5	104555068	118164623	13609555
C57BL/6NJ	C58/J	5	104555068	118164623	13609555
C3H/HeH	SEA/GnJ	5	105760366	112762592	7002226
BALB/cJ	C3H/HeH	5	105760366	113304841	7544475
129P2/OlaHsd	129S5/SvEvBrd	5	106143527	111970512	5826985
129S1/SvImJ	129S5/SvEvBrd	5	106143527	111970512	5826985
129S5/SvEvBrd	LP/J	5	106143527	111970512	5826985
129S5/SvEvBrd	NZW/LacJ	5	106143527	111970512	5826985
C57BR/cdJ	DBA/2J	5	106169778	111573391	5403613
NZB/BlNJ	NZO/HlLtJ	5	106823299	116893808	10070509
DBA/1J	DBA/2J	5	108376571	118494555	10117984
C3H/HeJ	CBA/J	5	108415959	119173318	10757359
BUB/BnJ	FVB/NJ	5	108689444	114544393	5854949
BTBR T+ Itpr3tf/J	C58/J	5	110469484	118164623	7695139
BTBR T+ Itpr3tf/J	C57BL/10J	5	110469484	124998415	14528931
BTBR T+ Itpr3tf/J	C57BL/6NJ	5	110469484	124998415	14528931
NZB/BlNJ	NZO/HlLtJ	5	116899669	137162107	20262438
DBA/1J	DBA/2J	5	118523644	126584375	8060731
C57BL/10J	C58/J	5	119504055	124998415	5494360
C57BL/6NJ	C58/J	5	119504055	124998415	5494360
BTBR T+ Itpr3tf/J	C58/J	5	119504055	125214044	5709989
BALB/cJ	SEA/GnJ	5	119697832	126073071	6375239
A/J	SEA/GnJ	5	120428917	126073071	5644154
A/J	BALB/cJ	5	120428917	126175515	5746598
C3H/HeH	C3H/HeJ	5	120428917	151734413	31305496
C3H/HeH	CBA/J	5	120742948	127116030	6373082
C3H/HeJ	CBA/J	5	120742948	127116030	6373082
129P2/OlaHsd	129S5/SvEvBrd	5	121212899	126931986	5719087
FVB/NJ	ST/bJ	5	121566581	126663636	5097055
C57BR/cdJ	C57L/J	5	121822230	127842997	6020767
BTBR T+ Itpr3tf/J	C57BL/10J	5	125008271	130655412	5647141
BTBR T+ Itpr3tf/J	C57BL/6NJ	5	125008271	130655412	5647141
DBA/1J	DBA/2J	5	126598127	146135177	19537050
129P2/OlaHsd	129S5/SvEvBrd	5	127406367	144123845	16717478
BALB/cJ	SEA/GnJ	5	127669604	135552192	7882588
129P2/OlaHsd	129S1/SvImJ	5	127979437	137414159	9434722
129S1/SvImJ	129S5/SvEvBrd	5	127979437	137414159	9434722
BTBR T+ Itpr3tf/J	LP/J	5	130678925	138470395	7791470
CBA/J	DBA/1J	5	134203619	139359729	5156110
CBA/J	DBA/2J	5	134203619	139359729	5156110
C57BL/10J	C58/J	5	135728550	143264224	7535674
C57BL/6NJ	C58/J	5	135728550	143264224	7535674
C57BR/cdJ	C57L/J	5	138896937	151734413	12837476
129P2/OlaHsd	129S1/SvImJ	5	139581684	144899572	5317888
BALB/cJ	SEA/GnJ	5	140009025	146272083	6263058
129S1/SvImJ	LP/J	5	143973309	151254093	7280784
BALB/cJ	C3H/HeH	5	144846649	150345792	5499143
BALB/cJ	C3H/HeJ	5	144846649	150345792	5499143
129S1/SvImJ	BTBR T+ Itpr3tf/J	5	144929065	151254093	6325028
BTBR T+ Itpr3tf/J	LP/J	5	144929065	151734413	6805348
NZB/BlNJ	NZO/HlLtJ	6	3052330	12867188	9814858
C3H/HeH	C3H/HeJ	6	3052330	13204530	10152200
C57BR/cdJ	C57L/J	6	3052330	23018720	19966390
DBA/1J	DBA/2J	6	5707539	17272977	11565438
I/LnJ	KK/HlJ	6	6904455	12573335	5668880
I/LnJ	NZW/LacJ	6	7304022	12573335	5269313
KK/HlJ	NZW/LacJ	6	7304022	12585567	5281545
A/J	DBA/1J	6	7304022	13307411	6003389
A/J	DBA/2J	6	7304022	13307411	6003389
BUB/BnJ	NOD/ShiLtJ	6	8061351	16045190	7983839
BALB/cJ	SEA/GnJ	6	8162585	13781401	5618816
129P2/OlaHsd	129S1/SvImJ	6	8655153	17375264	8720111
AKR/J	RF/J	6	8658641	23976863	15318222
129P2/OlaHsd	LP/J	6	8719326	17375264	8655938
129S1/SvImJ	LP/J	6	8719326	17798126	9078800
BALB/cJ	C3H/HeJ	6	9917108	20833057	10915949
A/J	I/LnJ	6	10002236	15233872	5231636
129P2/OlaHsd	129S5/SvEvBrd	6	10214574	15391350	5176776
129S1/SvImJ	129S5/SvEvBrd	6	10214574	15391350	5176776
129S5/SvEvBrd	LP/J	6	10214574	15391350	5176776
C57BL/10J	C57BL/6NJ	6	12222131	24121980	11899849
C57BL/10J	C58/J	6	13009848	20723329	7713481
C57BL/6NJ	C58/J	6	13009848	20723329	7713481
A/J	DBA/1J	6	13328269	18406784	5078515
CBA/J	I/LnJ	6	16064427	21376268	5311841
BALB/cJ	CBA/J	6	16071276	21376268	5304992
BALB/cJ	I/LnJ	6	16071276	21376268	5304992
C3H/HeH	C3H/HeJ	6	17675789	23078111	5402322
129S1/SvImJ	LP/J	6	17810752	24498682	6687930
DBA/1J	DBA/2J	6	18406836	30008889	11602053
DBA/1J	SEA/GnJ	6	19302057	30008889	10706832
DBA/2J	SEA/GnJ	6	19302057	36318298	17016241
129P2/OlaHsd	129S5/SvEvBrd	6	20368932	28447467	8078535
129P2/OlaHsd	129S1/SvImJ	6	20386702	28447467	8060765
129S1/SvImJ	129S5/SvEvBrd	6	20386702	29736596	9349894
CBA/J	FVB/NJ	6	20677920	26866228	6188308
C57BL/10J	C58/J	6	20834454	37761471	16927017
C3H/HeH	FVB/NJ	6	21153534	26866228	5712694
C3H/HeH	CBA/J	6	21153534	28698927	7545393
A/J	BALB/cJ	6	22525306	36755788	14230482
C57BR/cdJ	C57L/J	6	23085781	28175372	5089591
C3H/HeJ	CBA/J	6	23085781	28698927	5613146
C3H/HeH	C3H/HeJ	6	23085781	34998337	11912556
C57BL/10J	C57BL/6NJ	6	24134722	37761471	13626749
C57BL/6NJ	C58/J	6	24134722	42351413	18216691
129S1/SvImJ	LP/J	6	25134846	33297522	8162676
AKR/J	BUB/BnJ	6	25188952	30194196	5005244
AKR/J	RF/J	6	25707028	33502226	7795198
NOD/ShiLtJ	NZO/HlLtJ	6	26135087	33884042	7748955
A/J	NZO/HlLtJ	6	26866853	33884042	7017189
BALB/cJ	NZO/HlLtJ	6	26866853	33884042	7017189
BALB/cJ	NOD/ShiLtJ	6	26866853	36755788	9888935
A/J	NOD/ShiLtJ	6	26866853	37087035	10220182
C57BR/cdJ	C57L/J	6	29674233	45442023	15767790
DBA/1J	SEA/GnJ	6	30020094	36318298	6298204
DBA/1J	DBA/2J	6	30020094	48577327	18557233
129P2/OlaHsd	LP/J	6	30046296	35284161	5237865
129S1/SvImJ	129S5/SvEvBrd	6	30046296	35284161	5237865
AKR/J	BUB/BnJ	6	30252900	35601107	5348207
A/J	BUB/BnJ	6	30252900	35601107	5348207
BALB/cJ	BUB/BnJ	6	30252900	35601107	5348207
BUB/BnJ	NOD/ShiLtJ	6	30252900	35601107	5348207
AKR/J	BALB/cJ	6	30252900	36755788	6502888
AKR/J	NOD/ShiLtJ	6	30252900	37087035	6834135
AKR/J	A/J	6	30252900	42351413	12098513
BTBR T+ Itpr3tf/J	BUB/BnJ	6	30335804	35601107	5265303
BALB/cJ	BTBR T+ Itpr3tf/J	6	30335804	36755788	6419984
BTBR T+ Itpr3tf/J	NOD/ShiLtJ	6	30335804	37087035	6751231
AKR/J	BTBR T+ Itpr3tf/J	6	30335804	37995911	7660107
A/J	BTBR T+ Itpr3tf/J	6	30335804	37995911	7660107
NZB/BlNJ	NZO/HlLtJ	6	33190789	54511737	21320948
A/J	RF/J	6	33567275	42351413	8784138
AKR/J	RF/J	6	33567275	48577327	15010052
C3H/HeH	C3H/HeJ	6	35008939	48435135	13426196
129S1/SvImJ	129S5/SvEvBrd	6	37083962	50242956	13158994
129P2/OlaHsd	129S1/SvImJ	6	37345160	50242956	12897796
129P2/OlaHsd	129S5/SvEvBrd	6	37345160	53711191	16366031
129P2/OlaHsd	LP/J	6	37415840	45262687	7846847
129S1/SvImJ	LP/J	6	37415840	45262687	7846847
129S5/SvEvBrd	LP/J	6	37415840	45262687	7846847
A/J	BALB/cJ	6	37630200	44174520	6544320
129P2/OlaHsd	BTBR T+ Itpr3tf/J	6	37630200	45262687	7632487
129S1/SvImJ	BTBR T+ Itpr3tf/J	6	37630200	45262687	7632487
129S5/SvEvBrd	BTBR T+ Itpr3tf/J	6	37630200	45262687	7632487
BTBR T+ Itpr3tf/J	LP/J	6	37630200	53869411	16239211
C57BL/10J	C57BL/6NJ	6	37854985	50545445	12690460
CBA/J	DBA/1J	6	39570322	47965653	8395331
CBA/J	DBA/2J	6	39570322	47965653	8395331
CBA/J	SEA/GnJ	6	39589347	46979812	7390465
DBA/1J	SEA/GnJ	6	39589347	46979812	7390465
DBA/2J	SEA/GnJ	6	39589347	46979812	7390465
KK/HlJ	NZW/LacJ	6	39893724	46979812	7086088
BALB/cJ	NOD/ShiLtJ	6	40573914	47244019	6670105
C3H/HeH	SEA/GnJ	6	41503855	46979812	5475957
C3H/HeJ	SEA/GnJ	6	41503855	46979812	5475957
C3H/HeH	DBA/1J	6	41503855	47965653	6461798
C3H/HeH	DBA/2J	6	41503855	47965653	6461798
C3H/HeJ	DBA/1J	6	41503855	47965653	6461798
C3H/HeJ	DBA/2J	6	41503855	47965653	6461798
C3H/HeH	CBA/J	6	41503855	48435135	6931280
C3H/HeJ	CBA/J	6	41503855	48577327	7073472
AKR/J	BALB/cJ	6	43763992	48981717	5217725
A/J	BUB/BnJ	6	43763992	50497927	6733935
C57BR/cdJ	C57L/J	6	45448500	51220474	5771974
C3H/HeJ	DBA/1J	6	48185153	56533432	8348279
CBA/J	DBA/1J	6	48588865	56533432	7944567
C3H/HeJ	CBA/J	6	48588865	57351808	8762943
AKR/J	RF/J	6	48588865	67815749	19226884
C3H/HeH	C3H/HeJ	6	49068217	55374079	6305862
C3H/HeH	CBA/J	6	49068217	55374079	6305862
C3H/HeH	DBA/1J	6	49068217	55374079	6305862
C3H/HeJ	DBA/2J	6	50436327	56533432	6097105
CBA/J	DBA/2J	6	50436327	56533432	6097105
DBA/1J	DBA/2J	6	50436327	72014116	21577789
C57BL/10J	C57BL/6NJ	6	50551275	70958314	20407039
BALB/cJ	SEA/GnJ	6	50691355	65146382	14455027
BUB/BnJ	FVB/NJ	6	51995169	62970004	10974835
C57BR/cdJ	C57L/J	6	54541606	71249364	16707758
C3H/HeH	C3H/HeJ	6	55387491	92417230	37029739
NZO/HlLtJ	NZW/LacJ	6	56222290	62199397	5977107
NZB/BlNJ	NZW/LacJ	6	56275733	62199397	5923664
NZB/BlNJ	NZO/HlLtJ	6	56275733	77155413	20879680
CBA/J	DBA/1J	6	56544758	62970004	6425246
CBA/J	DBA/2J	6	56544758	62970004	6425246
C3H/HeH	CBA/J	6	57367003	62970004	5603001
C3H/HeJ	CBA/J	6	57367003	62970004	5603001
C3H/HeH	DBA/1J	6	57367003	63205406	5838403
C3H/HeH	DBA/2J	6	57367003	63205406	5838403
C3H/HeJ	DBA/1J	6	57367003	63205406	5838403
C3H/HeJ	DBA/2J	6	57367003	63205406	5838403
BTBR T+ Itpr3tf/J	NZW/LacJ	6	62972256	73013084	10040828
129P2/OlaHsd	LP/J	6	62972256	73635666	10663410
129S1/SvImJ	129S5/SvEvBrd	6	63685707	73635666	9949959
C57BL/10J	C57BR/cdJ	6	65109382	70958314	5848932
C57BL/10J	C57L/J	6	65109382	70958314	5848932
C57BL/6NJ	C57L/J	6	65109382	71249364	6139982
A/J	BALB/cJ	6	65109382	72752605	7643223
C57BL/6NJ	C57BR/cdJ	6	65109382	74153715	9044333
A/J	SEA/GnJ	6	65743638	72752605	7008967
BALB/cJ	SEA/GnJ	6	65743638	73131522	7387884
BUB/BnJ	FVB/NJ	6	65743638	75393653	9650015
C3H/HeH	CBA/J	6	65876654	74392968	8516314
C3H/HeJ	CBA/J	6	65876654	74392968	8516314
C3H/HeH	DBA/1J	6	66207171	72014116	5806945
C3H/HeJ	DBA/1J	6	66207171	72014116	5806945
CBA/J	DBA/1J	6	66207171	72014116	5806945
C3H/HeH	DBA/2J	6	66207171	74392968	8185797
C3H/HeJ	DBA/2J	6	66207171	74392968	8185797
CBA/J	DBA/2J	6	66207171	84546849	18339678
C57BL/10J	C57BL/6NJ	6	70969758	93544624	22574866
C57BR/cdJ	C57L/J	6	73117273	84045000	10927727
BALB/cJ	SEA/GnJ	6	73198930	78234784	5035854
C57BL/10J	C57BR/cdJ	6	74168848	79529070	5360222
C57BL/10J	C57L/J	6	74168848	79529070	5360222
C57BL/6NJ	C57BR/cdJ	6	74168848	79529070	5360222
C57BL/6NJ	C57L/J	6	74168848	79529070	5360222
CBA/J	DBA/1J	6	75403999	84546849	9142850
DBA/1J	DBA/2J	6	75403999	87487767	12083768
C3H/HeH	CBA/J	6	75531326	84546849	9015523
C3H/HeJ	CBA/J	6	75531326	84546849	9015523
C3H/HeH	DBA/1J	6	75531326	85254655	9723329
C3H/HeH	DBA/2J	6	75531326	85254655	9723329
C3H/HeJ	DBA/1J	6	75531326	85254655	9723329
C3H/HeJ	DBA/2J	6	75531326	85254655	9723329
129P2/OlaHsd	129S1/SvImJ	6	75599002	80948068	5349066
129P2/OlaHsd	129S5/SvEvBrd	6	76166925	81988328	5821403
FVB/NJ	NOD/ShiLtJ	6	77491898	83824791	6332893
C57BL/10J	CBA/J	6	77691525	84546849	6855324
C57BL/6NJ	CBA/J	6	77691525	84546849	6855324
C3H/HeH	C57BL/10J	6	77691525	85254655	7563130
C3H/HeH	C57BL/6NJ	6	77691525	85254655	7563130
C3H/HeJ	C57BL/10J	6	77691525	85254655	7563130
C3H/HeJ	C57BL/6NJ	6	77691525	85254655	7563130
C57BL/10J	DBA/1J	6	77691525	85254655	7563130
C57BL/10J	DBA/2J	6	77691525	85254655	7563130
C57BL/6NJ	DBA/1J	6	77691525	85254655	7563130
C57BL/6NJ	DBA/2J	6	77691525	85254655	7563130
A/J	BTBR T+ Itpr3tf/J	6	78243164	87152039	8908875
C57BR/cdJ	C57L/J	6	85254876	94897833	9642957
FVB/NJ	NOD/ShiLtJ	6	85821181	92919538	7098357
129S1/SvImJ	129S5/SvEvBrd	6	86812835	92937795	6124960
DBA/1J	DBA/2J	6	87509308	95648568	8139260
A/J	BTBR T+ Itpr3tf/J	6	87607359	93258906	5651547
C57BR/cdJ	C58/J	6	89507266	94897833	5390567
C57L/J	C58/J	6	89507266	97163931	7656665
C3H/HeH	CBA/J	6	93980190	108816270	14836080
129S1/SvImJ	129S5/SvEvBrd	6	94135086	100052834	5917748
C3H/HeH	C3H/HeJ	6	94522945	104810209	10287264
C3H/HeJ	CBA/J	6	94522945	104810209	10287264
AKR/J	I/LnJ	6	94884578	103304629	8420051
C57BR/cdJ	C57L/J	6	94901769	101734821	6833052
C57BL/10J	C57BL/6NJ	6	95490508	101210613	5720105
DBA/1J	DBA/2J	6	95669537	104161869	8492332
129P2/OlaHsd	129S5/SvEvBrd	6	98374720	103455870	5081150
C3H/HeJ	I/LnJ	6	98965873	104810209	5844336
C3H/HeH	I/LnJ	6	98965873	108816270	9850397
CBA/J	I/LnJ	6	98965873	109325686	10359813
AKR/J	A/J	6	99746896	107493658	7746762
AKR/J	BALB/cJ	6	100402207	105794125	5391918
A/J	BALB/cJ	6	100402207	105794125	5391918
C57BL/10J	C57BL/6NJ	6	101217126	107847943	6630817
C57L/J	C58/J	6	101858810	108403871	6545061
C57BR/cdJ	C57L/J	6	102161478	108403871	6242393
C57BR/cdJ	C58/J	6	102161478	108489895	6328417
BALB/cJ	SEA/GnJ	6	102236854	120904585	18667731
A/J	BALB/cJ	6	105813229	114056128	8242899
A/J	SEA/GnJ	6	105813229	114056128	8242899
129P2/OlaHsd	129S1/SvImJ	6	106896165	113156068	6259903
129P2/OlaHsd	129S5/SvEvBrd	6	107138966	113156068	6017102
129S1/SvImJ	129S5/SvEvBrd	6	107138966	116345340	9206374
AKR/J	RF/J	6	107723504	115307820	7584316
C57BL/10J	C57BL/6NJ	6	107851224	127616207	19764983
AKR/J	CBA/J	6	109775371	114877955	5102584
CBA/J	RF/J	6	109775371	114877955	5102584
C3H/HeH	C3H/HeJ	6	109790331	115307820	5517489
AKR/J	I/LnJ	6	109808572	114877955	5069383
I/LnJ	RF/J	6	109808572	114877955	5069383
CBA/J	I/LnJ	6	109808572	115882414	6073842
C57BR/cdJ	C58/J	6	109808572	116876223	7067651
DBA/1J	DBA/2J	6	110853506	116027411	5173905
129P2/OlaHsd	LP/J	6	110933072	119410994	8477922
A/J	C57BL/10J	6	112283379	118834562	6551183
A/J	C57BL/6NJ	6	112283379	118834562	6551183
C57BR/cdJ	C57L/J	6	113397386	129718079	16320693
AKR/J	RF/J	6	115315812	120904585	5588773
DBA/1J	DBA/2J	6	116036232	122719980	6683748
C57BL/10J	C57BR/cdJ	6	117308887	126723018	9414131
C57BL/10J	C57L/J	6	117308887	126723018	9414131
C57BL/6NJ	C57BR/cdJ	6	117308887	126723018	9414131
C57BL/6NJ	C57L/J	6	117308887	126723018	9414131
129S1/SvImJ	LP/J	6	118164367	124035408	5871041
129P2/OlaHsd	129S5/SvEvBrd	6	118164367	128378156	10213789
AKR/J	CBA/J	6	120052645	125764437	5711792
C3H/HeH	NOD/ShiLtJ	6	120500701	125896333	5395632
C3H/HeJ	CBA/J	6	120928796	128016583	7087787
A/J	BALB/cJ	6	122575267	127811154	5235887
C3H/HeH	DBA/1J	6	122779139	128016583	5237444
C3H/HeH	C3H/HeJ	6	123737111	130396929	6659818
BALB/cJ	SEA/GnJ	6	123737111	131624637	7887526
AKR/J	RF/J	6	123737111	136555129	12818018
DBA/1J	DBA/2J	6	123737111	136555129	12818018
BTBR T+ Itpr3tf/J	C57BL/6NJ	6	125243259	134544601	9301342
A/J	I/LnJ	6	125704947	131624637	5919690
AKR/J	I/LnJ	6	126594893	131624637	5029744
I/LnJ	RF/J	6	126594893	131624637	5029744
AKR/J	A/J	6	126594893	132095414	5500521
A/J	RF/J	6	126594893	132095414	5500521
A/J	BUB/BnJ	6	127064055	132095414	5031359
AKR/J	BUB/BnJ	6	127064055	133873291	6809236
BUB/BnJ	RF/J	6	127064055	133873291	6809236
BTBR T+ Itpr3tf/J	C57BL/10J	6	127652497	134544601	6892104
C57BL/10J	C57BL/6NJ	6	127652497	139954723	12302226
A/J	SEA/GnJ	6	127831428	133906860	6075432
BUB/BnJ	DBA/1J	6	128116667	133873291	5756624
BUB/BnJ	DBA/2J	6	128116667	133873291	5756624
AKR/J	DBA/1J	6	128116667	134039022	5922355
AKR/J	DBA/2J	6	128116667	134039022	5922355
DBA/1J	RF/J	6	128116667	134039022	5922355
DBA/2J	RF/J	6	128116667	134039022	5922355
CBA/J	DBA/1J	6	128948613	134039022	5090409
CBA/J	DBA/2J	6	128948613	134039022	5090409
AKR/J	CBA/J	6	128948613	134196300	5247687
CBA/J	RF/J	6	128948613	134196300	5247687
CBA/J	ST/bJ	6	129431192	135098855	5667663
C57BR/cdJ	C57L/J	6	129720717	142954507	13233790
129P2/OlaHsd	129S5/SvEvBrd	6	131138127	137442272	6304145
CBA/J	DBA/1J	6	134048716	144546129	10497413
C3H/HeJ	CBA/J	6	134632194	143876747	9244553
C3H/HeJ	DBA/1J	6	134632194	143876747	9244553
C57BL/6NJ	C57BR/cdJ	6	134883816	139954723	5070907
C57BL/6NJ	C57L/J	6	134883816	139954723	5070907
C57BL/10J	C57BR/cdJ	6	134883816	142859775	7975959
C57BL/10J	C57L/J	6	134883816	142859775	7975959
A/J	C3H/HeJ	6	136613379	143876747	7263368
A/J	CBA/J	6	136613379	143929289	7315910
A/J	DBA/1J	6	136613379	143929289	7315910
129P2/OlaHsd	129S5/SvEvBrd	6	137516213	145295573	7779360
A/J	BALB/cJ	6	137717901	143853352	6135451
BALB/cJ	C3H/HeJ	6	137717901	143853352	6135451
BALB/cJ	CBA/J	6	137717901	143853352	6135451
BALB/cJ	DBA/1J	6	137717901	143853352	6135451
NZO/HlLtJ	NZW/LacJ	6	138114850	143408640	5293790
BALB/cJ	SEA/GnJ	6	138976103	145295573	6319470
CBA/J	DBA/2J	6	139447440	144546129	5098689
DBA/1J	DBA/2J	6	139447440	144566724	5119284
C57BL/10J	C57BL/6NJ	6	141042549	149584991	8542442
C57BL/10J	C57L/J	6	142863450	149584991	6721541
C57BL/10J	C58/J	6	142863450	149584991	6721541
C57BL/6NJ	C57L/J	6	142863450	149584991	6721541
C57BL/6NJ	C58/J	6	142863450	149584991	6721541
C57L/J	C58/J	6	142863450	149584991	6721541
C57BL/10J	C57BR/cdJ	6	142959566	149584991	6625425
C57BL/6NJ	C57BR/cdJ	6	142959566	149584991	6625425
C57BR/cdJ	C57L/J	6	142959566	149584991	6625425
C57BR/cdJ	C58/J	6	142959566	149584991	6625425
DBA/1J	SEA/GnJ	7	3084796	10248620	7163824
C57BR/cdJ	C57L/J	7	3084796	14970138	11885342
C3H/HeH	C3H/HeJ	7	3084796	16761139	13676343
C57BL/10J	C57BL/6NJ	7	3084796	18385099	15300303
KK/HlJ	NZW/LacJ	7	3159644	10288226	7128582
DBA/2J	SEA/GnJ	7	4097426	10248620	6151194
A/J	KK/HlJ	7	4097426	10288226	6190800
A/J	NZW/LacJ	7	4097426	11832267	7734841
DBA/1J	DBA/2J	7	4097426	16922784	12825358
BTBR T+ Itpr3tf/J	LP/J	7	4558206	14463231	9905025
BALB/cJ	KK/HlJ	7	4899823	10288226	5388403
BTBR T+ Itpr3tf/J	RF/J	7	4899823	10522683	5622860
LP/J	RF/J	7	4899823	10522683	5622860
BALB/cJ	NZW/LacJ	7	4899823	11832267	6932444
A/J	BALB/cJ	7	4899823	12995365	8095542
CBA/J	RF/J	7	6031748	15932174	9900426
A/J	NOD/ShiLtJ	7	6469614	11733765	5264151
BALB/cJ	NOD/ShiLtJ	7	6469614	11733765	5264151
NOD/ShiLtJ	NZW/LacJ	7	6469614	11733765	5264151
NOD/ShiLtJ	ST/bJ	7	6469614	11733765	5264151
A/J	ST/bJ	7	6469614	11832267	5362653
BALB/cJ	ST/bJ	7	6469614	11832267	5362653
C3H/HeH	DBA/1J	7	6469614	12359197	5889583
C3H/HeH	DBA/2J	7	6469614	12359197	5889583
C3H/HeJ	DBA/1J	7	6469614	12359197	5889583
C3H/HeJ	DBA/2J	7	6469614	12359197	5889583
NZW/LacJ	ST/bJ	7	6469614	16333540	9863926
NZB/BlNJ	RF/J	7	6495401	15932174	9436773
CBA/J	NZB/BlNJ	7	6495401	16333540	9838139
129P2/OlaHsd	129S5/SvEvBrd	7	7002353	18497249	11494896
129P2/OlaHsd	129S1/SvImJ	7	7032537	16198325	9165788
129S1/SvImJ	129S5/SvEvBrd	7	7032537	16198325	9165788
I/LnJ	NZW/LacJ	7	7191304	16333540	9142236
I/LnJ	ST/bJ	7	7191304	16504635	9313331
RF/J	SEA/GnJ	7	10248628	15932174	5683546
CBA/J	SEA/GnJ	7	10248628	16333540	6084912
NZB/BlNJ	SEA/GnJ	7	10248628	16360747	6112119
129P2/OlaHsd	CBA/J	7	10537253	15932174	5394921
129P2/OlaHsd	NZB/BlNJ	7	10537253	15932174	5394921
129P2/OlaHsd	SEA/GnJ	7	10537253	15932174	5394921
129S1/SvImJ	CBA/J	7	10537253	15932174	5394921
129S1/SvImJ	NZB/BlNJ	7	10537253	15932174	5394921
129S1/SvImJ	SEA/GnJ	7	10537253	15932174	5394921
129S5/SvEvBrd	CBA/J	7	10537253	15932174	5394921
129S5/SvEvBrd	NZB/BlNJ	7	10537253	15932174	5394921
129S5/SvEvBrd	SEA/GnJ	7	10537253	15932174	5394921
129P2/OlaHsd	RF/J	7	10537253	16198325	5661072
129S5/SvEvBrd	RF/J	7	10537253	16198325	5661072
129S1/SvImJ	RF/J	7	10537253	16640412	6103159
C3H/HeJ	CBA/J	7	16388660	25131148	8742488
SEA/GnJ	ST/bJ	7	18225859	23432592	5206733
129S1/SvImJ	LP/J	7	18385502	26200272	7814770
C57BL/10J	C57BL/6NJ	7	18403756	26820157	8416401
DBA/1J	DBA/2J	7	18951072	26820157	7869085
NOD/ShiLtJ	NZB/BlNJ	7	18984051	24457189	5473138
NOD/ShiLtJ	NZW/LacJ	7	18998653	24457189	5458536
C57BR/cdJ	SEA/GnJ	7	18998653	24592213	5593560
NZB/BlNJ	NZW/LacJ	7	18998653	25901274	6902621
129S1/SvImJ	NOD/ShiLtJ	7	19074777	24457189	5382412
LP/J	NOD/ShiLtJ	7	19074777	24457189	5382412
129S1/SvImJ	NZB/BlNJ	7	19074777	24674053	5599276
129S1/SvImJ	NZW/LacJ	7	19074777	24674053	5599276
LP/J	NZB/BlNJ	7	19074777	24674053	5599276
LP/J	NZW/LacJ	7	19074777	24674053	5599276
AKR/J	KK/HlJ	7	19262458	24664689	5402231
BTBR T+ Itpr3tf/J	NOD/ShiLtJ	7	19342994	24457189	5114195
BTBR T+ Itpr3tf/J	NZB/BlNJ	7	19342994	24674053	5331059
BTBR T+ Itpr3tf/J	NZW/LacJ	7	19342994	24674053	5331059
129S1/SvImJ	BTBR T+ Itpr3tf/J	7	19342994	26200272	6857278
BTBR T+ Itpr3tf/J	LP/J	7	19342994	35704640	16361646
C57L/J	SEA/GnJ	7	19413592	24592213	5178621
C57BR/cdJ	C57L/J	7	19413592	26556755	7143163
A/J	BALB/cJ	7	19413592	30204307	10790715
C3H/HeH	CBA/J	7	19819509	25131148	5311639
C3H/HeH	C3H/HeJ	7	19819509	28948184	9128675
129P2/OlaHsd	BTBR T+ Itpr3tf/J	7	19896418	26200272	6303854
129P2/OlaHsd	LP/J	7	19896418	26200272	6303854
129P2/OlaHsd	129S1/SvImJ	7	19896418	26232977	6336559
C57BL/10J	C57BL/6NJ	7	26968795	60183431	33214636
C57BR/cdJ	C57L/J	7	27405222	51649612	24244390
129P2/OlaHsd	129S5/SvEvBrd	7	28785114	35398338	6613224
C3H/HeH	C3H/HeJ	7	28965392	36543024	7577632
C3H/HeH	CBA/J	7	29723394	34967680	5244286
C3H/HeJ	CBA/J	7	29723394	34967680	5244286
A/J	BALB/cJ	7	30209225	35422559	5213334
C58/J	RF/J	7	30705485	36570596	5865111
129S1/SvImJ	129S5/SvEvBrd	7	30731642	36952861	6221219
NZB/BlNJ	NZO/HlLtJ	7	36103485	56125173	20021688
DBA/1J	DBA/2J	7	36154390	41453024	5298634
C3H/HeJ	CBA/J	7	36547556	41711675	5164119
C57BR/cdJ	C58/J	7	37075487	44378213	7302726
C57L/J	C58/J	7	37075487	44378213	7302726
C3H/HeH	C3H/HeJ	7	37448510	46010210	8561700
C57BL/10J	C58/J	7	37497290	44378213	6880923
C57BL/6NJ	C58/J	7	37497290	44378213	6880923
C57BL/10J	C57BR/cdJ	7	37497290	48024127	10526837
C57BL/10J	C57L/J	7	37497290	48024127	10526837
C57BL/6NJ	C57BR/cdJ	7	37497290	48024127	10526837
C57BL/6NJ	C57L/J	7	37497290	48024127	10526837
A/J	BALB/cJ	7	38206545	46405999	8199454
A/J	SEA/GnJ	7	39467698	46405999	6938301
BALB/cJ	SEA/GnJ	7	39467698	48024127	8556429
129S1/SvImJ	129S5/SvEvBrd	7	40260557	45519517	5258960
A/J	ST/bJ	7	43444489	48641256	5196767
DBA/1J	DBA/2J	7	44635213	53836272	9201059
AKR/J	BTBR T+ Itpr3tf/J	7	45689429	56174960	10485531
C57BL/10J	C57BR/cdJ	7	48028564	54694791	6666227
C57BL/6NJ	C57BR/cdJ	7	48028564	54694791	6666227
BALB/cJ	SEA/GnJ	7	48028564	66979021	18950457
BTBR T+ Itpr3tf/J	CBA/J	7	49142896	56174960	7032064
AKR/J	CBA/J	7	49142896	56430355	7287459
AKR/J	BALB/cJ	7	49167516	54892339	5724823
AKR/J	SEA/GnJ	7	49167516	54892339	5724823
BALB/cJ	BTBR T+ Itpr3tf/J	7	49167516	54892339	5724823
BALB/cJ	CBA/J	7	49167516	54892339	5724823
BTBR T+ Itpr3tf/J	SEA/GnJ	7	49167516	54892339	5724823
CBA/J	SEA/GnJ	7	49167516	54892339	5724823
C57BL/10J	LP/J	7	49279774	54694791	5415017
C57BL/6NJ	LP/J	7	49279774	54694791	5415017
C57BR/cdJ	LP/J	7	49279774	55838830	6559056
C3H/HeJ	DBA/2J	7	49454050	54762228	5308178
129S1/SvImJ	C3H/HeJ	7	50482498	58926781	8444283
129S1/SvImJ	C3H/HeH	7	50886948	58926781	8039833
C3H/HeH	C3H/HeJ	7	50886948	61957327	11070379
DBA/1J	RF/J	7	53839571	58950270	5110699
C57BR/cdJ	C57L/J	7	53947700	64569605	10621905
BTBR T+ Itpr3tf/J	NOD/ShiLtJ	7	54651595	66476083	11824488
AKR/J	C3H/HeH	7	55360968	61957327	6596359
AKR/J	C3H/HeJ	7	55360968	62648314	7287346
BTBR T+ Itpr3tf/J	C3H/HeH	7	56179054	61957327	5778273
C3H/HeH	NOD/ShiLtJ	7	56179054	61957327	5778273
BTBR T+ Itpr3tf/J	C3H/HeJ	7	56179054	62648314	6469260
C3H/HeJ	NOD/ShiLtJ	7	56179054	62648314	6469260
AKR/J	BTBR T+ Itpr3tf/J	7	56179054	63666850	7487796
AKR/J	NOD/ShiLtJ	7	56179054	63666850	7487796
C3H/HeH	CBA/J	7	56439598	61957327	5517729
AKR/J	CBA/J	7	56439598	62648314	6208716
BTBR T+ Itpr3tf/J	CBA/J	7	56439598	62648314	6208716
CBA/J	NOD/ShiLtJ	7	56439598	62648314	6208716
C3H/HeJ	CBA/J	7	56439598	68682180	12242582
NZB/BlNJ	NZO/HlLtJ	7	57306193	65689578	8383385
A/J	BUB/BnJ	7	57501765	65085318	7583553
C57BL/10J	C58/J	7	57647067	66397471	8750404
129S1/SvImJ	C3H/HeJ	7	58932726	65866315	6933589
129S1/SvImJ	CBA/J	7	58932726	65866315	6933589
C57BR/cdJ	I/LnJ	7	58953366	64412258	5458892
C57L/J	I/LnJ	7	58953366	64412258	5458892
129S1/SvImJ	129S5/SvEvBrd	7	59008088	64412258	5404170
129S5/SvEvBrd	C3H/HeJ	7	59008088	64412258	5404170
129S5/SvEvBrd	CBA/J	7	59008088	64412258	5404170
C57BL/10J	C57BL/6NJ	7	60186732	66397471	6210739
C57BL/6NJ	C58/J	7	60186732	66471667	6284935
RF/J	ST/bJ	7	60205424	65866315	5660891
129S1/SvImJ	C3H/HeH	7	61963926	67839946	5876020
AKR/J	RF/J	7	63496803	69225546	5728743
DBA/1J	DBA/2J	7	65788264	74311058	8522794
NZB/BlNJ	NZO/HlLtJ	7	65870277	71009527	5139250
129S1/SvImJ	129S5/SvEvBrd	7	65996549	71798782	5802233
BALB/cJ	CBA/J	7	66972684	72856691	5884007
C57BR/cdJ	C57L/J	7	68308100	99408489	31100389
AKR/J	RF/J	7	69245206	74365202	5119996
C57BL/10J	C57BL/6NJ	7	69961161	112514764	42553603
A/J	RF/J	7	72558196	78995959	6437763
BTBR T+ Itpr3tf/J	LP/J	7	74063385	82756613	8693228
DBA/1J	DBA/2J	7	74337507	96639442	22301935
AKR/J	BUB/BnJ	7	74372896	80062287	5689391
BALB/cJ	RF/J	7	75079447	82322560	7243113
C3H/HeH	C3H/HeJ	7	75235111	90234606	14999495
DBA/1J	SEA/GnJ	7	75614841	82571820	6956979
DBA/2J	SEA/GnJ	7	75614841	82571820	6956979
129S1/SvImJ	129S5/SvEvBrd	7	77290228	83592920	6302692
AKR/J	RF/J	7	77903147	99033730	21130583
NZB/BlNJ	NZO/HlLtJ	7	78362507	90234606	11872099
C57BL/10J	C57BR/cdJ	7	78448558	85198807	6750249
C57BL/10J	C57L/J	7	78448558	85198807	6750249
C57BL/6NJ	C57BR/cdJ	7	78448558	85198807	6750249
C57BL/6NJ	C57L/J	7	78448558	85198807	6750249
CBA/J	DBA/1J	7	79355486	90262200	10906714
CBA/J	DBA/2J	7	79355486	90262200	10906714
129S1/SvImJ	C3H/HeH	7	80290766	88329413	8038647
129S1/SvImJ	C3H/HeJ	7	80290766	88329413	8038647
A/J	ST/bJ	7	81486228	87826187	6339959
A/J	BALB/cJ	7	82325159	87826187	5501028
BALB/cJ	ST/bJ	7	82325159	90282997	7957838
FVB/NJ	NOD/ShiLtJ	7	82585614	89901356	7315742
BTBR T+ Itpr3tf/J	LP/J	7	82761447	87826187	5064740
C57BR/cdJ	C58/J	7	83592975	99408489	15815514
C57L/J	C58/J	7	83592975	105116520	21523545
C57BL/10J	C57BR/cdJ	7	85289521	91633677	6344156
C57BL/10J	C57L/J	7	85289521	91633677	6344156
C57BL/10J	C58/J	7	85289521	91633677	6344156
C57BL/6NJ	C57BR/cdJ	7	85289521	91633677	6344156
C57BL/6NJ	C57L/J	7	85289521	91633677	6344156
C57BL/6NJ	C58/J	7	85289521	91633677	6344156
A/J	BALB/cJ	7	88292188	96550467	8258279
NZB/BlNJ	NZO/HlLtJ	7	90243414	95633179	5389765
I/LnJ	SEA/GnJ	7	94133337	100231374	6098037
BALB/cJ	RF/J	7	98756955	104759721	6002766
C3H/HeH	C3H/HeJ	7	98843266	113701223	14857957
AKR/J	A/J	7	99041390	104759721	5718331
C57BR/cdJ	C58/J	7	99415298	105116520	5701222
C57BR/cdJ	C57L/J	7	99415298	108120458	8705160
RF/J	ST/bJ	7	99430437	104759721	5329284
BALB/cJ	ST/bJ	7	99430437	105629823	6199386
A/J	ST/bJ	7	99784499	105629823	5845324
AKR/J	RF/J	7	99784499	106718703	6934204
A/J	BALB/cJ	7	99784499	109093569	9309070
CBA/J	DBA/2J	7	100011561	107569551	7557990
I/LnJ	SEA/GnJ	7	100238004	109442908	9204904
C57BL/10J	C57L/J	7	100284903	108120458	7835555
C57BL/6NJ	C57L/J	7	100284903	108120458	7835555
C57BL/6NJ	C57BR/cdJ	7	100284903	112514764	12229861
C57BL/10J	C57BR/cdJ	7	100284903	118279230	17994327
C3H/HeH	DBA/2J	7	100435710	107569551	7133841
C3H/HeJ	DBA/2J	7	100435710	107569551	7133841
C3H/HeH	CBA/J	7	100435710	112002997	11567287
C3H/HeJ	CBA/J	7	100435710	112002997	11567287
BTBR T+ Itpr3tf/J	LP/J	7	100649647	109844975	9195328
DBA/1J	DBA/2J	7	101438280	107569551	6131271
C3H/HeH	DBA/1J	7	101438280	110773539	9335259
C3H/HeJ	DBA/1J	7	101438280	110773539	9335259
CBA/J	DBA/1J	7	101438280	110773539	9335259
129P2/OlaHsd	129S5/SvEvBrd	7	103755287	114107040	10351753
C57BL/6NJ	C58/J	7	105125067	112514764	7389697
C57BL/10J	C58/J	7	105125067	114599029	9473962
C57BR/cdJ	C58/J	7	105125067	114599029	9473962
129P2/OlaHsd	129S1/SvImJ	7	106960148	112959609	5999461
129S1/SvImJ	129S5/SvEvBrd	7	106960148	112959609	5999461
NZB/BlNJ	RF/J	7	107445657	112577327	5131670
DBA/1J	DBA/2J	7	107576028	113853582	6277554
C57L/J	C58/J	7	108467493	114599029	6131536
C57BL/10J	C57L/J	7	108467493	118279230	9811737
C57BR/cdJ	C57L/J	7	108467493	125710051	17242558
BTBR T+ Itpr3tf/J	C58/J	7	108760750	114599029	5838279
BTBR T+ Itpr3tf/J	C57BL/10J	7	108760750	115339949	6579199
BTBR T+ Itpr3tf/J	C57BR/cdJ	7	108760750	115339949	6579199
BTBR T+ Itpr3tf/J	C57L/J	7	108760750	115339949	6579199
AKR/J	A/J	7	109740788	115204110	5463322
CBA/J	DBA/1J	7	110789257	119235915	8446658
C57BL/6NJ	C57BR/cdJ	7	112519968	118279230	5759262
C57BL/6NJ	C57L/J	7	112519968	118279230	5759262
C57BL/10J	C57BL/6NJ	7	112519968	136016333	23496365
DBA/1J	DBA/2J	7	113858094	119235915	5377821
CBA/J	DBA/2J	7	113858094	134215106	20357012
C57BR/cdJ	C58/J	7	114699150	120807239	6108089
C57L/J	C58/J	7	114699150	120807239	6108089
BUB/BnJ	FVB/NJ	7	115090364	120147857	5057493
C58/J	SEA/GnJ	7	115647764	120807239	5159475
C57BR/cdJ	SEA/GnJ	7	115647764	122469577	6821813
C57L/J	SEA/GnJ	7	115647764	122469577	6821813
AKR/J	NOD/ShiLtJ	7	117020141	122153680	5133539
C3H/HeJ	DBA/1J	7	118333090	127356495	9023405
C3H/HeH	CBA/J	7	118460198	127356495	8896297
C3H/HeH	DBA/2J	7	118460198	127356495	8896297
NZB/BlNJ	NZO/HlLtJ	7	118834802	124454310	5619508
C3H/HeH	DBA/1J	7	119240343	127356495	8116152
C3H/HeJ	CBA/J	7	119240343	127356495	8116152
C3H/HeJ	DBA/2J	7	119240343	127356495	8116152
CBA/J	DBA/1J	7	119240343	134215106	14974763
C3H/HeH	C3H/HeJ	7	119240343	139082008	19841665
DBA/1J	DBA/2J	7	119240343	139976895	20736552
C57BL/10J	C57L/J	7	120707272	125710051	5002779
C57BL/6NJ	C57L/J	7	120707272	125710051	5002779
C57BL/10J	C57BR/cdJ	7	120707272	126007850	5300578
C57BL/6NJ	C57BR/cdJ	7	120707272	126007850	5300578
I/LnJ	KK/HlJ	7	120817045	126731369	5914324
129S1/SvImJ	129S5/SvEvBrd	7	122168899	128018183	5849284
BALB/cJ	SEA/GnJ	7	125267784	143867400	18599616
AKR/J	BALB/cJ	7	125443323	130683217	5239894
AKR/J	SEA/GnJ	7	125443323	130683217	5239894
C57BR/cdJ	C57L/J	7	125749078	134623652	8874574
BALB/cJ	C3H/HeH	7	128563964	134820295	6256331
BALB/cJ	C3H/HeJ	7	128563964	134820295	6256331
C3H/HeH	SEA/GnJ	7	128563964	134820295	6256331
C3H/HeJ	SEA/GnJ	7	128563964	134820295	6256331
129S1/SvImJ	129S5/SvEvBrd	7	129882065	143242039	13359974
NZB/BlNJ	NZO/HlLtJ	7	134840479	145340829	10500350
C3H/HeH	C3H/HeJ	7	139146694	145340829	6194135
C57BL/10J	C57BL/6NJ	7	139983521	145340829	5357308
DBA/1J	DBA/2J	7	139983521	145340829	5357308
AKR/J	CBA/J	8	3072923	8378225	5305302
A/J	CBA/J	8	3072923	8378225	5305302
CBA/J	DBA/1J	8	3072923	8378225	5305302
[truncated: 2,163 more rows]

## Sheet: TableS2
Table S2. Pairwise IBD blocks ≥200kb identified in wild M. m. domesticus mice
Sample1	Sample2	Chr	Block_start	Block_stop	Block_length
Mmd_FRA2_15B	Mmd_FRA4_18B	1	3000185	3208921	208736
Mmd_FRA2_15B	Mmd_FRA6_C1	1	3000185	3208921	208736
Mmd_FRA6_C1	Mmd_FRA7_E1	1	3000185	3208921	208736
Mmd_GER1_TP12	Mmd_GER2_TP121B2	1	3000185	3208921	208736
Mmd_HEL1_HG064	Mmd_HEL3_HG134	1	3012763	3222070	209307
Mmd_FRA4_18B	Mmd_FRA6_C1	1	3000185	3321958	321773
Mmd_IRA1_AH153	Mmd_IRA3_JR113	1	3000185	3408865	408680
Mmd_IRA7_JR7-F1C3	Mmd_IRA8_JR8-F1A3	1	3259113	3480473	221360
Mmd_GER1_TP12	Mmd_GER7_TP7-10F1A22	1	3147314	3522883	375569
Mmd_IRA4_JR153	Mmd_IRA7_JR7-F1C3	1	3282162	3522883	240721
Mmd_FRA1_14	Mmd_FRA6_C1	1	3331159	3536331	205172
Mmd_HEL1_HG064	Mmd_IRA7_JR7-F1C3	1	3282162	3536331	254169
Mmd_FRA5_B2C	Mmd_FRA7_E1	1	3000185	3628030	627845
Mmd_FRA5_B2C	Mmd_IRA1_AH153	1	3776734	3991470	214736
Mmd_GER1_TP12	Mmd_GER7_TP7-10F1A22	1	3762464	3994994	232530
Mmd_GER3_TP17-22	Mmd_GER5_TP4a2	1	3827753	4051959	224206
Mmd_FRA2_15B	Mmd_FRA3_16B	1	3871857	4073081	201224
Mmd_FRA2_15B	Mmd_FRA7_E1	1	3863408	4073081	209673
Mmd_GER4_TP3-922	Mmd_GER7_TP7-10F1A22	1	3871857	4073081	201224
Mmd_FRA2_15B	Mmd_FRA4_18B	1	3675771	4097325	421554
Mmd_FRA6_C1	Mmd_FRA7_E1	1	3899188	4103547	204359
Mmd_FRA6_C1	Mmd_IRA1_AH153	1	3899188	4103547	204359
Mmd_FRA7_E1	Mmd_IRA1_AH153	1	3838366	4120899	282533
Mmd_GER2_TP121B2	Mmd_IRA1_AH153	1	3961783	4171875	210092
Mmd_FRA4_18B	Mmd_FRA7_E1	1	3776734	4185805	409071
Mmd_FRA7_E1	Mmd_FRA8_F1B	1	3932768	4185805	253037
Mmd_FRA7_E1	Mmd_GER2_TP121B2	1	3961783	4185805	224022
Mmd_FRA4_18B	Mmd_FRA8_F1B	1	3932768	4247844	315076
Mmd_IRA4_JR153	Mmd_IRA7_JR7-F1C3	1	3977367	4273907	296540
Mmd_FRA4_18B	Mmd_GER2_TP121B2	1	4061100	4310841	249741
Mmd_FRA5_B2C	Mmd_FRA7_E1	1	4088805	4354860	266055
Mmd_FRA2_15B	Mmd_FRA3_16B	1	4291143	4571196	280053
Mmd_FRA2_15B	Mmd_FRA6_C1	1	4291143	4571196	280053
Mmd_FRA3_16B	Mmd_FRA6_C1	1	4391932	4604341	212409
Mmd_FRA4_18B	Mmd_FRA6_C1	1	4403081	4604341	201260
Mmd_FRA7_E1	Mmd_GER8_TP81B2	1	4291143	4616110	324967
Mmd_GER3_TP17-22	Mmd_GER5_TP4a2	1	4436315	4638508	202193
Mmd_GER1_TP12	Mmd_GER2_TP121B2	1	4426325	4708645	282320
Mmd_GER1_TP12	Mmd_GER8_TP81B2	1	4426325	4708645	282320
Mmd_GER2_TP121B2	Mmd_GER8_TP81B2	1	4426325	4732103	305778
Mmd_FRA3_16B	Mmd_FRA4_18B	1	4528806	4764294	235488
Mmd_FRA2_15B	Mmd_FRA4_18B	1	4610390	4843727	233337
Mmd_IRA1_AH153	Mmd_IRA3_JR113	1	4805799	5060095	254296
Mmd_FRA1_14	Mmd_FRA2_15B	1	4875874	5103022	227148
Mmd_GER1_TP12	Mmd_IRA2_AH233	1	5032086	5238912	206826
Mmd_FRA1_14	Mmd_GER8_TP81B2	1	4999606	5273634	274028
Mmd_FRA4_18B	Mmd_FRA6_C1	1	5060273	5273634	213361
Mmd_FRA6_C1	Mmd_GER8_TP81B2	1	4999606	5273634	274028
Mmd_GER1_TP12	Mmd_IRA1_AH153	1	5032086	5284097	252011
Mmd_IRA2_AH233	Mmd_IRA3_JR113	1	5071845	5287449	215604
Mmd_FRA4_18B	Mmd_GER8_TP81B2	1	5060273	5314580	254307
Mmd_GER2_TP121B2	Mmd_IRA1_AH153	1	5088575	5314580	226005
Mmd_GER1_TP12	Mmd_GER2_TP121B2	1	4999606	5333472	333866
Mmd_GER1_TP12	Mmd_GER7_TP7-10F1A22	1	5088575	5333472	244897
Mmd_GER2_TP121B2	Mmd_GER6_TP51D2	1	5184361	5397867	213506
Mmd_GER2_TP121B2	Mmd_GER7_TP7-10F1A22	1	5278324	5506894	228570
Mmd_HEL2_HG084	Mmd_IRA6_JR5-F1C3	1	5397881	5598496	200615
Mmd_IRA6_JR5-F1C3	Mmd_IRA7_JR7-F1C3	1	4995206	5610809	615603
Mmd_GER2_TP121B2	Mmd_GER5_TP4a2	1	5339072	5621222	282150
Mmd_FRA1_14	Mmd_FRA3_16B	1	5397881	5622908	225027
Mmd_FRA1_14	Mmd_FRA5_B2C	1	5418788	5622908	204120
Mmd_FRA3_16B	Mmd_FRA7_E1	1	5397881	5622908	225027
Mmd_FRA1_14	Mmd_FRA7_E1	1	5397881	5648177	250296
Mmd_FRA2_15B	Mmd_FRA6_C1	1	5418788	5659551	240763
Mmd_FRA3_16B	Mmd_FRA4_18B	1	5451095	5659551	208456
Mmd_FRA4_18B	Mmd_FRA5_B2C	1	5451095	5659551	208456
Mmd_FRA4_18B	Mmd_GER8_TP81B2	1	5451095	5659551	208456
Mmd_FRA2_15B	Mmd_GER8_TP81B2	1	5460063	5674257	214194
Mmd_FRA3_16B	Mmd_GER8_TP81B2	1	5460063	5674257	214194
Mmd_FRA1_14	Mmd_GER7_TP7-10F1A22	1	5462363	5716105	253742
Mmd_GER3_TP17-22	Mmd_GER7_TP7-10F1A22	1	5462363	5716105	253742
Mmd_IRA2_AH233	Mmd_IRA3_JR113	1	5516956	5718711	201755
Mmd_FRA4_18B	Mmd_GER7_TP7-10F1A22	1	5531594	5761538	229944
Mmd_FRA6_C1	Mmd_GER7_TP7-10F1A22	1	5397881	5763950	366069
Mmd_FRA2_15B	Mmd_FRA5_B2C	1	5460063	5767764	307701
Mmd_FRA3_16B	Mmd_FRA5_B2C	1	5418788	5767764	348976
Mmd_FRA4_18B	Mmd_FRA6_C1	1	5460063	5778620	318557
Mmd_FRA2_15B	Mmd_FRA3_16B	1	5460063	5787301	327238
Mmd_FRA6_C1	Mmd_GER4_TP3-922	1	5516956	5787301	270345
Mmd_FRA7_E1	Mmd_GER8_TP81B2	1	5397881	5787301	389420
Mmd_GER6_TP51D2	Mmd_GER7_TP7-10F1A22	1	5764021	5982582	218561
Mmd_IRA4_JR153	Mmd_IRA7_JR7-F1C3	1	5674493	6015724	341231
Mmd_FRA2_15B	Mmd_FRA4_18B	1	5783978	6062017	278039
Mmd_GER3_TP17-22	Mmd_GER7_TP7-10F1A22	1	5790109	6091812	301703
Mmd_HEL2_HG084	Mmd_IRA6_JR5-F1C3	1	5887436	6119079	231643
Mmd_FRA3_16B	Mmd_FRA7_E1	1	5899127	6130113	230986
Mmd_FRA3_16B	Mmd_GER5_TP4a2	1	5899127	6130113	230986
Mmd_FRA5_B2C	Mmd_FRA6_C1	1	5990729	6201796	211067
Mmd_GER1_TP12	Mmd_GER2_TP121B2	1	5970623	6205629	235006
Mmd_GER6_TP51D2	Mmd_GER8_TP81B2	1	5942734	6219110	276376
Mmd_GER2_TP121B2	Mmd_GER4_TP3-922	1	6214407	6571453	357046
Mmd_GER1_TP12	Mmd_GER3_TP17-22	1	6133808	6592687	458879
Mmd_GER3_TP17-22	Mmd_GER7_TP7-10F1A22	1	6144633	6592687	448054
Mmd_GER1_TP12	Mmd_GER2_TP121B2	1	6450411	6654830	204419
Mmd_GER2_TP121B2	Mmd_GER7_TP7-10F1A22	1	6442114	6654830	212716
Mmd_GER2_TP121B2	Mmd_GER5_TP4a2	1	6142059	6669624	527565
Mmd_GER4_TP3-922	Mmd_GER7_TP7-10F1A22	1	6442114	6669624	227510
Mmd_GER6_TP51D2	Mmd_GER8_TP81B2	1	6404121	6700789	296668
Mmd_GER7_TP7-10F1A22	Mmd_GER8_TP81B2	1	6468150	6700789	232639
Mmd_FRA2_15B	Mmd_FRA4_18B	1	6361205	6705506	344301
Mmd_GER1_TP12	Mmd_GER7_TP7-10F1A22	1	6130143	6715110	584967
Mmd_GER1_TP12	Mmd_GER8_TP81B2	1	6468150	6817349	349199
Mmd_GER2_TP121B2	Mmd_GER8_TP81B2	1	6659400	6943721	284321
Mmd_GER1_TP12	Mmd_GER3_TP17-22	1	6715177	6954026	238849
Mmd_FRA2_15B	Mmd_FRA4_18B	1	6725641	6980919	255278
Mmd_GER7_TP7-10F1A22	Mmd_IRA1_AH153	1	7008829	7266762	257933
Mmd_FRA1_14	Mmd_FRA6_C1	1	7086462	7305327	218865
Mmd_FRA4_18B	Mmd_FRA6_C1	1	7091099	7305327	214228
Mmd_FRA5_B2C	Mmd_FRA7_E1	1	7102867	7305327	202460
Mmd_IRA1_AH153	Mmd_IRA3_JR113	1	7114374	7327362	212988
Mmd_FRA1_14	Mmd_FRA2_15B	1	7114374	7344518	230144
Mmd_FRA2_15B	Mmd_FRA4_18B	1	7114374	7344518	230144
Mmd_FRA2_15B	Mmd_GER2_TP121B2	1	7114374	7344518	230144
Mmd_GER6_TP51D2	Mmd_GER8_TP81B2	1	7019623	7344518	324895
Mmd_FRA1_14	Mmd_FRA4_18B	1	7091099	7361845	270746
Mmd_FRA4_18B	Mmd_GER2_TP121B2	1	7114374	7361845	247471
Mmd_GER2_TP121B2	Mmd_GER3_TP17-22	1	7114374	7361845	247471
Mmd_FRA3_16B	Mmd_FRA6_C1	1	7244217	7464449	220232
Mmd_FRA6_C1	Mmd_FRA7_E1	1	7114374	7464449	350075
Mmd_IRA2_AH233	Mmd_IRA3_JR113	1	7219340	7472154	252814
Mmd_FRA1_14	Mmd_GER2_TP121B2	1	7114374	7489954	375580
Mmd_GER1_TP12	Mmd_GER7_TP7-10F1A22	1	7114374	7489954	375580
Mmd_HEL1_HG064	Mmd_IRA4_JR153	1	7251392	7489954	238562
Mmd_HEL2_HG084	Mmd_IRA6_JR5-F1C3	1	7272351	7489954	217603
Mmd_GER4_TP3-922	Mmd_GER5_TP4a2	1	7354595	7692466	337871
Mmd_FRA1_14	Mmd_IRA6_JR5-F1C3	1	7555634	7765806	210172
Mmd_FRA1_14	Mmd_GER2_TP121B2	1	7530866	7771034	240168
Mmd_FRA2_15B	Mmd_FRA5_B2C	1	7519484	7816650	297166
Mmd_FRA1_14	Mmd_FRA8_F1B	1	7525091	7823636	298545
Mmd_FRA2_15B	Mmd_FRA6_C1	1	7519484	7871324	351840
Mmd_FRA6_C1	Mmd_GER2_TP121B2	1	7758008	7959370	201362
Mmd_FRA1_14	Mmd_FRA5_B2C	1	7823845	8061518	237673
Mmd_FRA1_14	Mmd_FRA7_E1	1	7831373	8061518	230145
Mmd_FRA1_14	Mmd_GER2_TP121B2	1	7786739	8061518	274779
Mmd_FRA3_16B	Mmd_FRA6_C1	1	7871410	8086691	215281
Mmd_FRA5_B2C	Mmd_FRA6_C1	1	7639390	8086691	447301
Mmd_FRA6_C1	Mmd_FRA7_E1	1	7871410	8086691	215281
Mmd_FRA6_C1	Mmd_HEL2_HG084	1	7878362	8086691	208329
Mmd_GER1_TP12	Mmd_HEL2_HG084	1	7893021	8093629	200608
Mmd_FRA3_16B	Mmd_GER2_TP121B2	1	7866670	8101483	234813
Mmd_FRA5_B2C	Mmd_GER2_TP121B2	1	7823845	8101483	277638
Mmd_FRA7_E1	Mmd_GER2_TP121B2	1	7857144	8101483	244339
Mmd_IRA6_JR5-F1C3	Mmd_IRA7_JR7-F1C3	1	7893021	8120565	227544
Mmd_HEL2_HG084	Mmd_IRA6_JR5-F1C3	1	7915461	8141681	226220
Mmd_IRA4_JR153	Mmd_IRA7_JR7-F1C3	1	7697271	8141681	444410
Mmd_FRA3_16B	Mmd_IRA1_AH153	1	7908990	8149192	240202
Mmd_GER7_TP7-10F1A22	Mmd_IRA2_AH233	1	7941008	8149192	208184
Mmd_IRA1_AH153	Mmd_IRA3_JR113	1	7810761	8149192	338431
Mmd_GER1_TP12	Mmd_IRA1_AH153	1	7915461	8154712	239251
Mmd_GER1_TP12	Mmd_GER3_TP17-22	1	7968299	8189462	221163
Mmd_FRA5_B2C	Mmd_IRA1_AH153	1	7810761	8205233	394472
Mmd_FRA7_E1	Mmd_IRA1_AH153	1	7857144	8205233	348089
Mmd_HEL1_HG064	Mmd_IRA4_JR153	1	7927774	8205233	277459
Mmd_FRA3_16B	Mmd_FRA8_F1B	1	7878362	8207387	329025
Mmd_FRA3_16B	Mmd_GER1_TP12	1	7915461	8207387	291926
Mmd_FRA5_B2C	Mmd_FRA8_F1B	1	7910845	8207387	296542
Mmd_FRA5_B2C	Mmd_GER1_TP12	1	7915461	8207387	291926
Mmd_FRA7_E1	Mmd_FRA8_F1B	1	7910845	8207387	296542
Mmd_FRA7_E1	Mmd_GER1_TP12	1	7915461	8207387	291926
Mmd_GER1_TP12	Mmd_GER2_TP121B2	1	7915461	8207387	291926
Mmd_GER2_TP121B2	Mmd_GER3_TP17-22	1	7927774	8207387	279613
Mmd_FRA3_16B	Mmd_FRA5_B2C	1	7786739	8240991	454252
Mmd_FRA3_16B	Mmd_FRA7_E1	1	7683634	8240991	557357
Mmd_FRA8_F1B	Mmd_GER1_TP12	1	7915461	8240991	325530
Mmd_GER4_TP3-922	Mmd_GER5_TP4a2	1	7786739	8288846	502107
Mmd_FRA5_B2C	Mmd_FRA7_E1	1	7823845	8367958	544113
Mmd_GER5_TP4a2	Mmd_GER6_TP51D2	1	8209474	8459851	250377
Mmd_GER6_TP51D2	Mmd_GER8_TP81B2	1	7654648	8459851	805203
Mmd_IRA1_AH153	Mmd_IRA3_JR113	1	8167469	8459851	292382
Mmd_FRA2_15B	Mmd_FRA7_E1	1	8257114	8485581	228467
Mmd_GER4_TP3-922	Mmd_GER5_TP4a2	1	8294697	8505580	210883
Mmd_FRA3_16B	Mmd_FRA4_18B	1	8289124	8539466	250342
Mmd_FRA3_16B	Mmd_GER1_TP12	1	8306230	8560083	253853
Mmd_GER4_TP3-922	Mmd_GER7_TP7-10F1A22	1	8265859	8560083	294224
Mmd_GER5_TP4a2	Mmd_GER7_TP7-10F1A22	1	8265859	8560083	294224
Mmd_GER7_TP7-10F1A22	Mmd_GER8_TP81B2	1	8265859	8560083	294224
Mmd_GER5_TP4a2	Mmd_GER8_TP81B2	1	7639390	8581639	942249
Mmd_GER1_TP12	Mmd_GER8_TP81B2	1	8373103	8585584	212481
Mmd_GER4_TP3-922	Mmd_GER8_TP81B2	1	7786739	8585584	798845
Mmd_GER1_TP12	Mmd_GER4_TP3-922	1	8373103	8624716	251613
Mmd_FRA2_15B	Mmd_GER2_TP121B2	1	8406434	8649952	243518
Mmd_GER1_TP12	Mmd_GER2_TP121B2	1	8527114	8745335	218221
Mmd_GER2_TP121B2	Mmd_GER3_TP17-22	1	8527114	8745335	218221
Mmd_GER6_TP51D2	Mmd_GER8_TP81B2	1	8467537	8745335	277798
Mmd_FRA4_18B	Mmd_GER1_TP12	1	8306230	8816842	510612
Mmd_GER1_TP12	Mmd_GER3_TP17-22	1	8265859	8816842	550983
Mmd_FRA4_18B	Mmd_GER3_TP17-22	1	8527114	8828193	301079
Mmd_FRA1_14	Mmd_FRA4_18B	1	8644521	8860152	215631
Mmd_FRA1_14	Mmd_FRA7_E1	1	8654119	8860152	206033
Mmd_FRA4_18B	Mmd_FRA7_E1	1	8654119	8860152	206033
Mmd_GER1_TP12	Mmd_GER7_TP7-10F1A22	1	8656410	8860152	203742
Mmd_HEL1_HG064	Mmd_IRA4_JR153	1	8649954	8898626	248672
Mmd_FRA2_15B	Mmd_FRA4_18B	1	8788970	9147863	358893
Mmd_FRA2_15B	Mmd_GER4_TP3-922	1	8998093	9221469	223376
Mmd_FRA3_16B	Mmd_GER4_TP3-922	1	8998093	9221469	223376
Mmd_GER1_TP12	Mmd_GER8_TP81B2	1	8894997	9227188	332191
Mmd_GER6_TP51D2	Mmd_GER8_TP81B2	1	8866613	9227188	360575
Mmd_GER7_TP7-10F1A22	Mmd_GER8_TP81B2	1	8975744	9227188	251444
Mmd_FRA4_18B	Mmd_GER2_TP121B2	1	9038688	9272375	233687
Mmd_FRA2_15B	Mmd_FRA3_16B	1	8902498	9284986	382488
Mmd_FRA2_15B	Mmd_FRA7_E1	1	9038688	9284986	246298
Mmd_FRA5_B2C	Mmd_FRA7_E1	1	9053415	9284986	231571
Mmd_FRA3_16B	Mmd_GER2_TP121B2	1	9156845	9372524	215679
Mmd_FRA6_C1	Mmd_FRA7_E1	1	9166202	9372524	206322
Mmd_FRA7_E1	Mmd_GER2_TP121B2	1	9166202	9372524	206322
Mmd_IRA4_JR153	Mmd_IRA7_JR7-F1C3	1	9051435	9398841	347406
Mmd_FRA3_16B	Mmd_FRA7_E1	1	9166202	9467183	300981
Mmd_FRA6_C1	Mmd_GER2_TP121B2	1	9156845	9467183	310338
Mmd_GER1_TP12	Mmd_GER7_TP7-10F1A22	1	8975744	9467183	491439
Mmd_GER1_TP12	Mmd_GER8_TP81B2	1	9233413	9467183	233770
Mmd_GER6_TP51D2	Mmd_GER7_TP7-10F1A22	1	8975744	9467183	491439
Mmd_GER6_TP51D2	Mmd_GER8_TP81B2	1	9233413	9467183	233770
Mmd_FRA5_B2C	Mmd_GER4_TP3-922	1	9299881	9505546	205665
Mmd_FRA5_B2C	Mmd_FRA6_C1	1	9293370	9513974	220604
Mmd_FRA4_18B	Mmd_FRA5_B2C	1	9306962	9523343	216381
Mmd_FRA5_B2C	Mmd_FRA7_E1	1	9293370	9523343	229973
Mmd_FRA5_B2C	Mmd_FRA8_F1B	1	9299881	9523343	223462
Mmd_FRA4_18B	Mmd_FRA8_F1B	1	9306962	9549144	242182
Mmd_FRA7_E1	Mmd_FRA8_F1B	1	9299881	9549144	249263
Mmd_FRA4_18B	Mmd_FRA7_E1	1	9306962	9584891	277929
Mmd_GER1_TP12	Mmd_GER3_TP17-22	1	9080065	9584891	504826
Mmd_GER1_TP12	Mmd_GER6_TP51D2	1	8894997	9584891	689894
Mmd_GER2_TP121B2	Mmd_GER7_TP7-10F1A22	1	9233413	9584891	351478
Mmd_GER7_TP7-10F1A22	Mmd_GER8_TP81B2	1	9233413	9584891	351478
Mmd_FRA6_C1	Mmd_GER4_TP3-922	1	9385401	9599784	214383
Mmd_FRA6_C1	Mmd_IRA1_AH153	1	9350316	9599784	249468
Mmd_IRA1_AH153	Mmd_IRA2_AH233	1	9357353	9605315	247962
Mmd_FRA1_14	Mmd_FRA5_B2C	1	9398877	9631183	232306
Mmd_FRA2_15B	Mmd_FRA4_18B	1	9306962	9645366	338404
Mmd_IRA1_AH153	Mmd_IRA3_JR113	1	9350316	9645366	295050
Mmd_GER1_TP12	Mmd_GER7_TP7-10F1A22	1	9469724	9704079	234355
Mmd_FRA3_16B	Mmd_FRA6_C1	1	9592074	9796225	204151
Mmd_FRA5_B2C	Mmd_FRA7_E1	1	9592074	9796225	204151
Mmd_FRA1_14	Mmd_FRA3_16B	1	9538802	9803361	264559
Mmd_FRA1_14	Mmd_FRA7_E1	1	9645376	9917034	271658
Mmd_FRA3_16B	Mmd_GER1_TP12	1	9638375	9933852	295477
Mmd_GER1_TP12	Mmd_IRA1_AH153	1	9731005	9933852	202847
Mmd_FRA3_16B	Mmd_IRA1_AH153	1	9592074	9947364	355290
Mmd_GER1_TP12	Mmd_GER2_TP121B2	1	9792382	10057463	265081
Mmd_FRA2_15B	Mmd_FRA4_18B	1	9881996	10115169	233173
Mmd_FRA3_16B	Mmd_FRA5_B2C	1	9881996	10156552	274556
Mmd_GER6_TP51D2	Mmd_GER8_TP81B2	1	9893206	10211908	318702
Mmd_FRA5_B2C	Mmd_FRA6_C1	1	10043011	10259922	216911
Mmd_FRA6_C1	Mmd_FRA7_E1	1	10043011	10259922	216911
Mmd_GER1_TP12	Mmd_GER7_TP7-10F1A22	1	9803392	10264595	461203
Mmd_FRA3_16B	Mmd_FRA6_C1	1	10190245	10473316	283071
Mmd_GER1_TP12	Mmd_GER7_TP7-10F1A22	1	10330214	10535407	205193
Mmd_GER6_TP51D2	Mmd_GER8_TP81B2	1	10296335	10535407	239072
Mmd_GER7_TP7-10F1A22	Mmd_IRA2_AH233	1	10336248	10594949	258701
Mmd_GER1_TP12	Mmd_GER8_TP81B2	1	10330214	10614600	284386
Mmd_GER6_TP51D2	Mmd_GER8_TP81B2	1	10537495	10783731	246236
Mmd_HEL1_HG064	Mmd_IRA4_JR153	1	10487201	10864963	377762
Mmd_FRA4_18B	Mmd_FRA6_C1	1	10715441	10960125	244684
Mmd_GER2_TP121B2	Mmd_GER3_TP17-22	1	10715441	11022522	307081
Mmd_GER2_TP121B2	Mmd_GER7_TP7-10F1A22	1	10842814	11100164	257350
Mmd_FRA5_B2C	Mmd_FRA7_E1	1	10810041	11161383	351342
Mmd_FRA3_16B	Mmd_FRA5_B2C	1	10967344	11197161	229817
Mmd_FRA2_15B	Mmd_FRA5_B2C	1	10970234	11255795	285561
Mmd_HEL1_HG064	Mmd_IRA4_JR153	1	11182137	11414313	232176
Mmd_HEL1_HG064	Mmd_IRA7_JR7-F1C3	1	11170405	11414313	243908
Mmd_IRA4_JR153	Mmd_IRA7_JR7-F1C3	1	11108424	11414313	305889
Mmd_FRA1_14	Mmd_GER7_TP7-10F1A22	1	11266690	11493784	227094
Mmd_FRA1_14	Mmd_GER8_TP81B2	1	11248487	11493784	245297
Mmd_FRA3_16B	Mmd_FRA4_18B	1	11252210	11493784	241574
Mmd_FRA3_16B	Mmd_FRA5_B2C	1	11252210	11493784	241574
Mmd_FRA3_16B	Mmd_FRA7_E1	1	11257653	11493784	236131
Mmd_FRA3_16B	Mmd_FRA8_F1B	1	11257653	11493784	236131
Mmd_FRA2_15B	Mmd_FRA7_E1	1	11317876	11530980	213104
Mmd_FRA5_B2C	Mmd_FRA7_E1	1	11257653	11530980	273327
Mmd_FRA4_18B	Mmd_FRA5_B2C	1	11175221	11553811	378590
Mmd_FRA2_15B	Mmd_FRA4_18B	1	11317876	11564139	246263
Mmd_FRA4_18B	Mmd_FRA7_E1	1	11193863	11564139	370276
Mmd_FRA2_15B	Mmd_FRA5_B2C	1	11317876	11576193	258317
Mmd_HEL1_HG064	Mmd_IRA4_JR153	1	11509008	11714039	205031
Mmd_IRA4_JR153	Mmd_IRA7_JR7-F1C3	1	11485339	11714039	228700
Mmd_GER7_TP7-10F1A22	Mmd_GER8_TP81B2	1	11266690	11761957	495267
Mmd_FRA2_15B	Mmd_GER7_TP7-10F1A22	1	11649577	11904344	254767
Mmd_GER2_TP121B2	Mmd_GER7_TP7-10F1A22	1	11649577	11904344	254767
Mmd_FRA2_15B	Mmd_GER2_TP121B2	1	11666177	11923205	257028
Mmd_GER1_TP12	Mmd_GER3_TP17-22	1	11576199	11923205	347006
Mmd_GER1_TP12	Mmd_GER5_TP4a2	1	11649577	11988095	338518
Mmd_GER1_TP12	Mmd_GER6_TP51D2	1	11741574	12000634	259060
Mmd_FRA2_15B	Mmd_FRA3_16B	1	11649577	12017196	367619
Mmd_FRA3_16B	Mmd_FRA4_18B	1	11789380	12017196	227816
Mmd_FRA2_15B	Mmd_FRA4_18B	1	11656080	12070328	414248
Mmd_FRA1_14	Mmd_FRA5_B2C	1	11988327	12194303	205976
Mmd_GER2_TP121B2	Mmd_GER4_TP3-922	1	12117060	12342352	225292
Mmd_FRA6_C1	Mmd_FRA7_E1	1	12126003	12367881	241878
Mmd_GER1_TP12	Mmd_GER2_TP121B2	1	12167584	12380430	212846
Mmd_GER2_TP121B2	Mmd_GER6_TP51D2	1	12117060	12380430	263370
Mmd_GER2_TP121B2	Mmd_GER8_TP81B2	1	12117060	12380430	263370
Mmd_FRA4_18B	Mmd_GER8_TP81B2	1	12153520	12389145	235625
Mmd_FRA5_B2C	Mmd_GER8_TP81B2	1	12153520	12389145	235625
Mmd_FRA1_14	Mmd_FRA3_16B	1	12020661	12396670	376009
Mmd_GER1_TP12	Mmd_GER6_TP51D2	1	12167584	12396670	229086
Mmd_GER1_TP12	Mmd_GER8_TP81B2	1	12185916	12396670	210754
Mmd_GER1_TP12	Mmd_IRA2_AH233	1	12080645	12396670	316025
Mmd_GER4_TP3-922	Mmd_GER8_TP81B2	1	12185916	12396670	210754
Mmd_GER6_TP51D2	Mmd_GER8_TP81B2	1	12185916	12396670	210754
Mmd_GER6_TP51D2	Mmd_IRA2_AH233	1	12080645	12396670	316025
Mmd_FRA2_15B	Mmd_FRA3_16B	1	12182819	12471648	288829
Mmd_FRA2_15B	Mmd_FRA4_18B	1	12242428	12471648	229220
Mmd_FRA3_16B	Mmd_FRA4_18B	1	12242428	12471648	229220
Mmd_GER3_TP17-22	Mmd_GER8_TP81B2	1	12209733	12487114	277381
Mmd_GER3_TP17-22	Mmd_IRA2_AH233	1	12209733	12487114	277381
Mmd_GER3_TP17-22	Mmd_GER7_TP7-10F1A22	1	12270288	12555003	284715
Mmd_GER2_TP121B2	Mmd_GER8_TP81B2	1	12384057	12690247	306190
Mmd_GER7_TP7-10F1A22	Mmd_GER8_TP81B2	1	12262609	12690247	427638
Mmd_GER8_TP81B2	Mmd_IRA2_AH233	1	12080645	12690247	609602
Mmd_GER8_TP81B2	Mmd_IRA3_JR113	1	12279896	12690247	410351
Mmd_IRA4_JR153	Mmd_IRA7_JR7-F1C3	1	12342353	12705405	363052
Mmd_IRA6_JR5-F1C3	Mmd_IRA7_JR7-F1C3	1	12503799	12705405	201606
Mmd_GER5_TP4a2	Mmd_GER7_TP7-10F1A22	1	12442640	12711217	268577
Mmd_GER1_TP12	Mmd_IRA1_AH153	1	12493765	12728100	234335
Mmd_GER1_TP12	Mmd_IRA2_AH233	1	12493765	12728100	234335
Mmd_GER1_TP12	Mmd_IRA3_JR113	1	12493765	12728100	234335
Mmd_FRA2_15B	Mmd_FRA4_18B	1	12476869	12737021	260152
Mmd_GER1_TP12	Mmd_GER8_TP81B2	1	12493765	12737021	243256
Mmd_IRA1_AH153	Mmd_IRA2_AH233	1	12442640	12737021	294381
Mmd_GER2_TP121B2	Mmd_IRA3_JR113	1	12476869	12749284	272415
Mmd_GER7_TP7-10F1A22	Mmd_IRA3_JR113	1	12476869	12749284	272415
Mmd_IRA2_AH233	Mmd_IRA3_JR113	1	12476869	12749284	272415
Mmd_GER2_TP121B2	Mmd_GER7_TP7-10F1A22	1	12242428	12755463	513035
Mmd_GER2_TP121B2	Mmd_IRA2_AH233	1	12062258	12755463	693205
Mmd_IRA1_AH153	Mmd_IRA3_JR113	1	12371978	12755463	383485
Mmd_GER1_TP12	Mmd_GER2_TP121B2	1	12493765	12759839	266074
Mmd_GER1_TP12	Mmd_GER7_TP7-10F1A22	1	12493765	12759839	266074
Mmd_GER4_TP3-922	Mmd_GER7_TP7-10F1A22	1	12549260	12763871	214611
Mmd_GER7_TP7-10F1A22	Mmd_IRA2_AH233	1	12270288	12763871	493583
Mmd_FRA5_B2C	Mmd_FRA7_E1	1	12552493	12861284	308791
Mmd_IRA6_JR5-F1C3	Mmd_IRA7_JR7-F1C3	1	13049317	13329724	280407
Mmd_GER2_TP121B2	Mmd_GER7_TP7-10F1A22	1	13121897	13371251	249354
Mmd_FRA4_18B	Mmd_FRA6_C1	1	13434922	13650779	215857
Mmd_FRA3_16B	Mmd_FRA4_18B	1	13537350	13784305	246955
Mmd_FRA2_15B	Mmd_FRA3_16B	1	13596321	13833597	237276
Mmd_IRA4_JR153	Mmd_IRA7_JR7-F1C3	1	13697065	13904970	207905
Mmd_HEL1_HG064	Mmd_IRA4_JR153	1	13672963	13910848	237885
Mmd_HEL2_HG084	Mmd_IRA6_JR5-F1C3	1	13711150	14006287	295137
Mmd_FRA3_16B	Mmd_FRA4_18B	1	13788187	14012118	223931
Mmd_FRA1_14	Mmd_FRA7_E1	1	13897144	14108521	211377
Mmd_IRA4_JR153	Mmd_IRA7_JR7-F1C3	1	13915452	14129229	213777
Mmd_GER1_TP12	Mmd_GER2_TP121B2	1	13862737	14194910	332173
Mmd_FRA3_16B	Mmd_FRA6_C1	1	13836516	14207864	371348
Mmd_GER7_TP7-10F1A22	Mmd_GER8_TP81B2	1	13997945	14223913	225968
Mmd_GER1_TP12	Mmd_GER7_TP7-10F1A22	1	14045249	14248112	202863
Mmd_GER8_TP81B2	Mmd_IRA2_AH233	1	14045249	14252575	207326
Mmd_GER1_TP12	Mmd_GER3_TP17-22	1	14099584	14410928	311344
Mmd_FRA3_16B	Mmd_FRA7_E1	1	14368121	14672857	304736
Mmd_FRA1_14	Mmd_FRA3_16B	1	14468867	14692074	223207
Mmd_FRA1_14	Mmd_FRA6_C1	1	14468867	14692074	223207
Mmd_FRA1_14	Mmd_FRA7_E1	1	14482659	14692074	209415
Mmd_IRA6_JR5-F1C3	Mmd_IRA7_JR7-F1C3	1	14468867	14700586	231719
Mmd_IRA4_JR153	Mmd_IRA7_JR7-F1C3	1	14401367	14706835	305468
Mmd_FRA3_16B	Mmd_FRA8_F1B	1	14503779	14724000	220221
Mmd_FRA6_C1	Mmd_FRA7_E1	1	14482659	14724000	241341
Mmd_FRA6_C1	Mmd_FRA8_F1B	1	14503779	14724000	220221
Mmd_FRA3_16B	Mmd_FRA6_C1	1	14482659	14734925	252266
Mmd_FRA3_16B	Mmd_FRA4_18B	1	14539542	14810737	271195
Mmd_FRA2_15B	Mmd_FRA4_18B	1	14539542	14823510	283968
Mmd_FRA3_16B	Mmd_FRA5_B2C	1	14787053	15039542	252489
Mmd_FRA1_14	Mmd_FRA5_B2C	1	14697919	15045878	347959
Mmd_FRA1_14	Mmd_FRA7_E1	1	14697919	15045878	347959
Mmd_GER2_TP121B2	Mmd_GER7_TP7-10F1A22	1	14762981	15045878	282897
Mmd_GER4_TP3-922	Mmd_GER5_TP4a2	1	14817690	15055461	237771
Mmd_FRA2_15B	Mmd_GER1_TP12	1	14826015	15072808	246793
Mmd_FRA1_14	Mmd_FRA2_15B	1	14833549	15100431	266882
Mmd_FRA1_14	Mmd_GER7_TP7-10F1A22	1	14883883	15100431	216548
Mmd_FRA2_15B	Mmd_FRA3_16B	1	14826015	15100431	274416
Mmd_FRA3_16B	Mmd_GER7_TP7-10F1A22	1	14883883	15100431	216548
Mmd_FRA4_18B	Mmd_GER7_TP7-10F1A22	1	14883883	15100431	216548
Mmd_GER7_TP7-10F1A22	Mmd_IRA2_AH233	1	14883883	15100431	216548
Mmd_FRA1_14	Mmd_GER1_TP12	1	14833549	15104960	271411
Mmd_FRA3_16B	Mmd_GER1_TP12	1	14817690	15104960	287270
Mmd_GER8_TP81B2	Mmd_IRA3_JR113	1	14861978	15108482	246504
Mmd_FRA1_14	Mmd_FRA3_16B	1	14753988	15117224	363236
Mmd_FRA1_14	Mmd_FRA4_18B	1	14817690	15117224	299534
Mmd_GER7_TP7-10F1A22	Mmd_IRA1_AH153	1	14951819	15163929	212110
Mmd_HEL1_HG064	Mmd_IRA7_JR7-F1C3	1	14892450	15179045	286595
Mmd_IRA6_JR5-F1C3	Mmd_IRA7_JR7-F1C3	1	14985265	15257641	272376
Mmd_FRA3_16B	Mmd_FRA4_18B	1	14817690	15271457	453767
Mmd_FRA3_16B	Mmd_FRA5_B2C	1	15046162	15271457	225295
Mmd_FRA3_16B	Mmd_FRA7_E1	1	14787053	15271457	484404
Mmd_FRA5_B2C	Mmd_FRA7_E1	1	14482659	15271457	788798
Mmd_FRA6_C1	Mmd_FRA7_E1	1	15055548	15271457	215909
Mmd_HEL2_HG084	Mmd_IRA6_JR5-F1C3	1	15077286	15279912	202626
Mmd_FRA4_18B	Mmd_FRA5_B2C	1	15072819	15303602	230783
Mmd_GER1_TP12	Mmd_GER8_TP81B2	1	15189657	15395735	206078
Mmd_IRA1_AH153	Mmd_IRA3_JR113	1	15149677	15395735	246058
Mmd_IRA4_JR153	Mmd_IRA7_JR7-F1C3	1	15550046	15783664	233618
Mmd_GER1_TP12	Mmd_GER7_TP7-10F1A22	1	15750377	15960640	210263
Mmd_FRA2_15B	Mmd_FRA3_16B	1	15734781	15992786	258005
Mmd_FRA4_18B	Mmd_FRA5_B2C	1	15783665	15992786	209121
Mmd_FRA4_18B	Mmd_FRA7_E1	1	15783665	15992786	209121
Mmd_IRA1_AH153	Mmd_IRA3_JR113	1	15716413	16020713	304300
Mmd_FRA5_B2C	Mmd_FRA6_C1	1	15734781	16026758	291977
Mmd_FRA5_B2C	Mmd_FRA7_E1	1	15582281	16026758	444477
Mmd_FRA6_C1	Mmd_FRA7_E1	1	15734781	16217147	482366
Mmd_FRA2_15B	Mmd_FRA4_18B	1	16107536	16320207	212671
Mmd_FRA4_18B	Mmd_FRA6_C1	1	16085671	16324968	239297
Mmd_IRA2_AH233	Mmd_IRA3_JR113	1	16127725	16364997	237272
Mmd_IRA4_JR153	Mmd_IRA7_JR7-F1C3	1	16159068	16369619	210551
Mmd_HEL2_HG084	Mmd_IRA6_JR5-F1C3	1	16242072	16483099	241027
Mmd_HEL1_HG064	Mmd_IRA7_JR7-F1C3	1	16226385	16518312	291927
Mmd_IRA6_JR5-F1C3	Mmd_IRA7_JR7-F1C3	1	16176138	16518312	342174
Mmd_GER4_TP3-922	Mmd_GER8_TP81B2	1	16267811	16535889	268078
Mmd_FRA5_B2C	Mmd_FRA7_E1	1	16044014	16587240	543226
Mmd_GER1_TP12	Mmd_IRA2_AH233	1	16355138	16615483	260345
Mmd_GER4_TP3-922	Mmd_GER7_TP7-10F1A22	1	16267811	16621725	353914
Mmd_IRA4_JR153	Mmd_IRA7_JR7-F1C3	1	16374871	16632588	257717
Mmd_GER7_TP7-10F1A22	Mmd_GER8_TP81B2	1	16267811	16665570	397759
Mmd_GER1_TP12	Mmd_GER2_TP121B2	1	16562383	16854965	292582
Mmd_FRA5_B2C	Mmd_FRA7_E1	1	16615518	16924457	308939
Mmd_FRA2_15B	Mmd_FRA4_18B	1	16693251	16942258	249007
Mmd_FRA2_15B	Mmd_FRA6_C1	1	16670927	16942258	271331
Mmd_FRA6_C1	Mmd_GER7_TP7-10F1A22	1	16670927	16942258	271331
Mmd_GER7_TP7-10F1A22	Mmd_IRA2_AH233	1	16483290	16942258	458968
Mmd_IRA2_AH233	Mmd_IRA3_JR113	1	16649260	16942258	292998
Mmd_HEL2_HG084	Mmd_IRA6_JR5-F1C3	1	16649260	17016180	366920
Mmd_IRA4_JR153	Mmd_IRA7_JR7-F1C3	1	16704542	17041802	337260
Mmd_HEL1_HG064	Mmd_IRA7_JR7-F1C3	1	16819121	17093356	274235
Mmd_IRA6_JR5-F1C3	Mmd_IRA7_JR7-F1C3	1	16699850	17123066	423216
Mmd_FRA3_16B	Mmd_FRA4_18B	1	16693251	17139457	446206
Mmd_FRA1_14	Mmd_FRA4_18B	1	16887938	17155493	267555
Mmd_FRA4_18B	Mmd_FRA6_C1	1	16984475	17239517	255042
Mmd_GER1_TP12	Mmd_IRA2_AH233	1	17041857	17256884	215027
Mmd_IRA1_AH153	Mmd_IRA3_JR113	1	17041857	17280079	238222
Mmd_IRA2_AH233	Mmd_IRA3_JR113	1	16959674	17280079	320405
Mmd_IRA1_AH153	Mmd_IRA2_AH233	1	16959674	17285205	325531
Mmd_FRA2_15B	Mmd_FRA3_16B	1	17162541	17373459	210918
Mmd_FRA5_B2C	Mmd_FRA7_E1	1	16984475	17410602	426127
Mmd_GER2_TP121B2	Mmd_GER5_TP4a2	1	17418667	17638922	220255
Mmd_IRA1_AH153	Mmd_IRA3_JR113	1	17418667	17654614	235947
Mmd_FRA1_14	Mmd_FRA4_18B	1	17378779	17660966	282187
Mmd_FRA2_15B	Mmd_FRA3_16B	1	17458190	17660966	202776
Mmd_FRA2_15B	Mmd_FRA4_18B	1	17427359	17660966	233607
Mmd_GER1_TP12	Mmd_GER3_TP17-22	1	17458190	17660966	202776
Mmd_GER1_TP12	Mmd_IRA1_AH153	1	17378779	17660966	282187
Mmd_HEL1_HG064	Mmd_IRA4_JR153	1	17458190	17660966	202776
Mmd_IRA2_AH233	Mmd_IRA3_JR113	1	17401608	17660966	259358
Mmd_FRA1_14	Mmd_FRA2_15B	1	17373472	17707172	333700
Mmd_HEL2_HG084	Mmd_IRA6_JR5-F1C3	1	17412894	17707172	294278
Mmd_IRA6_JR5-F1C3	Mmd_IRA7_JR7-F1C3	1	17458190	17707172	248982
Mmd_GER1_TP12	Mmd_GER7_TP7-10F1A22	1	17424265	17721548	297283
Mmd_GER4_TP3-922	Mmd_GER8_TP81B2	1	17557769	17761880	204111
Mmd_FRA3_16B	Mmd_FRA6_C1	1	17500421	17776615	276194
Mmd_GER3_TP17-22	Mmd_IRA2_AH233	1	17646312	17866076	219764
Mmd_GER2_TP121B2	Mmd_IRA2_AH233	1	17661018	17872496	211478
Mmd_GER8_TP81B2	Mmd_IRA2_AH233	1	17767486	17984215	216729
Mmd_FRA6_C1	Mmd_GER2_TP121B2	1	17788682	17997367	208685
Mmd_FRA1_14	Mmd_FRA3_16B	1	17788682	18007392	218710
Mmd_GER1_TP12	Mmd_GER8_TP81B2	1	17669110	18007392	338282
Mmd_GER3_TP17-22	Mmd_GER8_TP81B2	1	17767486	18007392	239906
Mmd_GER7_TP7-10F1A22	Mmd_GER8_TP81B2	1	17767486	18007392	239906
Mmd_IRA1_AH153	Mmd_IRA2_AH233	1	17401608	18028809	627201
Mmd_FRA2_15B	Mmd_FRA5_B2C	1	17827834	18034562	206728
Mmd_FRA3_16B	Mmd_FRA5_B2C	1	17807615	18034562	226947
Mmd_FRA2_15B	Mmd_GER2_TP121B2	1	17827834	18053664	225830
Mmd_FRA3_16B	Mmd_GER2_TP121B2	1	17779171	18055944	276773
Mmd_GER1_TP12	Mmd_GER5_TP4a2	1	17669110	18055944	386834
Mmd_FRA2_15B	Mmd_FRA3_16B	1	17827834	18063103	235269
Mmd_FRA2_15B	Mmd_FRA7_E1	1	17932342	18143804	211462
Mmd_FRA3_16B	Mmd_FRA4_18B	1	17932342	18143804	211462
Mmd_FRA3_16B	Mmd_FRA6_C1	1	17788682	18143804	355122
Mmd_FRA3_16B	Mmd_FRA7_E1	1	17932342	18143804	211462
Mmd_FRA5_B2C	Mmd_FRA7_E1	1	17779171	18143804	364633
Mmd_GER1_TP12	Mmd_GER7_TP7-10F1A22	1	17922948	18176951	254003
Mmd_FRA6_C1	Mmd_FRA7_E1	1	17932342	18192714	260372
Mmd_FRA4_18B	Mmd_FRA7_E1	1	17866474	18218793	352319
Mmd_GER2_TP121B2	Mmd_GER7_TP7-10F1A22	1	18066901	18303131	236230
Mmd_FRA2_15B	Mmd_FRA5_B2C	1	18230896	18437135	206239
Mmd_FRA2_15B	Mmd_FRA7_E1	1	18230896	18437135	206239
Mmd_FRA5_B2C	Mmd_FRA7_E1	1	18230896	18471324	240428
Mmd_FRA2_15B	Mmd_FRA3_16B	1	18277410	18481559	204149
Mmd_IRA1_AH153	Mmd_IRA2_AH233	1	18189071	18500655	311584
Mmd_HEL1_HG064	Mmd_IRA7_JR7-F1C3	1	18318612	18525301	206689
Mmd_GER2_TP121B2	Mmd_GER7_TP7-10F1A22	1	18318612	18572371	253759
Mmd_IRA6_JR5-F1C3	Mmd_IRA7_JR7-F1C3	1	18318612	18603079	284467
Mmd_FRA6_C1	Mmd_FRA7_E1	1	18557949	18791611	233662
Mmd_GER2_TP121B2	Mmd_GER8_TP81B2	1	18583568	18791611	208043
Mmd_IRA1_AH153	Mmd_IRA2_AH233	1	18525319	18791611	266292
Mmd_GER7_TP7-10F1A22	Mmd_GER8_TP81B2	1	18676424	18946855	270431
Mmd_HEL1_HG064	Mmd_IRA4_JR153	1	18692764	18946855	254091
Mmd_IRA4_JR153	Mmd_IRA8_JR8-F1A3	1	18803108	19005881	202773
Mmd_FRA2_15B	Mmd_FRA4_18B	1	18986945	19207552	220607
Mmd_IRA2_AH233	Mmd_IRA3_JR113	1	18791660	19263430	471770
Mmd_IRA1_AH153	Mmd_IRA3_JR113	1	19158971	19427888	268917
Mmd_GER1_TP12	Mmd_GER8_TP81B2	1	19244048	19467110	223062
Mmd_GER6_TP51D2	Mmd_GER8_TP81B2	1	19272226	19473517	201291
Mmd_FRA7_E1	Mmd_GER2_TP121B2	1	19272226	19479708	207482
Mmd_FRA6_C1	Mmd_FRA7_E1	1	19354301	19672350	318049
Mmd_IRA2_AH233	Mmd_IRA3_JR113	1	19493471	19698948	205477
Mmd_GER1_TP12	Mmd_GER2_TP121B2	1	19546634	19759100	212466
Mmd_GER2_TP121B2	Mmd_GER4_TP3-922	1	19546634	19759100	212466
Mmd_GER1_TP12	Mmd_GER4_TP3-922	1	19505402	19769932	264530
Mmd_GER6_TP51D2	Mmd_GER8_TP81B2	1	19476797	19769932	293135
Mmd_HEL1_HG064	Mmd_IRA7_JR7-F1C3	1	19541157	19791324	250167
Mmd_FRA1_14	Mmd_FRA3_16B	1	19680802	19918361	237559
Mmd_FRA5_B2C	Mmd_FRA8_F1B	1	19741723	19963668	221945
Mmd_FRA3_16B	Mmd_FRA4_18B	1	19751955	20021728	269773
Mmd_IRA4_JR153	Mmd_IRA7_JR7-F1C3	1	19894916	20126473	231557
Mmd_FRA4_18B	Mmd_FRA6_C1	1	19909017	20144150	235133
Mmd_FRA2_15B	Mmd_FRA3_16B	1	19923346	20201856	278510
Mmd_GER8_TP81B2	Mmd_IRA1_AH153	1	20090948	20324638	233690
Mmd_FRA5_B2C	Mmd_FRA7_E1	1	20111580	20338960	227380
Mmd_IRA2_AH233	Mmd_IRA3_JR113	1	19759214	20422252	663038
Mmd_IRA6_JR5-F1C3	Mmd_IRA7_JR7-F1C3	1	20090948	20482129	391181
Mmd_HEL1_HG064	Mmd_IRA7_JR7-F1C3	1	20263090	20493692	230602
Mmd_GER5_TP4a2	Mmd_GER7_TP7-10F1A22	1	20548220	20750487	202267
Mmd_IRA2_AH233	Mmd_IRA3_JR113	1	20566449	20967681	401232
Mmd_FRA5_B2C	Mmd_FRA7_E1	1	20763439	21017758	254319
Mmd_IRA6_JR5-F1C3	Mmd_IRA7_JR7-F1C3	1	20742564	21038598	296034
Mmd_GER1_TP12	Mmd_GER7_TP7-10F1A22	1	21319093	21570617	251524
Mmd_FRA2_15B	Mmd_FRA3_16B	1	21052365	21638378	586013
Mmd_IRA6_JR5-F1C3	Mmd_IRA7_JR7-F1C3	1	21322631	21666074	343443
Mmd_FRA2_15B	Mmd_FRA3_16B	1	21897210	22109479	212269
Mmd_IRA4_JR153	Mmd_IRA7_JR7-F1C3	1	21897210	22109479	212269
Mmd_IRA2_AH233	Mmd_IRA3_JR113	1	21726684	22123444	396760
Mmd_GER1_TP12	Mmd_GER8_TP81B2	1	22114885	22332108	217223
Mmd_IRA6_JR5-F1C3	Mmd_IRA7_JR7-F1C3	1	22252598	22468383	215785
Mmd_HEL2_HG084	Mmd_IRA6_JR5-F1C3	1	22286588	22506218	219630
Mmd_FRA2_15B	Mmd_FRA3_16B	1	22286588	22543482	256894
Mmd_FRA5_B2C	Mmd_FRA6_C1	1	22325193	22550673	225480
Mmd_GER1_TP12	Mmd_IRA2_AH233	1	22325193	22572630	247437
Mmd_GER4_TP3-922	Mmd_GER5_TP4a2	1	22362430	22572630	210200
Mmd_FRA2_15B	Mmd_FRA7_E1	1	22362430	22598012	235582
Mmd_FRA1_14	Mmd_FRA3_16B	1	22468644	22672754	204110
Mmd_GER1_TP12	Mmd_GER8_TP81B2	1	22697472	22946091	248619
Mmd_FRA2_15B	Mmd_FRA3_16B	1	22682537	23002315	319778
Mmd_FRA1_14	Mmd_FRA2_15B	1	22792357	23020644	228287
Mmd_IRA2_AH233	Mmd_IRA3_JR113	1	22817071	23020644	203573
Mmd_GER1_TP12	Mmd_IRA1_AH153	1	23103274	23316632	213358
Mmd_GER1_TP12	Mmd_IRA2_AH233	1	23103274	23321490	218216
Mmd_IRA1_AH153	Mmd_IRA2_AH233	1	23115013	23340237	225224
Mmd_GER1_TP12	Mmd_GER8_TP81B2	1	23103274	23354566	251292
Mmd_GER2_TP121B2	Mmd_IRA1_AH153	1	23135298	23354566	219268
Mmd_GER2_TP121B2	Mmd_IRA3_JR113	1	23154234	23354566	200332
Mmd_GER4_TP3-922	Mmd_IRA1_AH153	1	23154234	23354566	200332
Mmd_GER4_TP3-922	Mmd_IRA3_JR113	1	23154234	23354566	200332
Mmd_FRA1_14	Mmd_FRA5_B2C	1	22949646	23377962	428316
Mmd_GER2_TP121B2	Mmd_GER4_TP3-922	1	23154234	23377962	223728
Mmd_FRA2_15B	Mmd_FRA4_18B	1	23171761	23385112	213351
Mmd_FRA4_18B	Mmd_FRA5_B2C	1	23257970	23474787	216817
Mmd_IRA2_AH233	Mmd_IRA3_JR113	1	23154234	23495049	340815
Mmd_FRA5_B2C	Mmd_FRA7_E1	1	23257970	23508195	250225
Mmd_GER8_TP81B2	Mmd_IRA2_AH233	1	23103274	23508195	404921
Mmd_HEL1_HG064	Mmd_IRA7_JR7-F1C3	1	23284054	23532834	248780
Mmd_IRA1_AH153	Mmd_IRA3_JR113	1	23124269	23532834	408565
Mmd_GER7_TP7-10F1A22	Mmd_GER8_TP81B2	1	23681253	23959320	278067
Mmd_FRA2_15B	Mmd_FRA3_16B	1	23677776	24018941	341165
Mmd_HEL1_HG064	Mmd_IRA7_JR7-F1C3	1	24454593	24673135	218542
Mmd_GER1_TP12	Mmd_IRA1_AH153	1	24620462	24831446	210984
Mmd_GER3_TP17-22	Mmd_GER4_TP3-922	1	24620462	24844819	224357
Mmd_GER4_TP3-922	Mmd_GER5_TP4a2	1	24620462	24844819	224357
Mmd_IRA2_AH233	Mmd_IRA3_JR113	1	24328559	24859612	531053
Mmd_GER3_TP17-22	Mmd_GER5_TP4a2	1	24620462	24874787	254325
Mmd_GER2_TP121B2	Mmd_GER7_TP7-10F1A22	1	24930720	25147654	216934
Mmd_IRA1_AH153	Mmd_IRA2_AH233	1	25054057	25324142	270085
Mmd_IRA1_AH153	Mmd_IRA3_JR113	1	25054057	25324142	270085
Mmd_FRA4_18B	Mmd_FRA5_B2C	1	25254341	25455481	201140
Mmd_IRA2_AH233	Mmd_IRA3_JR113	1	24864293	25616245	751952
Mmd_FRA5_B2C	Mmd_FRA7_E1	1	25460746	25661338	200592
Mmd_HEL2_HG084	Mmd_IRA6_JR5-F1C3	1	25550097	25764223	214126
Mmd_IRA1_AH153	Mmd_IRA3_JR113	1	25570881	25783725	212844
Mmd_IRA6_JR5-F1C3	Mmd_IRA7_JR7-F1C3	1	25575492	25818125	242633
Mmd_FRA2_15B	Mmd_FRA4_18B	1	25783762	25989171	205409
Mmd_FRA4_18B	Mmd_FRA5_B2C	1	25783762	25989171	205409
Mmd_HEL1_HG064	Mmd_IRA7_JR7-F1C3	1	25811612	26013502	201890
Mmd_FRA4_18B	Mmd_FRA6_C1	1	25783762	26071790	288028
Mmd_GER6_TP51D2	Mmd_GER7_TP7-10F1A22	1	25867316	26081416	214100
Mmd_HEL2_HG084	Mmd_IRA6_JR5-F1C3	1	25902358	26128699	226341
Mmd_FRA2_15B	Mmd_FRA3_16B	1	25791843	26142403	350560
Mmd_FRA1_14	Mmd_GER2_TP121B2	1	25902358	26214810	312452
Mmd_GER2_TP121B2	Mmd_IRA1_AH153	1	25902358	26243413	341055
Mmd_GER1_TP12	Mmd_GER4_TP3-922	1	26036312	26275100	238788
Mmd_FRA6_C1	Mmd_FRA7_E1	1	26122910	26346234	223324
Mmd_HEL2_HG084	Mmd_IRA6_JR5-F1C3	1	26136291	26346234	209943
Mmd_FRA1_14	Mmd_FRA7_E1	1	25944142	26374758	430616
Mmd_FRA2_15B	Mmd_FRA3_16B	1	26147528	26391397	243869
Mmd_GER1_TP12	Mmd_GER2_TP121B2	1	26247773	26469180	221407
Mmd_HEL1_HG064	Mmd_IRA4_JR153	1	26283311	26550465	267154
Mmd_IRA1_AH153	Mmd_IRA2_AH233	1	26247773	26630745	382972
Mmd_IRA1_AH153	Mmd_IRA3_JR113	1	26346478	26630745	284267
Mmd_FRA6_C1	Mmd_FRA8_F1B	1	26483489	26689536	206047
Mmd_FRA3_16B	Mmd_FRA5_B2C	1	26483489	26705530	222041
Mmd_GER2_TP121B2	Mmd_GER7_TP7-10F1A22	1	26391398	26715841	324443
Mmd_GER1_TP12	Mmd_GER7_TP7-10F1A22	1	26483489	26739622	256133
Mmd_GER7_TP7-10F1A22	Mmd_IRA2_AH233	1	26483489	26739622	256133
Mmd_GER7_TP7-10F1A22	Mmd_GER8_TP81B2	1	26391398	26768930	377532
Mmd_FRA4_18B	Mmd_FRA5_B2C	1	26558724	26772802	214078
Mmd_GER1_TP12	Mmd_GER5_TP4a2	1	26543563	26785089	241526
Mmd_GER1_TP12	Mmd_IRA2_AH233	1	26483489	26785089	301600
Mmd_FRA5_B2C	Mmd_FRA6_C1	1	26647856	26853819	205963
Mmd_FRA1_14	Mmd_FRA7_E1	1	26857414	27065811	208397
Mmd_FRA6_C1	Mmd_FRA7_E1	1	26857414	27065811	208397
Mmd_GER1_TP12	Mmd_GER5_TP4a2	1	26790452	27065811	275359
Mmd_GER1_TP12	Mmd_GER6_TP51D2	1	26819953	27065811	245858
Mmd_FRA3_16B	Mmd_FRA7_E1	1	26877065	27096582	219517
Mmd_HEL1_HG064	Mmd_IRA4_JR153	1	26989053	27212799	223746
Mmd_HEL1_HG064	Mmd_IRA7_JR7-F1C3	1	26989053	27212799	223746
Mmd_GER1_TP12	Mmd_GER2_TP121B2	1	26969488	27227783	258295
Mmd_FRA1_14	Mmd_GER4_TP3-922	1	27032387	27284213	251826
Mmd_FRA2_15B	Mmd_GER4_TP3-922	1	27072676	27284213	211537
Mmd_FRA4_18B	Mmd_GER4_TP3-922	1	27032387	27284213	251826
Mmd_FRA5_B2C	Mmd_GER4_TP3-922	1	27058940	27284213	225273
Mmd_FRA6_C1	Mmd_GER4_TP3-922	1	27032387	27284213	251826
Mmd_FRA7_E1	Mmd_GER4_TP3-922	1	27072676	27284213	211537
Mmd_FRA2_15B	Mmd_FRA5_B2C	1	27072676	27290475	217799
Mmd_FRA2_15B	Mmd_FRA6_C1	1	27072676	27290475	217799
Mmd_IRA2_AH233	Mmd_IRA3_JR113	1	26365392	27312956	947564
Mmd_IRA4_JR153	Mmd_IRA7_JR7-F1C3	1	26969488	27312956	343468
Mmd_FRA6_C1	Mmd_FRA7_E1	1	27072676	27334687	262011
Mmd_FRA1_14	Mmd_FRA7_E1	1	27072676	27345315	272639
Mmd_FRA2_15B	Mmd_FRA7_E1	1	26969488	27345315	375827
Mmd_FRA4_18B	Mmd_FRA7_E1	1	27072676	27345315	272639
Mmd_FRA5_B2C	Mmd_FRA7_E1	1	27072676	27345315	272639
Mmd_FRA1_14	Mmd_FRA2_15B	1	27072676	27358256	285580
Mmd_FRA6_C1	Mmd_GER5_TP4a2	1	27072676	27358256	285580
Mmd_FRA2_15B	Mmd_FRA4_18B	1	27072676	27373864	301188
Mmd_FRA1_14	Mmd_FRA6_C1	1	26857414	27400024	542610
Mmd_FRA4_18B	Mmd_FRA6_C1	1	26857414	27400024	542610
Mmd_GER2_TP121B2	Mmd_GER7_TP7-10F1A22	1	26969488	27416115	446627
Mmd_FRA4_18B	Mmd_FRA5_B2C	1	26796666	27429213	632547
Mmd_FRA4_18B	Mmd_FRA8_F1B	1	27072676	27429213	356537
Mmd_FRA1_14	Mmd_FRA4_18B	1	26914881	27465944	551063
Mmd_FRA1_14	Mmd_FRA5_B2C	1	26969488	27465944	496456
Mmd_GER1_TP12	Mmd_GER7_TP7-10F1A22	1	27238241	27474466	236225
Mmd_FRA5_B2C	Mmd_FRA6_C1	1	26857414	27483395	625981
Mmd_FRA5_B2C	Mmd_FRA8_F1B	1	27072676	27483395	410719
Mmd_IRA1_AH153	Mmd_IRA2_AH233	1	27319949	27598608	278659
Mmd_IRA1_AH153	Mmd_IRA3_JR113	1	27284214	27598608	314394
Mmd_FRA5_B2C	Mmd_FRA7_E1	1	27358287	27610087	251800
Mmd_FRA7_E1	Mmd_GER1_TP12	1	27358287	27610087	251800
Mmd_FRA2_15B	Mmd_GER1_TP12	1	27416169	27712670	296501
Mmd_GER1_TP12	Mmd_GER2_TP121B2	1	27444970	27712670	267700
Mmd_FRA5_B2C	Mmd_GER7_TP7-10F1A22	1	27648129	27849089	200960
Mmd_GER2_TP121B2	Mmd_IRA3_JR113	1	27667477	27889210	221733
Mmd_GER2_TP121B2	Mmd_IRA1_AH153	1	27618738	27901013	282275
Mmd_GER2_TP121B2	Mmd_IRA2_AH233	1	27519271	27901013	381742
Mmd_FRA4_18B	Mmd_FRA5_B2C	1	27705156	27940856	235700
Mmd_IRA1_AH153	Mmd_IRA2_AH233	1	27618738	27977996	359258
Mmd_IRA1_AH153	Mmd_IRA3_JR113	1	27618738	27977996	359258
Mmd_IRA2_AH233	Mmd_IRA3_JR113	1	27485942	28005481	519539
Mmd_GER4_TP3-922	Mmd_GER5_TP4a2	1	27771310	28041722	270412
Mmd_GER6_TP51D2	Mmd_GER8_TP81B2	1	27853557	28311429	457872
Mmd_GER1_TP12	Mmd_GER2_TP121B2	1	28075730	28365910	290180
Mmd_GER2_TP121B2	Mmd_IRA1_AH153	1	28154815	28365910	211095
Mmd_GER1_TP12	Mmd_IRA1_AH153	1	28088506	28371549	283043
Mmd_IRA1_AH153	Mmd_IRA2_AH233	1	28134223	28425515	291292
Mmd_GER1_TP12	Mmd_IRA2_AH233	1	28197905	28534310	336405
Mmd_GER2_TP121B2	Mmd_GER4_TP3-922	1	28371750	28624526	252776
Mmd_IRA6_JR5-F1C3	Mmd_IRA7_JR7-F1C3	1	28463357	28672665	209308
Mmd_FRA6_C1	Mmd_GER7_TP7-10F1A22	1	28470533	28695982	225449
Mmd_FRA3_16B	Mmd_FRA6_C1	1	28430291	28701754	271463
Mmd_GER1_TP12	Mmd_GER2_TP121B2	1	28371750	28701754	330004
Mmd_GER5_TP4a2	Mmd_GER6_TP51D2	1	28203087	28710057	506970
Mmd_GER5_TP4a2	Mmd_GER8_TP81B2	1	28203087	28710057	506970
Mmd_GER2_TP121B2	Mmd_GER7_TP7-10F1A22	1	28430291	28718151	287860
Mmd_GER6_TP51D2	Mmd_GER8_TP81B2	1	28313849	28718151	404302
Mmd_FRA3_16B	Mmd_FRA6_C1	1	28725521	28929135	203614
Mmd_FRA3_16B	Mmd_GER7_TP7-10F1A22	1	28710153	28929135	218982
Mmd_FRA5_B2C	Mmd_GER1_TP12	1	29100622	29304264	203642
Mmd_FRA8_F1B	Mmd_GER1_TP12	1	29100622	29304264	203642
Mmd_FRA2_15B	Mmd_FRA3_16B	1	29037358	29307090	269732
Mmd_IRA6_JR5-F1C3	Mmd_IRA7_JR7-F1C3	1	29080949	29307090	226141
Mmd_GER1_TP12	Mmd_GER8_TP81B2	1	29100622	29357877	257255
Mmd_FRA5_B2C	Mmd_GER2_TP121B2	1	29123821	29363121	239300
Mmd_GER1_TP12	Mmd_GER7_TP7-10F1A22	1	28985449	29386926	401477
Mmd_GER1_TP12	Mmd_IRA2_AH233	1	29008517	29386926	378409
Mmd_GER2_TP121B2	Mmd_GER7_TP7-10F1A22	1	29100622	29386926	286304
Mmd_GER4_TP3-922	Mmd_GER5_TP4a2	1	29100622	29386926	286304
Mmd_FRA1_14	Mmd_GER1_TP12	1	29269461	29471873	202412
Mmd_FRA6_C1	Mmd_GER2_TP121B2	1	29402360	29618729	216369
Mmd_GER1_TP12	Mmd_GER2_TP121B2	1	29100622	29618729	518107
Mmd_GER1_TP12	Mmd_GER8_TP81B2	1	29379012	29618729	239717
Mmd_FRA6_C1	Mmd_IRA1_AH153	1	29459336	29661345	202009
Mmd_GER1_TP12	Mmd_IRA1_AH153	1	29459336	29661345	202009
Mmd_GER7_TP7-10F1A22	Mmd_IRA1_AH153	1	29459336	29661345	202009
Mmd_IRA1_AH153	Mmd_IRA2_AH233	1	29402360	29661345	258985
Mmd_FRA6_C1	Mmd_IRA2_AH233	1	29422607	29666151	243544
Mmd_GER1_TP12	Mmd_IRA2_AH233	1	29402360	29666151	263791
Mmd_GER2_TP121B2	Mmd_IRA2_AH233	1	29422607	29666151	243544
Mmd_GER7_TP7-10F1A22	Mmd_IRA2_AH233	1	29431406	29666151	234745
Mmd_GER2_TP121B2	Mmd_IRA1_AH153	1	29459336	29685614	226278
Mmd_FRA2_15B	Mmd_FRA4_18B	1	29309927	29724141	414214
Mmd_FRA2_15B	Mmd_FRA6_C1	1	29358058	29724141	366083
Mmd_FRA3_16B	Mmd_FRA4_18B	1	29323183	29724141	400958
Mmd_FRA3_16B	Mmd_FRA6_C1	1	29323183	29724141	400958
Mmd_FRA4_18B	Mmd_GER1_TP12	1	29331421	29724141	392720
Mmd_FRA4_18B	Mmd_GER7_TP7-10F1A22	1	29431406	29724141	292735
Mmd_FRA5_B2C	Mmd_FRA6_C1	1	29482266	29724141	241875
Mmd_FRA5_B2C	Mmd_FRA7_E1	1	29482266	29724141	241875
Mmd_FRA6_C1	Mmd_GER1_TP12	1	29331421	29724141	392720
Mmd_FRA6_C1	Mmd_GER7_TP7-10F1A22	1	29431406	29724141	292735
Mmd_FRA2_15B	Mmd_GER1_TP12	1	29331421	29731219	399798
Mmd_FRA2_15B	Mmd_GER7_TP7-10F1A22	1	29431406	29731219	299813
Mmd_FRA4_18B	Mmd_FRA6_C1	1	29358058	29772559	414501
Mmd_FRA1_14	Mmd_GER7_TP7-10F1A22	1	29542256	29806091	263835
Mmd_FRA1_14	Mmd_IRA7_JR7-F1C3	1	29570204	29806091	235887
Mmd_FRA3_16B	Mmd_GER7_TP7-10F1A22	1	29431406	29806091	374685
Mmd_FRA5_B2C	Mmd_GER7_TP7-10F1A22	1	29482266	29806091	323825
Mmd_GER1_TP12	Mmd_GER7_TP7-10F1A22	1	29393317	29806091	412774
Mmd_FRA5_B2C	Mmd_GER2_TP121B2	1	29621881	29858442	236561
Mmd_GER1_TP12	Mmd_GER2_TP121B2	1	29621881	29858442	236561
Mmd_FRA1_14	Mmd_GER1_TP12	1	29542256	29870038	327782
Mmd_FRA3_16B	Mmd_GER1_TP12	1	29331421	29870038	538617
Mmd_FRA5_B2C	Mmd_IRA2_AH233	1	29669378	29870038	200660
Mmd_GER1_TP12	Mmd_IRA2_AH233	1	29669378	29870038	200660
Mmd_FRA5_B2C	Mmd_GER1_TP12	1	29482266	29898944	416678
Mmd_FRA1_14	Mmd_FRA3_16B	1	29542256	29912657	370401
Mmd_FRA2_15B	Mmd_FRA3_16B	1	29323183	29912657	589474
Mmd_IRA1_AH153	Mmd_IRA2_AH233	1	29663596	29912657	249061
Mmd_IRA2_AH233	Mmd_IRA3_JR113	1	29712313	29912657	200344
Mmd_HEL1_HG064	Mmd_IRA4_JR153	1	29727171	29974226	247055
Mmd_GER4_TP3-922	Mmd_GER5_TP4a2	1	29727171	30062923	335752
Mmd_GER1_TP12	Mmd_GER7_TP7-10F1A22	1	29814001	30089302	275301
Mmd_IRA1_AH153	Mmd_IRA3_JR113	1	29785362	30089302	303940
Mmd_FRA3_16B	Mmd_FRA4_18B	1	29920755	30132266	211511
Mmd_GER1_TP12	Mmd_GER2_TP121B2	1	29906437	30132266	225829
Mmd_GER1_TP12	Mmd_GER3_TP17-22	1	29912868	30132266	219398
Mmd_GER1_TP12	Mmd_GER8_TP81B2	1	29928143	30132266	204123
Mmd_GER3_TP17-22	Mmd_GER8_TP81B2	1	29928143	30132266	204123
Mmd_FRA7_E1	Mmd_GER2_TP121B2	1	29953094	30187447	234353
Mmd_GER3_TP17-22	Mmd_GER5_TP4a2	1	29974601	30187447	212846
Mmd_HEL3_HG134	Mmd_IRA4_JR153	1	30019507	30242034	222527
Mmd_HEL1_HG064	Mmd_IRA4_JR153	1	30073642	30274907	201265
Mmd_IRA6_JR5-F1C3	Mmd_IRA7_JR7-F1C3	1	30073642	30274907	201265
Mmd_FRA4_18B	Mmd_FRA7_E1	1	30057345	30347539	290194
Mmd_IRA2_AH233	Mmd_IRA3_JR113	1	30227331	30470949	243618
Mmd_FRA2_15B	Mmd_FRA3_16B	1	30019507	30493253	473746
Mmd_GER6_TP51D2	Mmd_GER8_TP81B2	1	30347625	30590680	243055
Mmd_GER7_TP7-10F1A22	Mmd_GER8_TP81B2	1	30479489	30681165	201676
Mmd_FRA1_14	Mmd_FRA3_16B	1	30495448	30726393	230945
Mmd_HEL1_HG064	Mmd_IRA4_JR153	1	30573238	30798895	225657
Mmd_IRA1_AH153	Mmd_IRA2_AH233	1	30402200	30899575	497375
Mmd_FRA2_15B	Mmd_FRA7_E1	1	30774601	31014270	239669
Mmd_FRA1_14	Mmd_FRA3_16B	1	30740178	31060656	320478
Mmd_GER1_TP12	Mmd_GER3_TP17-22	1	30844740	31060656	215916
Mmd_GER1_TP12	Mmd_GER8_TP81B2	1	30844740	31064222	219482
Mmd_FRA3_16B	Mmd_FRA7_E1	1	30891677	31117954	226277
Mmd_GER1_TP12	Mmd_GER2_TP121B2	1	30951106	31153145	202039
Mmd_IRA4_JR153	Mmd_IRA7_JR7-F1C3	1	30939111	31153145	214034
Mmd_HEL1_HG064	Mmd_IRA4_JR153	1	30899665	31164796	265131
Mmd_HEL1_HG064	Mmd_IRA7_JR7-F1C3	1	30939111	31164796	225685
Mmd_IRA2_AH233	Mmd_IRA3_JR113	1	30681182	31168687	487505
Mmd_FRA2_15B	Mmd_FRA3_16B	1	31021522	31316854	295332
Mmd_FRA2_15B	Mmd_FRA7_E1	1	31121583	31368917	247334
Mmd_GER7_TP7-10F1A22	Mmd_IRA7_JR7-F1C3	1	31212865	31424719	211854
Mmd_HEL2_HG084	Mmd_IRA6_JR5-F1C3	1	31118021	31424719	306698
Mmd_HEL2_HG084	Mmd_IRA7_JR7-F1C3	1	31212865	31424719	211854
Mmd_FRA3_16B	Mmd_FRA5_B2C	1	31216879	31484995	268116
Mmd_GER7_TP7-10F1A22	Mmd_HEL1_HG064	1	31236334	31484995	248661
Mmd_HEL1_HG064	Mmd_IRA7_JR7-F1C3	1	31294156	31505280	211124
Mmd_IRA4_JR153	Mmd_IRA7_JR7-F1C3	1	31207702	31505280	297578
Mmd_FRA3_16B	Mmd_FRA7_E1	1	31331411	31537038	205627
Mmd_FRA3_16B	Mmd_GER7_TP7-10F1A22	1	31331411	31537038	205627
Mmd_FRA7_E1	Mmd_GER7_TP7-10F1A22	1	31226302	31560648	334346
Mmd_IRA4_JR153	Mmd_IRA5_JR2-F1C3	1	31356363	31581028	224665
Mmd_HEL1_HG064	Mmd_IRA4_JR153	1	31362425	31601469	239044
Mmd_FRA1_14	Mmd_IRA1_AH153	1	31409878	31622530	212652
Mmd_FRA5_B2C	Mmd_IRA1_AH153	1	31409878	31622530	212652
Mmd_FRA7_E1	Mmd_IRA1_AH153	1	31409878	31622530	212652
Mmd_FRA1_14	Mmd_FRA5_B2C	1	31331411	31637476	306065
Mmd_FRA5_B2C	Mmd_FRA7_E1	1	31331411	31637476	306065
Mmd_FRA3_16B	Mmd_FRA4_18B	1	31317035	31650383	333348
Mmd_FRA1_14	Mmd_FRA7_E1	1	31264136	31702145	438009
Mmd_FRA7_E1	Mmd_GER1_TP12	1	31409878	31702145	292267
Mmd_FRA7_E1	Mmd_GER8_TP81B2	1	31409878	31702145	292267
Mmd_FRA1_14	Mmd_GER8_TP81B2	1	31409878	31726149	316271
Mmd_FRA5_B2C	Mmd_GER8_TP81B2	1	31409878	31726149	316271
Mmd_GER1_TP12	Mmd_IRA1_AH153	1	31409878	31726149	316271
Mmd_GER8_TP81B2	Mmd_IRA1_AH153	1	31409878	31726149	316271
Mmd_GER1_TP12	Mmd_GER8_TP81B2	1	31409878	31735415	325537
Mmd_FRA2_15B	Mmd_FRA6_C1	1	31399835	31741554	341719
Mmd_FRA5_B2C	Mmd_GER1_TP12	1	31409878	31743861	333983
Mmd_FRA1_14	Mmd_GER1_TP12	1	31409878	31747539	337661
Mmd_FRA3_16B	Mmd_FRA6_C1	1	31399835	31832431	432596
Mmd_GER4_TP3-922	Mmd_GER6_TP51D2	1	31602589	31881514	278925
Mmd_HEL2_HG084	Mmd_IRA6_JR5-F1C3	1	31622599	31889207	266608
Mmd_IRA4_JR153	Mmd_IRA7_JR7-F1C3	1	31691097	31895445	204348
Mmd_FRA2_15B	Mmd_FRA3_16B	1	31374257	31975286	601029
Mmd_FRA2_15B	Mmd_FRA7_E1	1	31903836	32105961	202125
Mmd_IRA1_AH153	Mmd_IRA2_AH233	1	31602589	32105961	503372
Mmd_IRA1_AH153	Mmd_IRA3_JR113	1	31602589	32105961	503372
Mmd_FRA6_C1	Mmd_FRA7_E1	1	31903836	32112875	209039
Mmd_IRA4_JR153	Mmd_IRA7_JR7-F1C3	1	32121441	32354981	233540
Mmd_GER1_TP12	Mmd_GER5_TP4a2	1	32207655	32420791	213136
Mmd_IRA4_JR153	Mmd_IRA5_JR2-F1C3	1	32207655	32420791	213136
Mmd_FRA3_16B	Mmd_FRA7_E1	1	32224974	32435346	210372
Mmd_FRA4_18B	Mmd_FRA5_B2C	1	32218252	32435346	217094
Mmd_GER3_TP17-22	Mmd_GER6_TP51D2	1	32195753	32467853	272100
Mmd_GER2_TP121B2	Mmd_GER7_TP7-10F1A22	1	32218252	32475170	256918
Mmd_IRA2_AH233	Mmd_IRA3_JR113	1	31172816	32488061	1315245
Mmd_IRA6_JR5-F1C3	Mmd_IRA7_JR7-F1C3	1	32218252	32503440	285188
Mmd_FRA3_16B	Mmd_FRA5_B2C	1	32277492	32509373	231881
Mmd_IRA1_AH153	Mmd_IRA2_AH233	1	32314294	32516327	202033
Mmd_HEL2_HG084	Mmd_IRA6_JR5-F1C3	1	32571780	32793052	221272
Mmd_HEL1_HG064	Mmd_IRA7_JR7-F1C3	1	32648534	32865511	216977
Mmd_GER6_TP51D2	Mmd_GER7_TP7-10F1A22	1	32656568	32872892	216324
Mmd_FRA7_E1	Mmd_FRA8_F1B	1	32640971	32948134	307163
Mmd_FRA2_15B	Mmd_FRA7_E1	1	32802258	33054791	252533
Mmd_FRA2_15B	Mmd_FRA6_C1	1	33060814	33306112	245298
Mmd_HEL1_HG064	Mmd_IRA7_JR7-F1C3	1	33140314	33361795	221481
Mmd_FRA4_18B	Mmd_FRA7_E1	1	33185865	33389625	203760
Mmd_FRA7_E1	Mmd_FRA8_F1B	1	33185865	33389625	203760
Mmd_FRA4_18B	Mmd_GER8_TP81B2	1	33222978	33460608	237630
Mmd_FRA3_16B	Mmd_FRA6_C1	1	33205591	33467998	262407
Mmd_FRA3_16B	Mmd_GER8_TP81B2	1	33176853	33467998	291145
Mmd_IRA1_AH153	Mmd_IRA2_AH233	1	33367320	33616047	248727
Mmd_IRA1_AH153	Mmd_IRA3_JR113	1	33367320	33616047	248727
Mmd_FRA4_18B	Mmd_FRA7_E1	1	33464350	33711994	247644
Mmd_FRA2_15B	Mmd_FRA6_C1	1	33498860	33765836	266976
Mmd_FRA7_E1	Mmd_FRA8_F1B	1	33464350	33765836	301486
Mmd_FRA1_14	Mmd_FRA3_16B	1	33577116	33781151	204035
Mmd_FRA6_C1	Mmd_FRA7_E1	1	33577116	33781151	204035
Mmd_FRA1_14	Mmd_FRA7_E1	1	33577116	33850861	273745
Mmd_FRA1_14	Mmd_FRA4_18B	1	33577116	33871014	293898
Mmd_FRA1_14	Mmd_FRA6_C1	1	33577116	33871014	293898
Mmd_GER1_TP12	Mmd_GER2_TP121B2	1	33962384	34188322	225938
Mmd_GER1_TP12	Mmd_IRA3_JR113	1	34049943	34254024	204081
Mmd_GER1_TP12	Mmd_GER7_TP7-10F1A22	1	33694258	34286432	592174
Mmd_GER6_TP51D2	Mmd_GER7_TP7-10F1A22	1	34049943	34286432	236489
Mmd_FRA1_14	Mmd_FRA3_16B	1	34091323	34320158	228835
Mmd_GER1_TP12	Mmd_IRA1_AH153	1	34049943	34376793	326850
Mmd_GER1_TP12	Mmd_IRA2_AH233	1	34049943	34376793	326850
Mmd_IRA1_AH153	Mmd_IRA3_JR113	1	33876511	34490413	613902
Mmd_IRA1_AH153	Mmd_IRA2_AH233	1	33959230	34497163	537933
Mmd_HEL1_HG064	Mmd_IRA7_JR7-F1C3	1	34415766	34632448	216682
Mmd_FRA2_15B	Mmd_FRA3_16B	1	34718503	34953843	235340
Mmd_IRA1_AH153	Mmd_IRA2_AH233	1	34923364	35147951	224587
Mmd_FRA3_16B	Mmd_FRA4_18B	1	34982554	35249550	266996
Mmd_FRA5_B2C	Mmd_FRA7_E1	1	34906085	35256033	349948
Mmd_IRA6_JR5-F1C3	Mmd_IRA7_JR7-F1C3	1	35137144	35373637	236493
Mmd_IRA1_AH153	Mmd_IRA3_JR113	1	35195798	35572097	376299
Mmd_IRA2_AH233	Mmd_IRA3_JR113	1	32665231	35572097	2906866
Mmd_IRA1_AH153	Mmd_IRA2_AH233	1	35195798	35905013	709215
Mmd_IRA1_AH153	Mmd_IRA2_AH233	1	35909391	36155587	246196
Mmd_IRA1_AH153	Mmd_IRA2_AH233	1	36158461	36381030	222569
Mmd_IRA4_JR153	Mmd_IRA7_JR7-F1C3	1	36247840	36451393	203553
Mmd_FRA1_14	Mmd_FRA4_18B	1	36495575	36786003	290428
Mmd_IRA1_AH153	Mmd_IRA3_JR113	1	36451428	36789434	338006
Mmd_IRA2_AH233	Mmd_IRA3_JR113	1	36451428	36789434	338006
Mmd_IRA4_JR153	Mmd_IRA7_JR7-F1C3	1	36664568	36947313	282745
Mmd_IRA6_JR5-F1C3	Mmd_IRA7_JR7-F1C3	1	36710765	36947313	236548
Mmd_HEL1_HG064	Mmd_IRA4_JR153	1	36748531	36950202	201671
Mmd_IRA1_AH153	Mmd_IRA2_AH233	1	36388845	36962240	573395
Mmd_FRA1_14	Mmd_FRA6_C1	1	36718796	36976219	257423
Mmd_FRA2_15B	Mmd_FRA5_B2C	1	36736457	37010232	273775
Mmd_FRA2_15B	Mmd_FRA7_E1	1	36718796	37010232	291436
Mmd_FRA5_B2C	Mmd_FRA7_E1	1	36589092	37032195	443103
Mmd_FRA2_15B	Mmd_FRA3_16B	1	36477406	37086850	609444
Mmd_HEL2_HG084	Mmd_IRA6_JR5-F1C3	1	37321339	37548767	227428
Mmd_IRA1_AH153	Mmd_IRA2_AH233	1	36966881	37670995	704114
Mmd_IRA2_AH233	Mmd_IRA3_JR113	1	37469659	37670995	201336
Mmd_IRA1_AH153	Mmd_IRA3_JR113	1	37469659	37686439	216780
Mmd_FRA2_15B	Mmd_FRA3_16B	1	37537335	37789116	251781
Mmd_IRA4_JR153	Mmd_IRA7_JR7-F1C3	1	37666468	37890134	223666
Mmd_GER4_TP3-922	Mmd_GER6_TP51D2	1	37679436	37930375	250939
Mmd_GER7_TP7-10F1A22	Mmd_IRA2_AH233	1	37742054	37945467	203413
Mmd_FRA5_B2C	Mmd_FRA8_F1B	1	37723225	38117728	394503
Mmd_FRA3_16B	Mmd_GER6_TP51D2	1	37910873	38133598	222725
Mmd_FRA3_16B	Mmd_GER4_TP3-922	1	37934616	38136138	201522
Mmd_GER2_TP121B2	Mmd_GER6_TP51D2	1	37902494	38136138	233644
Mmd_IRA6_JR5-F1C3	Mmd_IRA7_JR7-F1C3	1	37658026	38136138	478112
Mmd_GER2_TP121B2	Mmd_IRA2_AH233	1	37902494	38143555	241061
Mmd_GER3_TP17-22	Mmd_GER4_TP3-922	1	37938689	38143555	204866
Mmd_GER5_TP4a2	Mmd_GER7_TP7-10F1A22	1	37948612	38148859	200247
Mmd_FRA3_16B	Mmd_FRA6_C1	1	37953841	38155801	201960
Mmd_FRA5_B2C	Mmd_FRA7_E1	1	37934616	38173779	239163
Mmd_FRA7_E1	Mmd_FRA8_F1B	1	37934616	38173779	239163
Mmd_FRA1_14	Mmd_FRA7_E1	1	37910873	38204163	293290
Mmd_FRA2_15B	Mmd_FRA3_16B	1	37890297	38204163	313866
Mmd_GER4_TP3-922	Mmd_GER5_TP4a2	1	37948612	38204163	255551
Mmd_GER4_TP3-922	Mmd_GER7_TP7-10F1A22	1	37934616	38221256	286640
Mmd_IRA1_AH153	Mmd_IRA3_JR113	1	37692972	38241482	548510
Mmd_FRA2_15B	Mmd_FRA3_16B	1	38208918	38444948	236030
Mmd_GER2_TP121B2	Mmd_GER6_TP51D2	1	38280551	38495841	215290
Mmd_GER2_TP121B2	Mmd_GER4_TP3-922	1	38311232	38562598	251366
Mmd_FRA1_14	Mmd_FRA2_15B	1	38415209	38653358	238149
Mmd_FRA1_14	Mmd_FRA4_18B	1	38437365	38653358	215993
Mmd_FRA5_B2C	Mmd_FRA7_E1	1	38395187	38688807	293620
Mmd_FRA7_E1	Mmd_FRA8_F1B	1	38395187	38688807	293620
Mmd_FRA2_15B	Mmd_FRA4_18B	1	38423725	38699313	275588
Mmd_FRA5_B2C	Mmd_FRA8_F1B	1	38124510	38720198	595688
Mmd_FRA2_15B	Mmd_FRA3_16B	1	38520401	38812154	291753
Mmd_FRA1_14	Mmd_FRA6_C1	1	38659300	38905134	245834
Mmd_GER2_TP121B2	Mmd_GER4_TP3-922	1	38688839	38908358	219519
Mmd_GER2_TP121B2	Mmd_GER6_TP51D2	1	38688839	38951707	262868
Mmd_GER1_TP12	Mmd_GER4_TP3-922	1	38696920	38969839	272919
Mmd_GER4_TP3-922	Mmd_GER6_TP51D2	1	38688839	38983341	294502
Mmd_FRA3_16B	Mmd_FRA6_C1	1	38779116	39009631	230515
Mmd_GER6_TP51D2	Mmd_GER8_TP81B2	1	38843267	39120303	277036
Mmd_GER2_TP121B2	Mmd_GER6_TP51D2	1	38998002	39222608	224606
Mmd_FRA2_15B	Mmd_FRA7_E1	1	39062443	39291778	229335
Mmd_IRA1_AH153	Mmd_IRA2_AH233	1	39158626	39366688	208062
Mmd_FRA2_15B	Mmd_FRA3_16B	1	39276038	39479243	203205
Mmd_IRA1_AH153	Mmd_IRA3_JR113	1	39096897	39479243	382346
Mmd_IRA2_AH233	Mmd_IRA3_JR113	1	39150367	39479243	328876
Mmd_GER2_TP121B2	Mmd_GER4_TP3-922	1	39479285	39815881	336596
Mmd_FRA2_15B	Mmd_FRA3_16B	1	39728292	39984879	256587
Mmd_IRA4_JR153	Mmd_IRA7_JR7-F1C3	1	39865638	40149386	283748
Mmd_GER4_TP3-922	Mmd_GER7_TP7-10F1A22	1	39955749	40158045	202296
Mmd_GER4_TP3-922	Mmd_GER8_TP81B2	1	39941169	40253458	312289
Mmd_FRA5_B2C	Mmd_FRA7_E1	1	40081392	40283914	202522
Mmd_FRA1_14	Mmd_FRA4_18B	1	40037052	40287885	250833
Mmd_IRA1_AH153	Mmd_IRA2_AH233	1	39636423	40336979	700556
Mmd_IRA1_AH153	Mmd_IRA3_JR113	1	39485580	40336979	851399
Mmd_FRA2_15B	Mmd_FRA3_16B	1	40141716	40357486	215770
Mmd_FRA5_B2C	Mmd_FRA7_E1	1	40522608	40815031	292423
Mmd_GER2_TP121B2	Mmd_GER4_TP3-922	1	40595038	40834129	239091
Mmd_GER2_TP121B2	Mmd_GER6_TP51D2	1	40595038	40834129	239091
Mmd_FRA1_14	Mmd_FRA3_16B	1	40522608	40842430	319822
Mmd_GER3_TP17-22	Mmd_GER4_TP3-922	1	40576562	40868120	291558
Mmd_GER4_TP3-922	Mmd_GER6_TP51D2	1	40525252	40868120	342868
Mmd_FRA2_15B	Mmd_FRA3_16B	1	40470491	40879640	409149
Mmd_GER3_TP17-22	Mmd_GER7_TP7-10F1A22	1	40948205	41167410	219205
Mmd_GER2_TP121B2	Mmd_GER3_TP17-22	1	40885961	41217391	331430
Mmd_GER7_TP7-10F1A22	Mmd_GER8_TP81B2	1	41073593	41304951	231358
Mmd_GER2_TP121B2	Mmd_GER7_TP7-10F1A22	1	40948205	41329157	380952
Mmd_FRA5_B2C	Mmd_FRA7_E1	1	41153738	41484429	330691
Mmd_GER4_TP3-922	Mmd_GER7_TP7-10F1A22	1	41153738	41494789	341051
Mmd_IRA4_JR153	Mmd_IRA7_JR7-F1C3	1	41201253	41494789	293536
Mmd_FRA1_14	Mmd_FRA8_F1B	1	41305049	41535627	230578
Mmd_FRA3_16B	Mmd_FRA8_F1B	1	41305049	41549766	244717
Mmd_FRA6_C1	Mmd_FRA8_F1B	1	41295803	41560735	264932
Mmd_GER2_TP121B2	Mmd_GER4_TP3-922	1	41261983	41560735	298752
Mmd_FRA1_14	Mmd_FRA6_C1	1	41305049	41573431	268382
Mmd_FRA3_16B	Mmd_FRA6_C1	1	41285661	41573431	287770
Mmd_FRA1_14	Mmd_FRA3_16B	1	41305049	41717804	412755
Mmd_FRA3_16B	Mmd_FRA4_18B	1	41358691	41717804	359113
Mmd_FRA5_B2C	Mmd_FRA7_E1	1	41535719	41743999	208280
Mmd_FRA2_15B	Mmd_FRA3_16B	1	41494863	41756414	261551
Mmd_FRA1_14	Mmd_FRA4_18B	1	41560787	41763265	202478
Mmd_FRA2_15B	Mmd_FRA4_18B	1	41582398	41825101	242703
Mmd_GER2_TP121B2	Mmd_GER6_TP51D2	1	41665032	41894986	229954
Mmd_GER2_TP121B2	Mmd_GER7_TP7-10F1A22	1	41692684	41907409	214725
Mmd_GER6_TP51D2	Mmd_GER7_TP7-10F1A22	1	41665032	41907409	242377
Mmd_GER4_TP3-922	Mmd_GER5_TP4a2	1	41733135	41947601	214466
Mmd_HEL1_HG064	Mmd_IRA4_JR153	1	42184250	42454632	270382
Mmd_FRA2_15B	Mmd_FRA3_16B	1	42417588	42738226	320638
Mmd_IRA6_JR5-F1C3	Mmd_IRA7_JR7-F1C3	1	42572824	42791677	218853
Mmd_IRA1_AH153	Mmd_IRA2_AH233	1	40342383	43051036	2708653
Mmd_IRA2_AH233	Mmd_IRA3_JR113	1	39614447	43051036	3436589
Mmd_GER4_TP3-922	Mmd_GER6_TP51D2	1	42808211	43077838	269627
Mmd_IRA1_AH153	Mmd_IRA3_JR113	1	40342383	43160351	2817968
Mmd_IRA1_AH153	Mmd_IRA2_AH233	1	43065311	43390294	324983
Mmd_GER4_TP3-922	Mmd_GER6_TP51D2	1	43499214	43800796	301582
Mmd_IRA1_AH153	Mmd_IRA3_JR113	1	43261710	43800796	539086
Mmd_IRA2_AH233	Mmd_IRA3_JR113	1	43261710	43800796	539086
Mmd_IRA1_AH153	Mmd_IRA2_AH233	1	43392876	43823861	430985
Mmd_GER2_TP121B2	Mmd_GER6_TP51D2	1	43717907	43933302	215395
Mmd_FRA4_18B	Mmd_FRA8_F1B	1	44202591	44438764	236173
Mmd_FRA1_14	Mmd_FRA7_E1	1	44287462	44509520	222058
Mmd_FRA2_15B	Mmd_FRA7_E1	1	44287462	44509520	222058
Mmd_FRA2_15B	Mmd_GER1_TP12	1	44193833	44509520	315687
Mmd_GER2_TP121B2	Mmd_GER4_TP3-922	1	44054172	44509520	455348
Mmd_GER2_TP121B2	Mmd_GER7_TP7-10F1A22	1	44276707	44509520	232813
Mmd_GER3_TP17-22	Mmd_GER7_TP7-10F1A22	1	44202591	44509520	306929
Mmd_GER4_TP3-922	Mmd_GER7_TP7-10F1A22	1	44302435	44509520	207085
Mmd_GER1_TP12	Mmd_GER4_TP3-922	1	44325578	44541660	216082
Mmd_GER1_TP12	Mmd_GER8_TP81B2	1	44170765	44541660	370895
Mmd_GER5_TP4a2	Mmd_GER6_TP51D2	1	44262572	44541660	279088
Mmd_FRA5_B2C	Mmd_FRA7_E1	1	44295971	44588638	292667
Mmd_FRA2_15B	Mmd_FRA4_18B	1	44453277	44688316	235039
Mmd_GER4_TP3-922	Mmd_GER7_TP7-10F1A22	1	44521827	44749225	227398
Mmd_FRA1_14	Mmd_FRA5_B2C	1	44641593	44854303	212710
Mmd_GER2_TP121B2	Mmd_GER6_TP51D2	1	44641593	44943611	302018
Mmd_FRA2_15B	Mmd_FRA3_16B	1	44806718	45015837	209119
Mmd_GER4_TP3-922	Mmd_GER6_TP51D2	1	44761314	45015837	254523
Mmd_FRA3_16B	Mmd_FRA6_C1	1	44863280	45066293	203013
Mmd_GER5_TP4a2	Mmd_GER7_TP7-10F1A22	1	44854315	45066293	211978
Mmd_GER1_TP12	Mmd_GER6_TP51D2	1	44761314	45120053	358739
Mmd_GER5_TP4a2	Mmd_GER7_TP7-10F1A22	1	45085263	45285808	200545
Mmd_FRA3_16B	Mmd_FRA4_18B	1	45075427	45312882	237455
Mmd_HEL1_HG064	Mmd_IRA4_JR153	1	45032334	45312882	280548
Mmd_GER2_TP121B2	Mmd_GER8_TP81B2	1	45138644	45339697	201053
Mmd_FRA8_F1B	Mmd_GER1_TP12	1	45125607	45388724	263117
Mmd_GER1_TP12	Mmd_GER6_TP51D2	1	45125607	45388724	263117
Mmd_GER4_TP3-922	Mmd_GER7_TP7-10F1A22	1	45178177	45388724	210547
Mmd_IRA6_JR5-F1C3	Mmd_IRA7_JR7-F1C3	1	44795666	45388724	593058
Mmd_FRA5_B2C	Mmd_FRA7_E1	1	45090228	45477611	387383
Mmd_GER1_TP12	Mmd_GER7_TP7-10F1A22	1	45441457	45672202	230745
Mmd_FRA1_14	Mmd_FRA4_18B	1	45488952	45732398	243446
Mmd_FRA4_18B	Mmd_GER2_TP121B2	1	45556444	45760327	203883
Mmd_GER1_TP12	Mmd_GER6_TP51D2	1	45542077	45768526	226449
Mmd_GER4_TP3-922	Mmd_GER7_TP7-10F1A22	1	45542077	45805174	263097
Mmd_IRA4_JR153	Mmd_IRA7_JR7-F1C3	1	45556444	45811011	254567
Mmd_FRA1_14	Mmd_FRA7_E1	1	45771322	46024274	252952
Mmd_IRA4_JR153	Mmd_IRA7_JR7-F1C3	1	45951496	46262285	310789
Mmd_GER1_TP12	Mmd_GER8_TP81B2	1	46057955	46278100	220145
Mmd_GER2_TP121B2	Mmd_GER6_TP51D2	1	46065545	46278100	212555
Mmd_GER4_TP3-922	Mmd_GER6_TP51D2	1	46065545	46278100	212555
Mmd_FRA2_15B	Mmd_FRA6_C1	1	46174217	46381921	207704
Mmd_FRA4_18B	Mmd_GER7_TP7-10F1A22	1	46082526	46381921	299395
Mmd_FRA1_14	Mmd_HEL3_HG134	1	46194311	46394771	200460
Mmd_FRA7_E1	Mmd_HEL3_HG134	1	46185068	46394771	209703
Mmd_FRA1_14	Mmd_FRA7_E1	1	46194311	46462493	268182
Mmd_FRA2_15B	Mmd_FRA7_E1	1	46185068	46462493	277425
Mmd_IRA1_AH153	Mmd_IRA2_AH233	1	43830874	46480054	2649180
Mmd_IRA2_AH233	Mmd_IRA3_JR113	1	43864436	46480054	2615618
Mmd_GER2_TP121B2	Mmd_GER5_TP4a2	1	46320217	46521279	201062
Mmd_IRA1_AH153	Mmd_IRA3_JR113	1	43864436	46521279	2656843
Mmd_IRA6_JR5-F1C3	Mmd_IRA7_JR7-F1C3	1	46320217	46541223	221006
Mmd_GER6_TP51D2	Mmd_GER7_TP7-10F1A22	1	46372968	46594834	221866
Mmd_FRA3_16B	Mmd_FRA7_E1	1	46194311	46605730	411419
Mmd_FRA4_18B	Mmd_GER7_TP7-10F1A22	1	46392004	46605730	213726
Mmd_FRA2_15B	Mmd_FRA3_16B	1	46392004	46623427	231423
Mmd_FRA3_16B	Mmd_FRA6_C1	1	46203875	46623427	419552
Mmd_GER1_TP12	Mmd_GER6_TP51D2	1	46361625	46631741	270116
Mmd_FRA1_14	Mmd_FRA6_C1	1	46306267	46688312	382045
Mmd_FRA2_15B	Mmd_FRA6_C1	1	46392004	46688312	296308
Mmd_FRA4_18B	Mmd_GER6_TP51D2	1	46392004	46719808	327804
Mmd_GER4_TP3-922	Mmd_GER6_TP51D2	1	46462527	46719808	257281
Mmd_FRA1_14	Mmd_FRA3_16B	1	46306267	46730052	423785
Mmd_IRA2_AH233	Mmd_IRA3_JR113	1	46493746	46764607	270861
Mmd_FRA1_14	Mmd_FRA2_15B	1	46306267	46803699	497432
Mmd_FRA1_14	Mmd_IRA7_JR7-F1C3	1	46595323	46803699	208376
Mmd_FRA5_B2C	Mmd_FRA7_E1	1	46185068	46825301	640233
Mmd_HEL3_HG134	Mmd_IRA6_JR5-F1C3	1	46595323	46840282	244959
Mmd_HEL3_HG134	Mmd_IRA7_JR7-F1C3	1	46595323	46840282	244959
Mmd_IRA6_JR5-F1C3	Mmd_IRA7_JR7-F1C3	1	46561138	46858483	297345
Mmd_IRA1_AH153	Mmd_IRA3_JR113	1	46639036	47097717	458681
Mmd_IRA2_AH233	Mmd_IRA3_JR113	1	46873551	47097717	224166
Mmd_FRA1_14	Mmd_FRA4_18B	1	46913320	47230191	316871
Mmd_FRA4_18B	Mmd_FRA8_F1B	1	46930901	47230191	299290
Mmd_FRA6_C1	Mmd_FRA7_E1	1	46909421	47230191	320770
Mmd_GER1_TP12	Mmd_GER6_TP51D2	1	47053693	47269571	215878
Mmd_GER2_TP121B2	Mmd_GER6_TP51D2	1	47053693	47269571	215878
Mmd_GER3_TP17-22	Mmd_GER6_TP51D2	1	47053693	47269571	215878
Mmd_GER4_TP3-922	Mmd_GER6_TP51D2	1	47053693	47269571	215878
Mmd_GER5_TP4a2	Mmd_GER6_TP51D2	1	47053693	47269571	215878
Mmd_GER6_TP51D2	Mmd_GER7_TP7-10F1A22	1	47034722	47269571	234849
Mmd_GER1_TP12	Mmd_GER3_TP17-22	1	47062194	47280189	217995
Mmd_GER2_TP121B2	Mmd_GER3_TP17-22	1	47062194	47280189	217995
Mmd_GER3_TP17-22	Mmd_GER4_TP3-922	1	47062194	47280189	217995
Mmd_FRA1_14	Mmd_FRA3_16B	1	47053693	47307992	254299
Mmd_FRA2_15B	Mmd_FRA3_16B	1	46938076	47307992	369916
Mmd_FRA3_16B	Mmd_FRA8_F1B	1	47062194	47307992	245798
Mmd_FRA4_18B	Mmd_FRA6_C1	1	47053693	47307992	254299
Mmd_GER1_TP12	Mmd_GER7_TP7-10F1A22	1	47053693	47307992	254299
Mmd_GER2_TP121B2	Mmd_GER7_TP7-10F1A22	1	47053693	47307992	254299
Mmd_GER4_TP3-922	Mmd_GER7_TP7-10F1A22	1	47053693	47307992	254299
Mmd_GER4_TP3-922	Mmd_GER8_TP81B2	1	47034722	47307992	273270
Mmd_GER3_TP17-22	Mmd_GER7_TP7-10F1A22	1	47062194	47337482	275288
Mmd_IRA1_AH153	Mmd_IRA2_AH233	1	46873551	47376827	503276
Mmd_IRA2_AH233	Mmd_IRA3_JR113	1	47101324	47376827	275503
Mmd_GER1_TP12	Mmd_GER4_TP3-922	1	47053693	47394967	341274
Mmd_GER2_TP121B2	Mmd_GER4_TP3-922	1	47053693	47394967	341274
Mmd_GER1_TP12	Mmd_GER2_TP121B2	1	47042528	47405659	363131
Mmd_IRA1_AH153	Mmd_IRA3_JR113	1	47101324	47405659	304335
Mmd_IRA4_JR153	Mmd_IRA7_JR7-F1C3	1	47205336	47405659	200323
Mmd_GER2_TP121B2	Mmd_GER5_TP4a2	1	47216838	47422447	205609
Mmd_FRA5_B2C	Mmd_FRA7_E1	1	47053693	47429599	375906
Mmd_FRA3_16B	Mmd_GER2_TP121B2	1	47199692	47457350	257658
Mmd_FRA3_16B	Mmd_FRA8_F1B	1	47316762	47528038	211276
Mmd_FRA6_C1	Mmd_GER2_TP121B2	1	47405750	47643025	237275
Mmd_FRA4_18B	Mmd_FRA7_E1	1	47239471	47705735	466264
Mmd_GER1_TP12	Mmd_GER4_TP3-922	1	47528244	47776671	248427
Mmd_HEL1_HG064	Mmd_IRA4_JR153	1	47547428	47855369	307941
Mmd_FRA2_15B	Mmd_FRA3_16B	1	47710113	47933316	223203
Mmd_GER4_TP3-922	Mmd_GER8_TP81B2	1	47791077	48072077	281000
Mmd_FRA4_18B	Mmd_GER7_TP7-10F1A22	1	47894443	48118404	223961
Mmd_FRA5_B2C	Mmd_FRA7_E1	1	47654761	48126586	471825
Mmd_GER6_TP51D2	Mmd_GER7_TP7-10F1A22	1	47819913	48161153	341240
Mmd_FRA2_15B	Mmd_FRA3_16B	1	47948630	48213705	265075
Mmd_IRA4_JR153	Mmd_IRA7_JR7-F1C3	1	47776710	48213705	436995
Mmd_GER2_TP121B2	Mmd_GER6_TP51D2	1	48078472	48283037	204565
Mmd_IRA1_AH153	Mmd_IRA2_AH233	1	47382619	48283037	900418
Mmd_IRA2_AH233	Mmd_IRA3_JR113	1	47422884	48283037	860153
Mmd_GER4_TP3-922	Mmd_GER8_TP81B2	1	48078472	48322605	244133
Mmd_IRA6_JR5-F1C3	Mmd_IRA7_JR7-F1C3	1	48018512	48322605	304093
Mmd_IRA1_AH153	Mmd_IRA2_AH233	1	48307620	48523134	215514
Mmd_IRA1_AH153	Mmd_IRA3_JR113	1	47422884	48523134	1100250
Mmd_GER4_TP3-922	Mmd_GER6_TP51D2	1	48555349	48790203	234854
Mmd_FRA4_18B	Mmd_FRA6_C1	1	48598888	48814304	215416
Mmd_GER4_TP3-922	Mmd_GER7_TP7-10F1A22	1	48622493	48920520	298027
Mmd_FRA2_15B	Mmd_FRA3_16B	1	48732367	48985553	253186
Mmd_FRA3_16B	Mmd_FRA4_18B	1	48826305	49035095	208790
Mmd_GER2_TP121B2	Mmd_GER6_TP51D2	1	48839481	49041633	202152
Mmd_HEL2_HG084	Mmd_IRA7_JR7-F1C3	1	48826305	49067973	241668
Mmd_IRA6_JR5-F1C3	Mmd_IRA7_JR7-F1C3	1	48846995	49067973	220978
Mmd_HEL2_HG084	Mmd_IRA6_JR5-F1C3	1	48846995	49174500	327505
Mmd_FRA4_18B	Mmd_FRA6_C1	1	48957023	49176998	219975
Mmd_FRA1_14	Mmd_FRA4_18B	1	49074538	49297937	223399
Mmd_FRA3_16B	Mmd_GER4_TP3-922	1	48944501	49297937	353436
Mmd_FRA1_14	Mmd_GER2_TP121B2	1	48957023	49332895	375872
Mmd_GER2_TP121B2	Mmd_GER4_TP3-922	1	49121755	49332895	211140
Mmd_FRA3_16B	Mmd_FRA4_18B	1	49121755	49339998	218243
Mmd_FRA6_C1	Mmd_GER7_TP7-10F1A22	1	48997133	49339998	342865
Mmd_GER1_TP12	Mmd_GER7_TP7-10F1A22	1	48929193	49339998	410805
Mmd_GER7_TP7-10F1A22	Mmd_GER8_TP81B2	1	49035234	49339998	304764
Mmd_FRA1_14	Mmd_GER4_TP3-922	1	49121755	49371850	250095
Mmd_IRA1_AH153	Mmd_IRA2_AH233	1	48534787	49395624	860837
Mmd_IRA2_AH233	Mmd_IRA3_JR113	1	48307620	49395624	1088004
Mmd_IRA1_AH153	Mmd_IRA3_JR113	1	48534787	49408533	873746
Mmd_FRA6_C1	Mmd_GER1_TP12	1	49206259	49421668	215409
Mmd_GER4_TP3-922	Mmd_GER5_TP4a2	1	49121755	49421668	299913
Mmd_FRA4_18B	Mmd_GER4_TP3-922	1	49344180	49556839	212659
Mmd_GER3_TP17-22	Mmd_GER4_TP3-922	1	49227249	49556839	329590
Mmd_FRA2_15B	Mmd_FRA3_16B	1	49340027	49568730	228703
Mmd_GER4_TP3-922	Mmd_GER7_TP7-10F1A22	1	49344180	49568730	224550
Mmd_HEL1_HG064	Mmd_IRA4_JR153	1	49271806	49568730	296924
Mmd_FRA1_14	Mmd_GER5_TP4a2	1	49378422	49620201	241779
Mmd_FRA4_18B	Mmd_GER7_TP7-10F1A22	1	49336268	49620201	283933
Mmd_FRA1_14	Mmd_GER2_TP121B2	1	49378422	49627702	249280
Mmd_FRA3_16B	Mmd_GER2_TP121B2	1	49300876	49627702	326826
Mmd_GER2_TP121B2	Mmd_GER7_TP7-10F1A22	1	49508579	49766350	257771
Mmd_IRA1_AH153	Mmd_IRA2_AH233	1	49441998	49766350	324352
Mmd_IRA2_AH233	Mmd_IRA3_JR113	1	49438030	49766350	328320
Mmd_FRA1_14	Mmd_FRA3_16B	1	49378422	49834495	456073
Mmd_GER6_TP51D2	Mmd_GER7_TP7-10F1A22	1	49653164	49857001	203837
Mmd_FRA4_18B	Mmd_FRA7_E1	1	49663870	49892722	228852
Mmd_GER4_TP3-922	Mmd_IRA4_JR153	1	49748206	49955027	206821
Mmd_IRA1_AH153	Mmd_IRA3_JR113	1	49441998	49958056	516058
Mmd_GER4_TP3-922	Mmd_GER6_TP51D2	1	49753757	50019419	265662
Mmd_IRA6_JR5-F1C3	Mmd_IRA7_JR7-F1C3	1	49846508	50051237	204729
Mmd_GER2_TP121B2	Mmd_GER5_TP4a2	1	49773088	50080098	307010
Mmd_GER2_TP121B2	Mmd_GER6_TP51D2	1	50126078	50422453	296375
Mmd_FRA1_14	Mmd_GER1_TP12	1	50243343	50505288	261945
Mmd_FRA1_14	Mmd_GER6_TP51D2	1	50241047	50505288	264241
Mmd_FRA7_E1	Mmd_GER1_TP12	1	50243343	50505288	261945
Mmd_FRA7_E1	Mmd_GER6_TP51D2	1	50241047	50505288	264241
Mmd_FRA2_15B	Mmd_GER1_TP12	1	50243343	50513641	270298
Mmd_FRA1_14	Mmd_GER3_TP17-22	1	50394690	50649108	254418
Mmd_FRA2_15B	Mmd_GER3_TP17-22	1	50394690	50649108	254418
Mmd_FRA7_E1	Mmd_GER3_TP17-22	1	50394690	50649108	254418
Mmd_FRA7_E1	Mmd_GER7_TP7-10F1A22	1	50400453	50649108	248655
Mmd_FRA1_14	Mmd_FRA7_E1	1	50019449	50677511	658062
Mmd_FRA2_15B	Mmd_FRA3_16B	1	50487904	50693357	205453
Mmd_FRA2_15B	Mmd_FRA7_E1	1	50182869	50693357	510488
Mmd_FRA2_15B	Mmd_GER4_TP3-922	1	50471843	50693357	221514
Mmd_FRA2_15B	Mmd_GER6_TP51D2	1	50400453	50707150	306697
Mmd_FRA1_14	Mmd_FRA2_15B	1	50182869	50736184	553315
Mmd_FRA1_14	Mmd_GER6_TP51D2	1	50513686	50794541	280855
Mmd_FRA2_15B	Mmd_GER7_TP7-10F1A22	1	50620800	50839414	218614
Mmd_IRA6_JR5-F1C3	Mmd_IRA7_JR7-F1C3	1	50538976	50839414	300438
Mmd_IRA1_AH153	Mmd_IRA2_AH233	1	49773088	50861271	1088183
Mmd_IRA2_AH233	Mmd_IRA3_JR113	1	49959760	50861271	901511
Mmd_FRA1_14	Mmd_GER7_TP7-10F1A22	1	50693547	50960301	266754
Mmd_FRA5_B2C	Mmd_FRA7_E1	1	50715453	50960301	244848
Mmd_GER6_TP51D2	Mmd_GER7_TP7-10F1A22	1	50745382	50960301	214919
Mmd_GER5_TP4a2	Mmd_GER6_TP51D2	1	50801504	51012526	211022
Mmd_GER2_TP121B2	Mmd_GER6_TP51D2	1	50824365	51051450	227085
Mmd_FRA2_15B	Mmd_GER5_TP4a2	1	50846744	51071861	225117
Mmd_IRA6_JR5-F1C3	Mmd_IRA7_JR7-F1C3	1	51072230	51288186	215956
Mmd_FRA2_15B	Mmd_FRA4_18B	1	51125023	51346352	221329
Mmd_FRA1_14	Mmd_FRA2_15B	1	51346499	51550316	203817
Mmd_FRA7_E1	Mmd_GER4_TP3-922	1	51386147	51595054	208907
Mmd_FRA5_B2C	Mmd_FRA7_E1	1	51098830	51600555	501725
Mmd_FRA7_E1	Mmd_GER7_TP7-10F1A22	1	51426678	51638369	211691
Mmd_IRA1_AH153	Mmd_IRA3_JR113	1	49959760	51673665	1713905
Mmd_IRA1_AH153	Mmd_IRA2_AH233	1	50865312	51763192	897880
Mmd_FRA2_15B	Mmd_FRA3_16B	1	51671766	51918982	247216
Mmd_IRA1_AH153	Mmd_IRA3_JR113	1	51769408	52010613	241205
Mmd_IRA2_AH233	Mmd_IRA3_JR113	1	50865312	52010613	1145301
Mmd_IRA1_AH153	Mmd_IRA3_JR113	1	52016072	52216415	200343
Mmd_IRA2_AH233	Mmd_IRA3_JR113	1	52016072	52216415	200343
Mmd_FRA5_B2C	Mmd_FRA7_E1	1	52016072	52230345	214273
Mmd_FRA2_15B	Mmd_FRA6_C1	1	52026560	52453318	426758
Mmd_GER2_TP121B2	Mmd_GER4_TP3-922	1	52555530	52792599	237069
Mmd_GER4_TP3-922	Mmd_GER7_TP7-10F1A22	1	52589820	52822178	232358
Mmd_FRA1_14	Mmd_FRA2_15B	1	52613977	52894935	280958
Mmd_FRA5_B2C	Mmd_FRA7_E1	1	52640958	52907232	266274
Mmd_FRA7_E1	Mmd_FRA8_F1B	1	52678190	52907232	229042
Mmd_FRA3_16B	Mmd_FRA7_E1	1	52762854	53052645	289791
Mmd_FRA5_B2C	Mmd_FRA8_F1B	1	52678190	53052645	374455
Mmd_FRA1_14	Mmd_FRA2_15B	1	52900954	53147862	246908
Mmd_FRA1_14	Mmd_GER1_TP12	1	52879246	53147862	268616
Mmd_GER1_TP12	Mmd_GER2_TP121B2	1	52900954	53147862	246908
Mmd_FRA2_15B	Mmd_FRA4_18B	1	52784959	53215644	430685
Mmd_GER7_TP7-10F1A22	Mmd_GER8_TP81B2	1	52999782	53215644	215862
Mmd_HEL1_HG064	Mmd_IRA4_JR153	1	52927484	53241470	313986
Mmd_GER1_TP12	Mmd_GER7_TP7-10F1A22	1	53117167	53389898	272731
Mmd_IRA1_AH153	Mmd_IRA3_JR113	1	52230488	53433626	1203138
Mmd_IRA2_AH233	Mmd_IRA3_JR113	1	52230488	53433626	1203138
Mmd_FRA1_14	Mmd_FRA2_15B	1	53159869	53465718	305849
Mmd_GER2_TP121B2	Mmd_GER7_TP7-10F1A22	1	53287858	53550847	262989
Mmd_FRA1_14	Mmd_GER7_TP7-10F1A22	1	53392566	53614694	222128
Mmd_FRA5_B2C	Mmd_FRA7_E1	1	53392566	53614694	222128
Mmd_FRA4_18B	Mmd_GER7_TP7-10F1A22	1	53392566	53644585	252019
Mmd_FRA6_C1	Mmd_GER7_TP7-10F1A22	1	53366410	53644585	278175
Mmd_FRA4_18B	Mmd_FRA6_C1	1	53389943	53675418	285475
Mmd_IRA1_AH153	Mmd_IRA3_JR113	1	53444486	53691464	246978
Mmd_GER1_TP12	Mmd_GER5_TP4a2	1	53650724	53853252	202528
Mmd_IRA1_AH153	Mmd_IRA2_AH233	1	51769408	53857711	2088303
Mmd_IRA4_JR153	Mmd_IRA7_JR7-F1C3	1	53487968	53857711	369743
Mmd_FRA2_15B	Mmd_FRA3_16B	1	53724326	53937711	213385
Mmd_IRA2_AH233	Mmd_IRA3_JR113	1	53444486	53973180	528694
Mmd_GER1_TP12	Mmd_GER2_TP121B2	1	53916533	54132199	215666
Mmd_HEL2_HG084	Mmd_IRA8_JR8-F1A3	1	53924566	54132199	207633
Mmd_IRA1_AH153	Mmd_IRA3_JR113	1	53873188	54160127	286939
Mmd_FRA7_E1	Mmd_GER1_TP12	1	54181725	54431703	249978
Mmd_FRA7_E1	Mmd_GER4_TP3-922	1	54165841	54431703	265862
Mmd_GER3_TP17-22	Mmd_GER8_TP81B2	1	54201598	54445468	243870
Mmd_FRA2_15B	Mmd_FRA4_18B	1	54186279	54469611	283332
Mmd_GER1_TP12	Mmd_GER2_TP121B2	1	54165841	54469611	303770
Mmd_GER1_TP12	Mmd_GER4_TP3-922	1	54219967	54469611	249644
Mmd_IRA5_JR2-F1C3	Mmd_IRA7_JR7-F1C3	1	54249573	54469611	220038
Mmd_GER2_TP121B2	Mmd_GER4_TP3-922	1	54219967	54477292	257325
Mmd_FRA2_15B	Mmd_FRA6_C1	1	54289012	54512989	223977
Mmd_FRA6_C1	Mmd_FRA7_E1	1	54223285	54512989	289704
Mmd_FRA1_14	Mmd_FRA2_15B	1	54561784	54773963	212179
Mmd_FRA1_14	Mmd_FRA2_15B	1	55187136	55415852	228716
Mmd_FRA4_18B	Mmd_FRA6_C1	1	55231910	55496042	264132
Mmd_IRA4_JR153	Mmd_IRA7_JR7-F1C3	1	55357257	55634656	277399
Mmd_FRA7_E1	Mmd_GER2_TP121B2	1	55425346	55636650	211304
Mmd_HEL1_HG064	Mmd_IRA4_JR153	1	55370501	55642229	271728
Mmd_FRA1_14	Mmd_FRA7_E1	1	55425346	55700993	275647
Mmd_FRA2_15B	Mmd_FRA7_E1	1	55416012	55700993	284981
Mmd_FRA5_B2C	Mmd_FRA7_E1	1	55425346	55712433	287087
Mmd_IRA1_AH153	Mmd_IRA2_AH233	1	54165841	55805169	1639328
Mmd_IRA2_AH233	Mmd_IRA3_JR113	1	53978547	55805169	1826622
Mmd_FRA1_14	Mmd_FRA2_15B	1	55425346	55814271	388925
Mmd_FRA3_16B	Mmd_FRA4_18B	1	55642408	55883834	241426
Mmd_FRA3_16B	Mmd_FRA6_C1	1	55642408	55883834	241426
Mmd_GER1_TP12	Mmd_GER2_TP121B2	1	55620667	55883834	263167
Mmd_IRA1_AH153	Mmd_IRA3_JR113	1	54165841	55883834	1717993
Mmd_FRA4_18B	Mmd_FRA6_C1	1	55498656	55963833	465177
Mmd_GER5_TP4a2	Mmd_GER7_TP7-10F1A22	1	55702447	56036939	334492
Mmd_GER4_TP3-922	Mmd_GER5_TP4a2	1	55975933	56204202	228269
Mmd_GER5_TP4a2	Mmd_GER8_TP81B2	1	56085486	56318207	232721
Mmd_IRA1_AH153	Mmd_IRA3_JR113	1	55960735	56318207	357472
Mmd_IRA2_AH233	Mmd_IRA3_JR113	1	55960735	56318207	357472
Mmd_GER2_TP121B2	Mmd_GER5_TP4a2	1	56207154	56434598	227444
Mmd_IRA1_AH153	Mmd_IRA2_AH233	1	55808830	56477452	668622
Mmd_HEL1_HG064	Mmd_IRA4_JR153	1	56361134	56562102	200968
Mmd_FRA6_C1	Mmd_FRA7_E1	1	56361134	56581127	219993
Mmd_FRA1_14	Mmd_FRA4_18B	1	56428166	56649986	221820
Mmd_GER1_TP12	Mmd_GER2_TP121B2	1	56440911	56659347	218436
Mmd_IRA6_JR5-F1C3	Mmd_IRA7_JR7-F1C3	1	56440911	56770698	329787
Mmd_FRA4_18B	Mmd_FRA6_C1	1	56632044	56866995	234951
Mmd_GER5_TP4a2	Mmd_GER7_TP7-10F1A22	1	56690518	56916624	226106
Mmd_FRA4_18B	Mmd_FRA7_E1	1	56835144	57046213	211069
Mmd_FRA1_14	Mmd_FRA7_E1	1	56902444	57115208	212764
Mmd_FRA5_B2C	Mmd_FRA7_E1	1	56887210	57115208	227998
Mmd_GER4_TP3-922	Mmd_GER7_TP7-10F1A22	1	56909794	57115208	205414
Mmd_FRA1_14	Mmd_FRA2_15B	1	56925388	57152519	227131
Mmd_IRA1_AH153	Mmd_IRA2_AH233	1	56488250	57157158	668908
Mmd_IRA1_AH153	Mmd_IRA3_JR113	1	56321785	57157158	835373
Mmd_IRA2_AH233	Mmd_IRA3_JR113	1	56488250	57157158	668908
Mmd_IRA6_JR5-F1C3	Mmd_IRA7_JR7-F1C3	1	57046881	57272536	225655
Mmd_GER2_TP121B2	Mmd_GER4_TP3-922	1	57135193	57404375	269182
Mmd_GER2_TP121B2	Mmd_GER7_TP7-10F1A22	1	57203442	57404375	200933
Mmd_HEL1_HG064	Mmd_IRA4_JR153	1	57219185	57421640	202455
Mmd_FRA1_14	Mmd_FRA4_18B	1	57258848	57470539	211691
Mmd_FRA2_15B	Mmd_FRA4_18B	1	57258848	57470539	211691
Mmd_GER1_TP12	Mmd_GER4_TP3-922	1	57219185	57488178	268993
Mmd_IRA6_JR5-F1C3	Mmd_IRA7_JR7-F1C3	1	57283301	57488178	204877
Mmd_FRA1_14	Mmd_FRA2_15B	1	57258848	57641348	382500
Mmd_FRA6_C1	Mmd_GER2_TP121B2	1	57441264	57672508	231244
Mmd_FRA6_C1	Mmd_GER5_TP4a2	1	57441264	57697660	256396
Mmd_GER2_TP121B2	Mmd_GER5_TP4a2	1	57416047	57697660	281613
Mmd_FRA3_16B	Mmd_FRA4_18B	1	57499935	57752205	252270
Mmd_GER2_TP121B2	Mmd_GER4_TP3-922	1	57499935	57781637	281702
Mmd_FRA1_14	Mmd_FRA4_18B	1	57648460	57862328	213868
Mmd_FRA2_15B	Mmd_FRA4_18B	1	57622031	57862328	240297
Mmd_IRA1_AH153	Mmd_IRA2_AH233	1	57166585	57867030	700445
Mmd_IRA1_AH153	Mmd_IRA3_JR113	1	57166585	57867030	700445
Mmd_FRA1_14	Mmd_FRA2_15B	1	57648460	57881936	233476
Mmd_FRA1_14	Mmd_FRA6_C1	1	57667011	57881936	214925
Mmd_FRA1_14	Mmd_GER4_TP3-922	1	57678410	57881936	203526
Mmd_FRA5_B2C	Mmd_GER4_TP3-922	1	57648460	57884973	236513
Mmd_FRA6_C1	Mmd_GER4_TP3-922	1	57678410	57884973	206563
Mmd_IRA2_AH233	Mmd_IRA3_JR113	1	57166585	57908064	741479
Mmd_FRA2_15B	Mmd_GER4_TP3-922	1	57678410	57913642	235232
Mmd_FRA2_15B	Mmd_FRA5_B2C	1	57678410	57921360	242950
Mmd_FRA2_15B	Mmd_FRA6_C1	1	57667011	57921360	254349
Mmd_FRA5_B2C	Mmd_FRA6_C1	1	57688896	57931956	243060
Mmd_GER2_TP121B2	Mmd_GER4_TP3-922	1	57853663	58086799	233136
Mmd_IRA1_AH153	Mmd_IRA2_AH233	1	57874942	58143959	269017
Mmd_IRA1_AH153	Mmd_IRA3_JR113	1	57913687	58143959	230272
Mmd_FRA3_16B	Mmd_FRA4_18B	1	57950814	58154448	203634
Mmd_GER6_TP51D2	Mmd_GER8_TP81B2	1	58197199	58411720	214521
Mmd_GER1_TP12	Mmd_GER5_TP4a2	1	58343758	58599840	256082
Mmd_IRA6_JR5-F1C3	Mmd_IRA7_JR7-F1C3	1	58378102	58625470	247368
Mmd_FRA1_14	Mmd_FRA3_16B	1	58672055	58878977	206922
Mmd_GER4_TP3-922	Mmd_GER5_TP4a2	1	58661707	58878977	217270
Mmd_FRA5_B2C	Mmd_FRA7_E1	1	59156050	59373130	217080
Mmd_IRA1_AH153	Mmd_IRA3_JR113	1	58146679	59384159	1237480
Mmd_IRA2_AH233	Mmd_IRA3_JR113	1	57913687	59384159	1470472
Mmd_IRA1_AH153	Mmd_IRA2_AH233	1	58146679	59581044	1434365
Mmd_GER2_TP121B2	Mmd_GER5_TP4a2	1	59479741	59779810	300069
Mmd_GER1_TP12	Mmd_GER2_TP121B2	1	59622449	59841084	218635
Mmd_GER4_TP3-922	Mmd_GER5_TP4a2	1	59666734	59937190	270456
Mmd_FRA1_14	Mmd_FRA5_B2C	1	59838583	60048574	209991
Mmd_GER4_TP3-922	Mmd_GER6_TP51D2	1	59852488	60053930	201442
Mmd_FRA7_E1	Mmd_FRA8_F1B	1	59815756	60136402	320646
Mmd_GER2_TP121B2	Mmd_GER5_TP4a2	1	59852488	60136402	283914
Mmd_IRA1_AH153	Mmd_IRA2_AH233	1	59587549	60136402	548853
Mmd_IRA1_AH153	Mmd_IRA3_JR113	1	59390208	60136402	746194
Mmd_FRA4_18B	Mmd_FRA5_B2C	1	59905488	60175702	270214
Mmd_FRA1_14	Mmd_FRA2_15B	1	59977509	60197887	220378
Mmd_FRA3_16B	Mmd_FRA5_B2C	1	59977509	60243085	265576
Mmd_FRA3_16B	Mmd_FRA7_E1	1	59951699	60243085	291386
Mmd_GER1_TP12	Mmd_GER7_TP7-10F1A22	1	59852488	60243085	390597
Mmd_GER5_TP4a2	Mmd_GER6_TP51D2	1	59977509	60243085	265576
Mmd_FRA2_15B	Mmd_FRA4_18B	1	60054031	60279209	225178
Mmd_FRA5_B2C	Mmd_FRA7_E1	1	59977509	60279209	301700
Mmd_GER4_TP3-922	Mmd_GER5_TP4a2	1	59951699	60279209	327510
Mmd_FRA4_18B	Mmd_FRA6_C1	1	60510848	60745750	234902
Mmd_FRA1_14	Mmd_FRA2_15B	1	60644619	60894454	249835
Mmd_FRA2_15B	Mmd_FRA4_18B	1	60644619	60894454	249835
Mmd_IRA4_JR153	Mmd_IRA7_JR7-F1C3	1	60610996	60894454	283458
Mmd_GER2_TP121B2	Mmd_GER7_TP7-10F1A22	1	60655264	60912499	257235
Mmd_IRA1_AH153	Mmd_IRA2_AH233	1	60159259	60986490	827231
Mmd_IRA1_AH153	Mmd_IRA3_JR113	1	60159259	60986490	827231
Mmd_IRA2_AH233	Mmd_IRA3_JR113	1	59587549	60986490	1398941
Mmd_IRA1_AH153	Mmd_IRA2_AH233	1	60999017	61222819	223802
Mmd_IRA2_AH233	Mmd_IRA3_JR113	1	61045204	61403905	358701
Mmd_IRA1_AH153	Mmd_IRA3_JR113	1	61045204	61481254	436050
Mmd_FRA2_15B	Mmd_FRA7_E1	1	61376653	61604638	227985
Mmd_FRA1_14	Mmd_FRA5_B2C	1	61376653	61653926	277273
Mmd_FRA5_B2C	Mmd_FRA8_F1B	1	61444860	61653926	209066
Mmd_FRA3_16B	Mmd_GER5_TP4a2	1	61423666	61712630	288964
Mmd_IRA6_JR5-F1C3	Mmd_IRA7_JR7-F1C3	1	61453221	61731782	278561
Mmd_FRA3_16B	Mmd_FRA6_C1	1	61444860	61745144	300284
Mmd_FRA6_C1	Mmd_GER5_TP4a2	1	61444860	61796163	351303
Mmd_FRA1_14	Mmd_FRA2_15B	1	61607206	61817965	210759
Mmd_GER1_TP12	Mmd_GER5_TP4a2	1	61542683	61870978	328295
Mmd_GER5_TP4a2	Mmd_GER8_TP81B2	1	61664086	61870978	206892
Mmd_FRA3_16B	Mmd_FRA4_18B	1	61444860	61883899	439039
Mmd_GER2_TP121B2	Mmd_GER5_TP4a2	1	61700459	61913716	213257
Mmd_FRA1_14	Mmd_FRA5_B2C	1	61863520	62064068	200548
Mmd_FRA5_B2C	Mmd_FRA7_E1	1	61833016	62064068	231052
Mmd_FRA1_14	Mmd_FRA7_E1	1	61863520	62078642	215122
Mmd_FRA4_18B	Mmd_FRA6_C1	1	62071846	62285740	213894
Mmd_HEL1_HG064	Mmd_IRA4_JR153	1	61902873	62285740	382867
Mmd_IRA6_JR5-F1C3	Mmd_IRA7_JR7-F1C3	1	62071846	62386880	315034
Mmd_GER1_TP12	Mmd_GER2_TP121B2	1	62037703	62400843	363140
Mmd_FRA2_15B	Mmd_GER2_TP121B2	1	62168545	62410187	241642
Mmd_FRA7_E1	Mmd_GER2_TP121B2	1	62177501	62410187	232686
Mmd_FRA1_14	Mmd_FRA2_15B	1	62227905	62434990	207085
Mmd_FRA1_14	Mmd_FRA7_E1	1	62227905	62434990	207085
Mmd_FRA2_15B	Mmd_FRA4_18B	1	62071846	62434990	363144
Mmd_FRA4_18B	Mmd_FRA7_E1	1	62177501	62434990	257489
Mmd_GER6_TP51D2	Mmd_GER8_TP81B2	1	62075425	62447232	371807
Mmd_GER4_TP3-922	Mmd_GER5_TP4a2	1	62274089	62480448	206359
Mmd_FRA1_14	Mmd_FRA4_18B	1	62227905	62489726	261821
Mmd_FRA2_15B	Mmd_FRA7_E1	1	62177501	62489726	312225
Mmd_FRA4_18B	Mmd_FRA5_B2C	1	62227905	62489726	261821
Mmd_FRA4_18B	Mmd_GER1_TP12	1	62171646	62489726	318080
Mmd_FRA4_18B	Mmd_GER2_TP121B2	1	62168545	62489726	321181
Mmd_FRA3_16B	Mmd_FRA6_C1	1	62309933	62523773	213840
Mmd_FRA6_C1	Mmd_GER1_TP12	1	62309933	62523773	213840
Mmd_GER5_TP4a2	Mmd_GER7_TP7-10F1A22	1	62309933	62523773	213840
Mmd_FRA2_15B	Mmd_FRA4_18B	1	62441400	62733367	291967
Mmd_GER2_TP121B2	Mmd_GER5_TP4a2	1	62426532	62736877	310345
Mmd_IRA1_AH153	Mmd_IRA3_JR113	1	61501593	62929344	1427751
Mmd_IRA2_AH233	Mmd_IRA3_JR113	1	61501593	62929344	1427751
Mmd_GER6_TP51D2	Mmd_GER7_TP7-10F1A22	1	62823752	63028941	205189
Mmd_GER3_TP17-22	Mmd_GER7_TP7-10F1A22	1	62838820	63125202	286382
Mmd_GER1_TP12	Mmd_GER3_TP17-22	1	62943599	63146789	203190
Mmd_GER1_TP12	Mmd_GER7_TP7-10F1A22	1	62943599	63157399	213800
Mmd_HEL1_HG064	Mmd_IRA4_JR153	1	63093245	63394479	301234
Mmd_IRA1_AH153	Mmd_IRA2_AH233	1	61411201	63409082	1997881
Mmd_IRA1_AH153	Mmd_IRA3_JR113	1	62943599	63409082	465483
Mmd_HEL1_HG064	Mmd_HEL3_HG134	1	63230715	63433632	202917
Mmd_IRA2_AH233	Mmd_IRA3_JR113	1	62943599	63446838	503239
Mmd_FRA5_B2C	Mmd_FRA7_E1	1	63230715	63647419	416704
Mmd_GER2_TP121B2	Mmd_GER7_TP7-10F1A22	1	63437220	63682834	245614
Mmd_IRA1_AH153	Mmd_IRA2_AH233	1	63524883	63776211	251328
Mmd_IRA2_AH233	Mmd_IRA3_JR113	1	63524883	63776211	251328
Mmd_IRA1_AH153	Mmd_IRA3_JR113	1	63425273	63829037	403764
Mmd_FRA5_B2C	Mmd_FRA7_E1	1	63682983	63963074	280091
Mmd_GER4_TP3-922	Mmd_GER7_TP7-10F1A22	1	63895940	64157965	262025
Mmd_GER2_TP121B2	Mmd_GER4_TP3-922	1	63934478	64177884	243406
Mmd_HEL1_HG064	Mmd_IRA4_JR153	1	63993397	64289546	296149
Mmd_FRA6_C1	Mmd_FRA7_E1	1	64151108	64433984	282876
Mmd_IRA1_AH153	Mmd_IRA3_JR113	1	63993397	64521268	527871
Mmd_GER2_TP121B2	Mmd_GER4_TP3-922	1	64188770	64577939	389169
Mmd_FRA5_B2C	Mmd_FRA7_E1	1	64364086	64625311	261225
Mmd_IRA1_AH153	Mmd_IRA3_JR113	1	64529336	65015208	485872
Mmd_FRA1_14	Mmd_FRA4_18B	1	65025828	65246369	220541
Mmd_FRA2_15B	Mmd_FRA4_18B	1	64937765	65246369	308604
Mmd_GER3_TP17-22	Mmd_GER5_TP4a2	1	65184105	65409969	225864
Mmd_GER2_TP121B2	Mmd_GER4_TP3-922	1	65184105	65485745	301640
Mmd_IRA4_JR153	Mmd_IRA7_JR7-F1C3	1	65254515	65511798	257283
Mmd_FRA1_14	Mmd_FRA2_15B	1	65025828	65569350	543522
Mmd_FRA1_14	Mmd_FRA4_18B	1	65323946	65569350	245404
Mmd_FRA5_B2C	Mmd_FRA6_C1	1	65343613	65580923	237310
Mmd_HEL1_HG064	Mmd_IRA4_JR153	1	65459390	65696849	237459
Mmd_FRA4_18B	Mmd_FRA7_E1	1	65436948	65710651	273703
Mmd_FRA6_C1	Mmd_FRA8_F1B	1	65650616	65918186	267570
Mmd_GER4_TP3-922	Mmd_GER5_TP4a2	1	65650616	66045499	394883
Mmd_FRA1_14	Mmd_FRA2_15B	1	65721638	66092278	370640
Mmd_GER3_TP17-22	Mmd_GER8_TP81B2	1	65650616	66092278	441662
Mmd_FRA3_16B	Mmd_FRA4_18B	1	65863940	66111514	247574
Mmd_FRA7_E1	Mmd_GER7_TP7-10F1A22	1	65920395	66137158	216763
Mmd_FRA6_C1	Mmd_FRA8_F1B	1	65920395	66194322	273927
Mmd_FRA2_15B	Mmd_FRA4_18B	1	65956426	66277975	321549
Mmd_IRA2_AH233	Mmd_IRA3_JR113	1	65157909	66317803	1159894
Mmd_FRA1_14	Mmd_FRA6_C1	1	66374302	66594588	220286
Mmd_FRA2_15B	Mmd_FRA6_C1	1	66374302	66594588	220286
Mmd_FRA5_B2C	Mmd_FRA7_E1	1	66317847	66606364	288517
Mmd_FRA4_18B	Mmd_FRA5_B2C	1	66450580	66666593	216013
Mmd_HEL1_HG064	Mmd_IRA4_JR153	1	66194342	66704408	510066
Mmd_IRA2_AH233	Mmd_IRA3_JR113	1	66326167	66860145	533978
Mmd_GER2_TP121B2	Mmd_GER4_TP3-922	1	66675374	66885715	210341
Mmd_GER4_TP3-922	Mmd_GER8_TP81B2	1	66574039	66885715	311676
Mmd_FRA1_14	Mmd_FRA2_15B	1	66095473	66894543	799070
Mmd_FRA2_15B	Mmd_FRA4_18B	1	66613957	66894543	280586
Mmd_FRA4_18B	Mmd_FRA6_C1	1	66476535	66898175	421640
Mmd_FRA1_14	Mmd_FRA4_18B	1	66476535	66900784	424249
Mmd_FRA5_B2C	Mmd_FRA7_E1	1	66613957	66900784	286827
Mmd_IRA2_AH233	Mmd_IRA3_JR113	1	66872372	67307244	434872
Mmd_IRA6_JR5-F1C3	Mmd_IRA7_JR7-F1C3	1	67164823	67381587	216764
Mmd_FRA1_14	Mmd_FRA2_15B	1	67138282	67416767	278485
Mmd_GER3_TP17-22	Mmd_IRA1_AH153	1	67200608	67422510	221902
Mmd_GER2_TP121B2	Mmd_GER7_TP7-10F1A22	1	67200608	67450606	249998
Mmd_FRA2_15B	Mmd_FRA4_18B	1	67440582	67663377	222795
Mmd_FRA4_18B	Mmd_FRA7_E1	1	67505524	67707794	202270
Mmd_GER2_TP121B2	Mmd_GER4_TP3-922	1	67164823	67707794	542971
Mmd_FRA6_C1	Mmd_FRA7_E1	1	67562047	67795560	233513
Mmd_FRA6_C1	Mmd_GER7_TP7-10F1A22	1	67572530	67795560	223030
Mmd_FRA7_E1	Mmd_GER7_TP7-10F1A22	1	67572530	67795560	223030
Mmd_GER2_TP121B2	Mmd_GER5_TP4a2	1	67660077	67862367	202290
Mmd_IRA2_AH233	Mmd_IRA3_JR113	1	67327859	67862367	534508
Mmd_FRA1_14	Mmd_FRA4_18B	1	67725933	68022227	296294
Mmd_GER6_TP51D2	Mmd_IRA1_AH153	1	68025703	68227005	201302
Mmd_FRA5_B2C	Mmd_FRA6_C1	1	68022292	68245549	223257
Mmd_FRA5_B2C	Mmd_GER2_TP121B2	1	68022292	68245549	223257
Mmd_GER4_TP3-922	Mmd_GER7_TP7-10F1A22	1	68038250	68245549	207299
Mmd_FRA6_C1	Mmd_FRA8_F1B	1	68054277	68261049	206772
Mmd_FRA3_16B	Mmd_FRA5_B2C	1	68084538	68287351	202813
Mmd_FRA1_14	Mmd_FRA2_15B	1	68084538	68330455	245917
Mmd_FRA3_16B	Mmd_GER4_TP3-922	1	68047504	68330455	282951
Mmd_FRA1_14	Mmd_FRA4_18B	1	68084538	68358128	273590
Mmd_FRA2_15B	Mmd_FRA4_18B	1	68025703	68358128	332425
Mmd_FRA6_C1	Mmd_GER2_TP121B2	1	68022292	68358128	335836
Mmd_GER5_TP4a2	Mmd_GER7_TP7-10F1A22	1	68169818	68395903	226085
Mmd_IRA2_AH233	Mmd_IRA3_JR113	1	67993547	68395903	402356
Mmd_FRA2_15B	Mmd_FRA3_16B	1	68186772	68414029	227257
Mmd_FRA1_14	Mmd_FRA3_16B	1	68186772	68420709	233937
Mmd_HEL1_HG064	Mmd_IRA4_JR153	1	68220168	68457234	237066
Mmd_IRA4_JR153	Mmd_IRA7_JR7-F1C3	1	68169818	68497917	328099
Mmd_IRA6_JR5-F1C3	Mmd_IRA7_JR7-F1C3	1	68180798	68505567	324769
Mmd_GER2_TP121B2	Mmd_GER4_TP3-922	1	68424675	68662985	238310
Mmd_GER6_TP51D2	Mmd_GER7_TP7-10F1A22	1	68460505	68662985	202480
Mmd_GER7_TP7-10F1A22	Mmd_GER8_TP81B2	1	68414103	68662985	248882
Mmd_FRA7_E1	Mmd_GER5_TP4a2	1	68575500	68778162	202662
Mmd_FRA2_15B	Mmd_FRA4_18B	1	68480959	68781899	300940
Mmd_FRA3_16B	Mmd_FRA5_B2C	1	68969073	69177382	208309
Mmd_IRA6_JR5-F1C3	Mmd_IRA7_JR7-F1C3	1	68852250	69212943	360693
Mmd_FRA4_18B	Mmd_FRA7_E1	1	69124828	69349443	224615
Mmd_HEL1_HG064	Mmd_IRA4_JR153	1	69426464	69643325	216861
Mmd_IRA4_JR153	Mmd_IRA7_JR7-F1C3	1	69435909	69676327	240418
Mmd_FRA1_14	Mmd_FRA2_15B	1	69346936	69709879	362943
Mmd_FRA5_B2C	Mmd_FRA7_E1	1	69333392	69709879	376487
Mmd_GER4_TP3-922	Mmd_IRA1_AH153	1	69600005	69839523	239518
Mmd_GER4_TP3-922	Mmd_IRA2_AH233	1	69595616	69839523	243907
Mmd_GER4_TP3-922	Mmd_GER8_TP81B2	1	69669255	69871730	202475
Mmd_GER5_TP4a2	Mmd_GER7_TP7-10F1A22	1	69669255	69893251	223996
Mmd_FRA3_16B	Mmd_IRA2_AH233	1	69837562	70080509	242947
Mmd_FRA7_E1	Mmd_GER3_TP17-22	1	69844362	70080509	236147
Mmd_FRA1_14	Mmd_FRA4_18B	1	69738305	70086042	347737
Mmd_FRA4_18B	Mmd_GER5_TP4a2	1	69903528	70225402	321874
Mmd_FRA6_C1	Mmd_FRA7_E1	1	69903528	70262302	358774
Mmd_FRA1_14	Mmd_FRA4_18B	1	70110009	70316355	206346
Mmd_FRA2_15B	Mmd_FRA4_18B	1	69903528	70316355	412827
Mmd_IRA6_JR5-F1C3	Mmd_IRA7_JR7-F1C3	1	70138421	70366783	228362
Mmd_FRA1_14	Mmd_FRA2_15B	1	69903528	70388816	485288
Mmd_FRA3_16B	Mmd_GER7_TP7-10F1A22	1	70409597	70616145	206548
Mmd_IRA1_AH153	Mmd_IRA3_JR113	1	70495131	70754367	259236
Mmd_FRA3_16B	Mmd_GER4_TP3-922	1	70618218	70823158	204940
Mmd_FRA3_16B	Mmd_GER5_TP4a2	1	70619922	70823158	203236
Mmd_FRA2_15B	Mmd_FRA4_18B	1	70618218	70862578	244360
Mmd_FRA3_16B	Mmd_FRA4_18B	1	70618218	70862578	244360
Mmd_GER1_TP12	Mmd_GER3_TP17-22	1	70643243	70877924	234681
Mmd_GER5_TP4a2	Mmd_GER7_TP7-10F1A22	1	70619922	70891127	271205
Mmd_GER2_TP121B2	Mmd_GER6_TP51D2	1	70600702	70901214	300512
Mmd_GER2_TP121B2	Mmd_GER8_TP81B2	1	70600702	70901214	300512
Mmd_FRA2_15B	Mmd_FRA3_16B	1	70603132	70917054	313922
Mmd_GER2_TP121B2	Mmd_GER5_TP4a2	1	70619922	70939683	319761
Mmd_GER4_TP3-922	Mmd_GER5_TP4a2	1	70619922	70939683	319761
Mmd_GER4_TP3-922	Mmd_GER6_TP51D2	1	70600702	70939683	338981
Mmd_GER4_TP3-922	Mmd_GER7_TP7-10F1A22	1	70600702	70964697	363995
Mmd_FRA1_14	Mmd_FRA2_15B	1	70591280	71001177	409897
Mmd_GER4_TP3-922	Mmd_IRA3_JR113	1	70773046	71006252	233206
Mmd_GER5_TP4a2	Mmd_GER6_TP51D2	1	70619922	71017211	397289
Mmd_GER5_TP4a2	Mmd_GER8_TP81B2	1	70619922	71022994	403072
Mmd_GER6_TP51D2	Mmd_GER8_TP81B2	1	70773046	71022994	249948
Mmd_GER2_TP121B2	Mmd_IRA2_AH233	1	70894418	71098835	204417
Mmd_GER4_TP3-922	Mmd_IRA2_AH233	1	70798841	71098835	299994
Mmd_GER2_TP121B2	Mmd_GER4_TP3-922	1	70520652	71107158	586506
Mmd_GER2_TP121B2	Mmd_GER8_TP81B2	1	70951850	71205422	253572
Mmd_GER2_TP121B2	Mmd_GER5_TP4a2	1	71026815	71242603	215788
Mmd_FRA1_14	Mmd_FRA4_18B	1	71181979	71455889	273910
Mmd_FRA2_15B	Mmd_FRA4_18B	1	71181979	71459491	277512
Mmd_FRA1_14	Mmd_FRA2_15B	1	71152718	71474052	321334
Mmd_GER5_TP4a2	Mmd_GER7_TP7-10F1A22	1	71099071	71485474	386403
Mmd_GER5_TP4a2	Mmd_GER8_TP81B2	1	71213764	71485474	271710
Mmd_GER7_TP7-10F1A22	Mmd_GER8_TP81B2	1	71213764	71485474	271710
Mmd_FRA3_16B	Mmd_FRA5_B2C	1	71317881	71522766	204885
Mmd_FRA3_16B	Mmd_FRA7_E1	1	71317881	71522766	204885
Mmd_GER2_TP121B2	Mmd_GER4_TP3-922	1	71365190	71594407	229217
Mmd_FRA6_C1	Mmd_GER4_TP3-922	1	71384863	71602641	217778
Mmd_GER3_TP17-22	Mmd_GER5_TP4a2	1	71935655	72158833	223178
Mmd_FRA1_14	Mmd_FRA2_15B	1	72255243	72472577	217334
Mmd_GER2_TP121B2	Mmd_GER4_TP3-922	1	72284311	72527419	243108
Mmd_IRA1_AH153	Mmd_IRA2_AH233	1	72187470	72591953	404483
Mmd_FRA2_15B	Mmd_FRA4_18B	1	72581464	72785426	203962
Mmd_FRA3_16B	Mmd_FRA4_18B	1	72538877	72785426	246549
Mmd_FRA4_18B	Mmd_FRA5_B2C	1	72586009	72796432	210423
Mmd_GER2_TP121B2	Mmd_GER4_TP3-922	1	72568504	72796432	227928
Mmd_IRA1_AH153	Mmd_IRA2_AH233	1	72596071	72881928	285857
Mmd_IRA1_AH153	Mmd_IRA3_JR113	1	72596071	72881928	285857
Mmd_IRA6_JR5-F1C3	Mmd_IRA7_JR7-F1C3	1	72805300	73112947	307647
Mmd_FRA2_15B	Mmd_FRA3_16B	1	72581464	73201710	620246
Mmd_IRA1_AH153	Mmd_IRA2_AH233	1	72891476	73215287	323811
Mmd_IRA2_AH233	Mmd_IRA3_JR113	1	72489247	73215287	726040
Mmd_GER2_TP121B2	Mmd_GER4_TP3-922	1	73011260	73227685	216425
Mmd_IRA1_AH153	Mmd_IRA3_JR113	1	72891476	73340428	448952
Mmd_GER4_TP3-922	Mmd_GER6_TP51D2	1	73283280	73493395	210115
Mmd_IRA1_AH153	Mmd_IRA2_AH233	1	73446836	73669720	222884
Mmd_IRA1_AH153	Mmd_IRA3_JR113	1	73352570	73669720	317150
Mmd_FRA2_15B	Mmd_FRA4_18B	1	73504877	73789753	284876
Mmd_FRA4_18B	Mmd_FRA6_C1	1	73578157	73789753	211596
Mmd_FRA4_18B	Mmd_FRA7_E1	1	73540930	73789753	248823
Mmd_IRA2_AH233	Mmd_IRA3_JR113	1	73446836	73789753	342917
Mmd_FRA2_15B	Mmd_FRA6_C1	1	73527760	73809201	281441
Mmd_FRA1_14	Mmd_FRA7_E1	1	73654089	73878756	224667
Mmd_FRA2_15B	Mmd_FRA3_16B	1	73733671	73935504	201833
Mmd_IRA1_AH153	Mmd_IRA2_AH233	1	73682242	74055399	373157
Mmd_IRA2_AH233	Mmd_IRA3_JR113	1	73801419	74055399	253980
Mmd_FRA4_18B	Mmd_FRA7_E1	1	73801419	74061451	260032
Mmd_FRA1_14	Mmd_FRA6_C1	1	73595062	74140189	545127
Mmd_FRA5_B2C	Mmd_FRA7_E1	1	73959623	74215719	256096
Mmd_GER1_TP12	Mmd_GER5_TP4a2	1	74055770	74272813	217043
Mmd_IRA1_AH153	Mmd_IRA2_AH233	1	74061480	74463721	402241
Mmd_IRA1_AH153	Mmd_IRA3_JR113	1	73801419	74463721	662302
Mmd_FRA6_C1	Mmd_FRA7_E1	1	74228072	74555520	327448
Mmd_FRA6_C1	Mmd_GER1_TP12	1	74369558	74599576	230018
Mmd_FRA3_16B	Mmd_FRA6_C1	1	74336116	74620248	284132
Mmd_FRA3_16B	Mmd_GER5_TP4a2	1	74413434	74620248	206814
Mmd_FRA5_B2C	Mmd_FRA6_C1	1	74401965	74632757	230792
Mmd_FRA2_15B	Mmd_GER4_TP3-922	1	74413434	74687320	273886
Mmd_FRA2_15B	Mmd_GER5_TP4a2	1	74413434	74687320	273886
Mmd_FRA4_18B	Mmd_GER4_TP3-922	1	74413434	74687320	273886
Mmd_FRA6_C1	Mmd_GER2_TP121B2	1	74428797	74687320	258523
Mmd_FRA6_C1	Mmd_GER4_TP3-922	1	74428797	74687320	258523
Mmd_GER4_TP3-922	Mmd_GER5_TP4a2	1	74266006	74687320	421314
Mmd_FRA2_15B	Mmd_FRA4_18B	1	74228072	74737575	509503
Mmd_FRA2_15B	Mmd_FRA6_C1	1	74428797	74737575	308778
Mmd_FRA2_15B	Mmd_GER8_TP81B2	1	74492722	74737575	244853
Mmd_FRA3_16B	Mmd_FRA5_B2C	1	74401965	74737575	335610
Mmd_FRA4_18B	Mmd_GER8_TP81B2	1	74492722	74737575	244853
Mmd_FRA6_C1	Mmd_GER8_TP81B2	1	74492722	74737575	244853
Mmd_GER1_TP12	Mmd_GER2_TP121B2	1	74428797	74737575	308778
Mmd_GER1_TP12	Mmd_GER8_TP81B2	1	74492722	74737575	244853
Mmd_GER2_TP121B2	Mmd_GER4_TP3-922	1	74413434	74737575	324141
Mmd_GER2_TP121B2	Mmd_GER5_TP4a2	1	74413434	74737575	324141
Mmd_GER2_TP121B2	Mmd_GER8_TP81B2	1	74492722	74788557	295835
Mmd_FRA1_14	Mmd_FRA6_C1	1	74492722	74801558	308836
Mmd_FRA4_18B	Mmd_FRA6_C1	1	74284625	74801558	516933
Mmd_GER2_TP121B2	Mmd_GER7_TP7-10F1A22	1	74537624	74829235	291611
Mmd_GER7_TP7-10F1A22	Mmd_GER8_TP81B2	1	74537624	74902063	364439
Mmd_IRA1_AH153	Mmd_IRA2_AH233	1	74492722	74902063	409341
Mmd_IRA2_AH233	Mmd_IRA3_JR113	1	74061480	74902063	840583
Mmd_FRA1_14	Mmd_FRA4_18B	1	74549630	74959154	409524
Mmd_GER5_TP4a2	Mmd_GER7_TP7-10F1A22	1	74752881	74966443	213562
Mmd_FRA5_B2C	Mmd_GER4_TP3-922	1	74980273	75184742	204469
Mmd_GER2_TP121B2	Mmd_GER4_TP3-922	1	74959193	75184742	225549
Mmd_GER4_TP3-922	Mmd_GER5_TP4a2	1	74931808	75184742	252934
Mmd_IRA1_AH153	Mmd_IRA2_AH233	1	74931808	75184742	252934
Mmd_IRA2_AH233	Mmd_IRA3_JR113	1	74931808	75184742	252934
Mmd_FRA1_14	Mmd_FRA2_15B	1	75001007	75220484	219477
Mmd_FRA1_14	Mmd_FRA3_16B	1	74853726	75220484	366758
Mmd_FRA1_14	Mmd_GER5_TP4a2	1	74992258	75220484	228226
Mmd_FRA2_15B	Mmd_FRA4_18B	1	74815825	75220484	404659
Mmd_FRA4_18B	Mmd_FRA5_B2C	1	75001007	75220484	219477
Mmd_FRA4_18B	Mmd_GER5_TP4a2	1	75001007	75220484	219477
Mmd_GER4_TP3-922	Mmd_GER7_TP7-10F1A22	1	74938715	75220484	281769
Mmd_FRA2_15B	Mmd_FRA5_B2C	1	75001007	75227470	226463
Mmd_FRA2_15B	Mmd_FRA6_C1	1	75023878	75227470	203592
Mmd_FRA3_16B	Mmd_FRA5_B2C	1	75023878	75227470	203592
Mmd_FRA3_16B	Mmd_FRA6_C1	1	75023878	75227470	203592
Mmd_FRA5_B2C	Mmd_FRA8_F1B	1	74972780	75227470	254690
Mmd_FRA5_B2C	Mmd_GER5_TP4a2	1	74980273	75227470	247197
Mmd_FRA5_B2C	Mmd_GER7_TP7-10F1A22	1	74980273	75227470	247197
Mmd_FRA6_C1	Mmd_FRA8_F1B	1	75023878	75227470	203592
Mmd_FRA6_C1	Mmd_GER5_TP4a2	1	75023878	75227470	203592
Mmd_FRA6_C1	Mmd_GER7_TP7-10F1A22	1	75023878	75227470	203592
Mmd_FRA1_14	Mmd_GER4_TP3-922	1	74992258	75236267	244009
Mmd_FRA2_15B	Mmd_FRA3_16B	1	75001007	75236267	235260
Mmd_FRA2_15B	Mmd_FRA7_E1	1	75023878	75236267	212389
Mmd_FRA2_15B	Mmd_FRA8_F1B	1	75023878	75236267	212389
Mmd_FRA2_15B	Mmd_GER5_TP4a2	1	75001007	75236267	235260
Mmd_FRA2_15B	Mmd_GER7_TP7-10F1A22	1	75023878	75236267	212389
Mmd_GER2_TP121B2	Mmd_GER3_TP17-22	1	75023878	75236267	212389
Mmd_FRA3_16B	Mmd_FRA7_E1	1	75023878	75259114	235236
Mmd_FRA3_16B	Mmd_FRA8_F1B	1	75023878	75259114	235236
Mmd_FRA3_16B	Mmd_GER5_TP4a2	1	74992258	75259114	266856
Mmd_FRA7_E1	Mmd_GER7_TP7-10F1A22	1	75023878	75259114	235236
Mmd_FRA8_F1B	Mmd_GER7_TP7-10F1A22	1	75023878	75259114	235236
Mmd_GER1_TP12	Mmd_GER7_TP7-10F1A22	1	75050912	75259114	208202
Mmd_GER5_TP4a2	Mmd_GER7_TP7-10F1A22	1	74972780	75259114	286334
Mmd_GER5_TP4a2	Mmd_GER8_TP81B2	1	75038235	75259114	220879
Mmd_FRA7_E1	Mmd_GER5_TP4a2	1	75023878	75288002	264124
Mmd_FRA8_F1B	Mmd_GER5_TP4a2	1	74992258	75288002	295744
Mmd_FRA7_E1	Mmd_FRA8_F1B	1	75023878	75299007	275129
Mmd_FRA5_B2C	Mmd_FRA7_E1	1	75023878	75313240	289362
Mmd_FRA6_C1	Mmd_FRA7_E1	1	75023878	75313240	289362
Mmd_FRA5_B2C	Mmd_FRA6_C1	1	75023878	75324077	300199
Mmd_FRA3_16B	Mmd_GER7_TP7-10F1A22	1	75023878	75365249	341371
Mmd_GER2_TP121B2	Mmd_GER4_TP3-922	1	75259550	75494558	235008
Mmd_FRA2_15B	Mmd_FRA4_18B	1	75227528	75514662	287134
Mmd_IRA1_AH153	Mmd_IRA2_AH233	1	75192289	75773414	581125
Mmd_IRA1_AH153	Mmd_IRA3_JR113	1	74492722	75773414	1280692
Mmd_IRA2_AH233	Mmd_IRA3_JR113	1	75192289	75843681	651392
Mmd_FRA2_15B	Mmd_FRA4_18B	1	75789327	76112024	322697
Mmd_IRA1_AH153	Mmd_IRA2_AH233	1	75848112	76393086	544974
Mmd_IRA1_AH153	Mmd_IRA3_JR113	1	75782662	76393086	610424
Mmd_FRA3_16B	Mmd_FRA7_E1	1	76196117	76421683	225566
Mmd_IRA4_JR153	Mmd_IRA7_JR7-F1C3	1	76201280	76439799	238519
Mmd_IRA2_AH233	Mmd_IRA3_JR113	1	75848112	76541948	693836
Mmd_IRA4_JR153	Mmd_IRA7_JR7-F1C3	1	76508598	76738713	230115
Mmd_IRA1_AH153	Mmd_IRA2_AH233	1	76545855	76973480	427625
Mmd_IRA1_AH153	Mmd_IRA3_JR113	1	76401498	76973480	571982
Mmd_IRA2_AH233	Mmd_IRA3_JR113	1	76545855	77169041	623186
Mmd_IRA1_AH153	Mmd_IRA2_AH233	1	77195530	77405207	209677
Mmd_FRA2_15B	Mmd_GER5_TP4a2	1	77276040	77476385	200345
Mmd_FRA2_15B	Mmd_FRA4_18B	1	77282549	77505331	222782
Mmd_GER2_TP121B2	Mmd_GER4_TP3-922	1	77526003	77764714	238711
Mmd_GER2_TP121B2	Mmd_GER8_TP81B2	1	77526003	77768548	242545
Mmd_FRA2_15B	Mmd_FRA3_16B	1	77743915	77975339	231424
Mmd_IRA1_AH153	Mmd_IRA2_AH233	1	77539949	78005112	465163
Mmd_IRA1_AH153	Mmd_IRA3_JR113	1	77236670	78005112	768442
Mmd_FRA2_15B	Mmd_FRA8_F1B	1	77816250	78095304	279054
Mmd_FRA1_14	Mmd_FRA5_B2C	1	77816250	78135226	318976
Mmd_FRA1_14	Mmd_FRA6_C1	1	77692017	78135226	443209
Mmd_FRA1_14	Mmd_FRA7_E1	1	77890953	78135226	244273
Mmd_FRA2_15B	Mmd_FRA6_C1	1	77839737	78135226	295489
Mmd_FRA4_18B	Mmd_FRA6_C1	1	77816250	78135226	318976
Mmd_FRA5_B2C	Mmd_FRA7_E1	1	77790459	78187204	396745
Mmd_FRA1_14	Mmd_FRA2_15B	1	77839737	78227058	387321
Mmd_FRA1_14	Mmd_FRA4_18B	1	77816250	78227058	410808
Mmd_IRA6_JR5-F1C3	Mmd_IRA7_JR7-F1C3	1	78056444	78299907	243463
Mmd_IRA1_AH153	Mmd_IRA2_AH233	1	78025888	78365450	339562
Mmd_IRA2_AH233	Mmd_IRA3_JR113	1	77539949	78365450	825501
Mmd_IRA1_AH153	Mmd_IRA3_JR113	1	78025888	78402743	376855
Mmd_FRA1_14	Mmd_FRA2_15B	1	78232980	78439337	206357
Mmd_FRA1_14	Mmd_FRA3_16B	1	78232980	78439337	206357
Mmd_FRA2_15B	Mmd_FRA4_18B	1	77816250	78439337	623087
Mmd_FRA2_15B	Mmd_FRA6_C1	1	78227080	78439337	212257
Mmd_FRA3_16B	Mmd_FRA4_18B	1	78211252	78439337	228085
Mmd_FRA3_16B	Mmd_FRA6_C1	1	78187633	78439337	251704
Mmd_FRA1_14	Mmd_FRA6_C1	1	78232980	78468579	235599
Mmd_FRA4_18B	Mmd_FRA6_C1	1	78227080	78468579	241499
Mmd_FRA3_16B	Mmd_FRA8_F1B	1	78285871	78563445	277574
Mmd_FRA2_15B	Mmd_FRA8_F1B	1	78145800	78623708	477908
Mmd_FRA3_16B	Mmd_FRA6_C1	1	78481728	78718169	236441
Mmd_FRA2_15B	Mmd_FRA6_C1	1	78481728	78783584	301856
Mmd_IRA1_AH153	Mmd_IRA2_AH233	1	78604670	78915182	310512
Mmd_IRA1_AH153	Mmd_IRA3_JR113	1	78604670	78915182	310512
Mmd_FRA2_15B	Mmd_FRA3_16B	1	78211252	78999366	788114
Mmd_FRA1_14	Mmd_FRA7_E1	1	78810612	79016713	206101
Mmd_FRA1_14	Mmd_FRA2_15B	1	78932041	79230656	298615
Mmd_FRA1_14	Mmd_FRA3_16B	1	79002380	79234739	232359
Mmd_FRA1_14	Mmd_FRA4_18B	1	79056743	79298884	242141
Mmd_FRA5_B2C	Mmd_FRA7_E1	1	78967833	79298884	331051
Mmd_FRA2_15B	Mmd_FRA3_16B	1	79002380	79338182	335802
Mmd_IRA1_AH153	Mmd_IRA3_JR113	1	78921248	79433054	511806
Mmd_IRA2_AH233	Mmd_IRA3_JR113	1	78405600	79433054	1027454
Mmd_FRA2_15B	Mmd_FRA8_F1B	1	79302975	79527184	224209
Mmd_GER6_TP51D2	Mmd_GER8_TP81B2	1	79266655	79527184	260529
Mmd_IRA4_JR153	Mmd_IRA7_JR7-F1C3	1	79285186	79527184	241998
Mmd_IRA1_AH153	Mmd_IRA2_AH233	1	78921248	79542973	621725
Mmd_FRA3_16B	Mmd_FRA8_F1B	1	79339806	79626053	286247
Mmd_FRA1_14	Mmd_FRA7_E1	1	79435347	79660486	225139
Mmd_FRA5_B2C	Mmd_FRA7_E1	1	79455229	79660486	205257
Mmd_FRA2_15B	Mmd_FRA5_B2C	1	79532205	79760218	228013
Mmd_FRA3_16B	Mmd_FRA5_B2C	1	79532205	79760218	228013
Mmd_FRA5_B2C	Mmd_FRA6_C1	1	79468952	79760218	291266
Mmd_FRA1_14	Mmd_FRA2_15B	1	79532205	79786147	253942
Mmd_FRA1_14	Mmd_FRA3_16B	1	79532205	79786147	253942
Mmd_FRA1_14	Mmd_FRA6_C1	1	79468952	79786147	317195
Mmd_IRA1_AH153	Mmd_IRA2_AH233	1	79568193	79786147	217954
Mmd_IRA2_AH233	Mmd_IRA3_JR113	1	79568193	79786147	217954
Mmd_FRA2_15B	Mmd_FRA6_C1	1	79532205	79845655	313450
Mmd_FRA3_16B	Mmd_FRA6_C1	1	79532205	79845655	313450
Mmd_FRA3_16B	Mmd_FRA8_F1B	1	79628699	79845655	216956
Mmd_IRA1_AH153	Mmd_IRA3_JR113	1	79455229	79845655	390426
Mmd_FRA5_B2C	Mmd_FRA7_E1	1	79678898	79883746	204848
Mmd_FRA1_14	Mmd_GER1_TP12	1	79697630	79900571	202941
Mmd_FRA1_14	Mmd_FRA5_B2C	1	79455229	79916132	460903
Mmd_FRA2_15B	Mmd_FRA3_16B	1	79532205	80009402	477197
Mmd_FRA1_14	Mmd_FRA7_E1	1	79678898	80039649	360751
Mmd_FRA1_14	Mmd_FRA3_16B	1	79850624	80069958	219334
Mmd_IRA4_JR153	Mmd_IRA7_JR7-F1C3	1	79862607	80069958	207351
Mmd_GER1_TP12	Mmd_GER7_TP7-10F1A22	1	79859327	80142252	282925
Mmd_GER1_TP12	Mmd_GER5_TP4a2	1	79958108	80192698	234590
Mmd_GER2_TP121B2	Mmd_GER5_TP4a2	1	79958108	80192698	234590
Mmd_GER1_TP12	Mmd_GER8_TP81B2	1	79945231	80232713	287482
Mmd_GER2_TP121B2	Mmd_GER8_TP81B2	1	79900582	80232713	332131
Mmd_GER5_TP4a2	Mmd_GER8_TP81B2	1	79958108	80249823	291715
Mmd_GER1_TP12	Mmd_GER2_TP121B2	1	79982242	80324402	342160
Mmd_GER1_TP12	Mmd_GER4_TP3-922	1	80098824	80324402	225578
Mmd_GER2_TP121B2	Mmd_GER4_TP3-922	1	80142273	80372504	230231
Mmd_IRA1_AH153	Mmd_IRA3_JR113	1	79850624	80408373	557749
Mmd_FRA2_15B	Mmd_FRA8_F1B	1	80156843	80459262	302419
Mmd_IRA2_AH233	Mmd_IRA3_JR113	1	80258300	80638216	379916
Mmd_IRA1_AH153	Mmd_IRA2_AH233	1	80514135	80802311	288176
Mmd_FRA2_15B	Mmd_FRA8_F1B	1	80616655	80840132	223477
Mmd_FRA2_15B	Mmd_FRA5_B2C	1	80641834	80887588	245754
Mmd_IRA1_AH153	Mmd_IRA3_JR113	1	80641834	80887588	245754
Mmd_FRA1_14	Mmd_FRA2_15B	1	80774842	81014673	239831
Mmd_FRA1_14	Mmd_FRA3_16B	1	81280414	81488348	207934
Mmd_FRA3_16B	Mmd_FRA5_B2C	1	81280414	81488348	207934
Mmd_FRA3_16B	Mmd_FRA7_E1	1	81280414	81488348	207934
Mmd_FRA3_16B	Mmd_GER1_TP12	1	81280414	81488348	207934
Mmd_FRA1_14	Mmd_GER1_TP12	1	81280414	81498021	217607
Mmd_FRA5_B2C	Mmd_FRA7_E1	1	81290179	81510339	220160
Mmd_FRA1_14	Mmd_FRA6_C1	1	81280414	81545191	264777
Mmd_FRA1_14	Mmd_FRA7_E1	1	81384679	81629937	245258
Mmd_IRA1_AH153	Mmd_IRA2_AH233	1	80897880	81671720	773840
Mmd_IRA2_AH233	Mmd_IRA3_JR113	1	80872244	81671720	799476
Mmd_FRA2_15B	Mmd_GER2_TP121B2	1	81498032	81712883	214851
Mmd_IRA1_AH153	Mmd_IRA3_JR113	1	80897880	81731043	833163
Mmd_FRA1_14	Mmd_FRA5_B2C	1	81384679	81737942	353263
Mmd_FRA2_15B	Mmd_FRA6_C1	1	81510435	81737942	227507
Mmd_FRA2_15B	Mmd_GER5_TP4a2	1	81409638	81737942	328304
Mmd_GER2_TP121B2	Mmd_GER4_TP3-922	1	81510435	81737942	227507
Mmd_GER4_TP3-922	Mmd_GER5_TP4a2	1	81510435	81737942	227507
Mmd_FRA3_16B	Mmd_FRA7_E1	1	81510435	81743016	232581
Mmd_FRA2_15B	Mmd_FRA8_F1B	1	81498032	81792684	294652
Mmd_IRA6_JR5-F1C3	Mmd_IRA7_JR7-F1C3	1	81615724	81828640	212916
Mmd_FRA2_15B	Mmd_FRA4_18B	1	81463208	81860027	396819
Mmd_FRA1_14	Mmd_FRA2_15B	1	81510435	81889185	378750
Mmd_FRA4_18B	Mmd_FRA6_C1	1	81510435	81917627	407192
Mmd_GER2_TP121B2	Mmd_GER5_TP4a2	1	81498032	81917627	419595
Mmd_FRA5_B2C	Mmd_FRA6_C1	1	81743044	81947577	204533
Mmd_FRA6_C1	Mmd_FRA7_E1	1	81743044	81947577	204533
Mmd_FRA2_15B	Mmd_FRA3_16B	1	81644089	81971376	327287
Mmd_IRA4_JR153	Mmd_IRA7_JR7-F1C3	1	81721677	81971376	249699
Mmd_GER4_TP3-922	Mmd_GER8_TP81B2	1	81793035	81998790	205755
Mmd_FRA2_15B	Mmd_FRA8_F1B	1	81807160	82008182	201022
Mmd_IRA1_AH153	Mmd_IRA3_JR113	1	81758128	82008182	250054
Mmd_IRA2_AH233	Mmd_IRA3_JR113	1	81746384	82008182	261798
Mmd_GER1_TP12	Mmd_GER4_TP3-922	1	81776543	82020209	243666
Mmd_IRA1_AH153	Mmd_IRA2_AH233	1	81758128	82052698	294570
Mmd_FRA5_B2C	Mmd_FRA7_E1	1	81644089	82058034	413945
Mmd_GER2_TP121B2	Mmd_GER4_TP3-922	1	81873291	82089311	216020
Mmd_FRA2_15B	Mmd_FRA4_18B	1	81873291	82143669	270378
Mmd_GER6_TP51D2	Mmd_GER8_TP81B2	1	82245833	82466321	220488
Mmd_FRA2_15B	Mmd_FRA4_18B	1	82404724	82646885	242161
Mmd_IRA1_AH153	Mmd_IRA3_JR113	1	82089694	82699191	609497
Mmd_FRA5_B2C	Mmd_FRA7_E1	1	82808915	83060625	251710
Mmd_FRA4_18B	Mmd_GER8_TP81B2	1	83018568	83225955	207387
Mmd_FRA4_18B	Mmd_FRA5_B2C	1	82979550	83325735	346185
Mmd_FRA7_E1	Mmd_GER3_TP17-22	1	83176195	83377390	201195
Mmd_FRA1_14	Mmd_FRA2_15B	1	83164877	83388715	223838
Mmd_FRA1_14	Mmd_FRA3_16B	1	83130836	83388715	257879
Mmd_FRA1_14	Mmd_FRA7_E1	1	83176195	83388715	212520
Mmd_FRA2_15B	Mmd_FRA8_F1B	1	83213874	83428803	214929
Mmd_FRA6_C1	Mmd_FRA7_E1	1	83225997	83468966	242969
Mmd_FRA7_E1	Mmd_GER2_TP121B2	1	83240555	83468966	228411
Mmd_FRA2_15B	Mmd_GER1_TP12	1	83292829	83533600	240771
Mmd_GER1_TP12	Mmd_GER2_TP121B2	1	83292829	83543612	250783
Mmd_GER1_TP12	Mmd_GER8_TP81B2	1	83292829	83543612	250783
Mmd_FRA3_16B	Mmd_GER1_TP12	1	83292829	83552932	260103
Mmd_GER2_TP121B2	Mmd_GER5_TP4a2	1	83414817	83632346	217529
Mmd_FRA2_15B	Mmd_FRA7_E1	1	83478966	83738589	259623
Mmd_FRA2_15B	Mmd_FRA8_F1B	1	83431831	83738589	306758
Mmd_GER2_TP121B2	Mmd_GER8_TP81B2	1	83364797	83789249	424452
Mmd_FRA2_15B	Mmd_FRA4_18B	1	83508584	83813498	304914
Mmd_FRA2_15B	Mmd_GER8_TP81B2	1	83741676	83945309	203633
Mmd_GER2_TP121B2	Mmd_GER7_TP7-10F1A22	1	83741676	84008003	266327
Mmd_FRA5_B2C	Mmd_FRA7_E1	1	83063549	84045980	982431
Mmd_GER3_TP17-22	Mmd_GER4_TP3-922	1	83819120	84067913	248793
Mmd_GER3_TP17-22	Mmd_GER5_TP4a2	1	83819120	84067913	248793
Mmd_GER3_TP17-22	Mmd_GER7_TP7-10F1A22	1	83819120	84067913	248793
Mmd_GER4_TP3-922	Mmd_GER5_TP4a2	1	83741676	84076808	335132
Mmd_GER4_TP3-922	Mmd_GER7_TP7-10F1A22	1	83819120	84103642	284522
Mmd_FRA1_14	Mmd_FRA7_E1	1	83877002	84151871	274869
Mmd_FRA1_14	Mmd_GER7_TP7-10F1A22	1	83843961	84151871	307910
Mmd_FRA7_E1	Mmd_GER5_TP4a2	1	83877002	84151871	274869
Mmd_FRA7_E1	Mmd_GER7_TP7-10F1A22	1	83877002	84151871	274869
Mmd_FRA7_E1	Mmd_GER8_TP81B2	1	83877002	84151871	274869
Mmd_GER7_TP7-10F1A22	Mmd_GER8_TP81B2	1	83877002	84151871	274869
Mmd_FRA1_14	Mmd_GER5_TP4a2	1	83859691	84217616	357925
Mmd_FRA1_14	Mmd_GER8_TP81B2	1	83877002	84217616	340614
Mmd_GER5_TP4a2	Mmd_GER7_TP7-10F1A22	1	83690722	84217616	526894
Mmd_IRA1_AH153	Mmd_IRA2_AH233	1	84194276	84396710	202434
Mmd_IRA2_AH233	Mmd_IRA3_JR113	1	84194276	84396710	202434
Mmd_FRA5_B2C	Mmd_FRA7_E1	1	84054282	84407176	352894
Mmd_GER5_TP4a2	Mmd_GER8_TP81B2	1	83877002	84407176	530174
Mmd_FRA3_16B	Mmd_FRA7_E1	1	84323184	84553851	230667
Mmd_FRA1_14	Mmd_GER8_TP81B2	1	84331956	84586728	254772
Mmd_GER3_TP17-22	Mmd_GER4_TP3-922	1	84425646	84635757	210111
Mmd_IRA1_AH153	Mmd_IRA2_AH233	1	84403192	84635757	232565
Mmd_IRA2_AH233	Mmd_IRA3_JR113	1	84403192	84635757	232565
Mmd_IRA1_AH153	Mmd_IRA3_JR113	1	82701427	84645930	1944503
Mmd_FRA6_C1	Mmd_GER2_TP121B2	1	84465386	84717310	251924
Mmd_GER2_TP121B2	Mmd_GER3_TP17-22	1	84432550	84755736	323186
Mmd_GER2_TP121B2	Mmd_GER4_TP3-922	1	84432550	84755736	323186
Mmd_FRA1_14	Mmd_FRA3_16B	1	84594062	84806181	212119
Mmd_FRA3_16B	Mmd_FRA7_E1	1	84594062	84806181	212119
Mmd_FRA3_16B	Mmd_GER5_TP4a2	1	84601739	84806181	204442
Mmd_FRA1_14	Mmd_FRA7_E1	1	84559931	84839593	279662
Mmd_FRA1_14	Mmd_GER5_TP4a2	1	84594062	84839593	245531
Mmd_FRA1_14	Mmd_GER8_TP81B2	1	84627965	84839593	211628
Mmd_FRA2_15B	Mmd_FRA4_18B	1	84594062	84839593	245531
Mmd_FRA5_B2C	Mmd_GER7_TP7-10F1A22	1	84672606	84904729	232123
Mmd_FRA7_E1	Mmd_GER5_TP4a2	1	84697536	84904729	207193
Mmd_GER1_TP12	Mmd_GER5_TP4a2	1	84672606	84904729	232123
Mmd_FRA2_15B	Mmd_FRA8_F1B	1	84756248	84965962	209714
Mmd_FRA1_14	Mmd_FRA2_15B	1	84878195	85080185	201990
Mmd_FRA1_14	Mmd_FRA6_C1	1	84878195	85080185	201990
Mmd_FRA2_15B	Mmd_FRA4_18B	1	84878195	85080185	201990
Mmd_FRA2_15B	Mmd_IRA2_AH233	1	84904991	85129787	224796
Mmd_FRA2_15B	Mmd_IRA3_JR113	1	84904991	85129787	224796
Mmd_FRA3_16B	Mmd_IRA2_AH233	1	84904991	85129787	224796
Mmd_FRA3_16B	Mmd_IRA3_JR113	1	84904991	85129787	224796
Mmd_FRA6_C1	Mmd_IRA2_AH233	1	84904991	85129787	224796
Mmd_FRA6_C1	Mmd_IRA3_JR113	1	84904991	85129787	224796
Mmd_FRA7_E1	Mmd_IRA2_AH233	1	84904991	85129787	224796
Mmd_GER1_TP12	Mmd_IRA2_AH233	1	84904991	85129787	224796
Mmd_GER1_TP12	Mmd_IRA3_JR113	1	84904991	85129787	224796
Mmd_GER4_TP3-922	Mmd_IRA2_AH233	1	84904991	85129787	224796
Mmd_GER4_TP3-922	Mmd_IRA3_JR113	1	84904991	85129787	224796
Mmd_GER6_TP51D2	Mmd_IRA2_AH233	1	84904991	85129787	224796
Mmd_GER6_TP51D2	Mmd_IRA3_JR113	1	84904991	85129787	224796
Mmd_GER7_TP7-10F1A22	Mmd_IRA2_AH233	1	84904991	85129787	224796
Mmd_GER7_TP7-10F1A22	Mmd_IRA3_JR113	1	84904991	85129787	224796
Mmd_GER8_TP81B2	Mmd_IRA2_AH233	1	84904991	85129787	224796
Mmd_GER8_TP81B2	Mmd_IRA3_JR113	1	84904991	85129787	224796
Mmd_FRA1_14	Mmd_HEL3_HG134	1	84947661	85201266	253605
Mmd_FRA3_16B	Mmd_HEL3_HG134	1	84947661	85201266	253605
Mmd_FRA5_B2C	Mmd_HEL3_HG134	1	84947661	85201266	253605
Mmd_FRA7_E1	Mmd_HEL3_HG134	1	84947661	85201266	253605
Mmd_GER1_TP12	Mmd_HEL3_HG134	1	84947661	85201266	253605
Mmd_GER3_TP17-22	Mmd_HEL3_HG134	1	84904991	85201266	296275
Mmd_GER4_TP3-922	Mmd_HEL3_HG134	1	84947661	85201266	253605
Mmd_GER6_TP51D2	Mmd_HEL3_HG134	1	84947661	85201266	253605
Mmd_GER7_TP7-10F1A22	Mmd_HEL3_HG134	1	84947661	85201266	253605
Mmd_GER8_TP81B2	Mmd_HEL3_HG134	1	84947661	85201266	253605
Mmd_HEL1_HG064	Mmd_HEL3_HG134	1	84904991	85201266	296275
Mmd_HEL2_HG084	Mmd_HEL3_HG134	1	84947661	85201266	253605
Mmd_HEL3_HG134	Mmd_IRA4_JR153	1	84947661	85201266	253605
Mmd_HEL3_HG134	Mmd_IRA6_JR5-F1C3	1	84947661	85201266	253605
Mmd_HEL3_HG134	Mmd_IRA7_JR7-F1C3	1	84947661	85201266	253605
Mmd_FRA1_14	Mmd_HEL2_HG084	1	84904991	85305726	400735
Mmd_FRA1_14	Mmd_IRA4_JR153	1	84904991	85305726	400735
Mmd_FRA1_14	Mmd_IRA6_JR5-F1C3	1	84878195	85305726	427531
Mmd_FRA1_14	Mmd_IRA8_JR8-F1A3	1	84967733	85305726	337993
Mmd_FRA2_15B	Mmd_IRA8_JR8-F1A3	1	84967733	85305726	337993
Mmd_FRA3_16B	Mmd_HEL2_HG084	1	84904991	85305726	400735
Mmd_FRA3_16B	Mmd_IRA4_JR153	1	84904991	85305726	400735
Mmd_FRA3_16B	Mmd_IRA6_JR5-F1C3	1	84878195	85305726	427531
Mmd_FRA3_16B	Mmd_IRA8_JR8-F1A3	1	84967733	85305726	337993
Mmd_FRA5_B2C	Mmd_HEL2_HG084	1	84904991	85305726	400735
Mmd_FRA5_B2C	Mmd_IRA4_JR153	1	84904991	85305726	400735
Mmd_FRA5_B2C	Mmd_IRA6_JR5-F1C3	1	84947661	85305726	358065
Mmd_FRA5_B2C	Mmd_IRA8_JR8-F1A3	1	84967733	85305726	337993
Mmd_FRA6_C1	Mmd_IRA8_JR8-F1A3	1	84967733	85305726	337993
Mmd_FRA7_E1	Mmd_HEL2_HG084	1	84904991	85305726	400735
Mmd_FRA7_E1	Mmd_IRA4_JR153	1	84904991	85305726	400735
Mmd_FRA7_E1	Mmd_IRA6_JR5-F1C3	1	84947661	85305726	358065
Mmd_FRA7_E1	Mmd_IRA8_JR8-F1A3	1	84967733	85305726	337993
Mmd_FRA8_F1B	Mmd_HEL2_HG084	1	85083991	85305726	221735
Mmd_FRA8_F1B	Mmd_IRA4_JR153	1	85083991	85305726	221735
Mmd_FRA8_F1B	Mmd_IRA6_JR5-F1C3	1	85083991	85305726	221735
Mmd_FRA8_F1B	Mmd_IRA8_JR8-F1A3	1	85083991	85305726	221735
Mmd_GER1_TP12	Mmd_HEL2_HG084	1	84904991	85305726	400735
Mmd_GER1_TP12	Mmd_IRA4_JR153	1	84904991	85305726	400735
Mmd_GER1_TP12	Mmd_IRA6_JR5-F1C3	1	84878195	85305726	427531
Mmd_GER1_TP12	Mmd_IRA8_JR8-F1A3	1	84878195	85305726	427531
Mmd_GER3_TP17-22	Mmd_HEL2_HG084	1	84947661	85305726	358065
Mmd_GER3_TP17-22	Mmd_IRA4_JR153	1	84947661	85305726	358065
Mmd_GER3_TP17-22	Mmd_IRA6_JR5-F1C3	1	84947661	85305726	358065
Mmd_GER3_TP17-22	Mmd_IRA8_JR8-F1A3	1	84967733	85305726	337993
Mmd_GER4_TP3-922	Mmd_HEL2_HG084	1	84904991	85305726	400735
Mmd_GER4_TP3-922	Mmd_IRA4_JR153	1	84904991	85305726	400735
Mmd_GER4_TP3-922	Mmd_IRA6_JR5-F1C3	1	84947661	85305726	358065
Mmd_GER4_TP3-922	Mmd_IRA8_JR8-F1A3	1	84967733	85305726	337993
Mmd_GER5_TP4a2	Mmd_HEL2_HG084	1	85020636	85305726	285090
Mmd_GER5_TP4a2	Mmd_IRA4_JR153	1	85020636	85305726	285090
Mmd_GER5_TP4a2	Mmd_IRA6_JR5-F1C3	1	85020636	85305726	285090
Mmd_GER5_TP4a2	Mmd_IRA8_JR8-F1A3	1	85020636	85305726	285090
Mmd_GER6_TP51D2	Mmd_HEL2_HG084	1	84904991	85305726	400735
Mmd_GER6_TP51D2	Mmd_IRA4_JR153	1	84904991	85305726	400735
Mmd_GER6_TP51D2	Mmd_IRA6_JR5-F1C3	1	84947661	85305726	358065
Mmd_GER6_TP51D2	Mmd_IRA8_JR8-F1A3	1	84967733	85305726	337993
Mmd_GER7_TP7-10F1A22	Mmd_HEL2_HG084	1	84904991	85305726	400735
Mmd_GER7_TP7-10F1A22	Mmd_IRA4_JR153	1	84904991	85305726	400735
Mmd_GER7_TP7-10F1A22	Mmd_IRA6_JR5-F1C3	1	84947661	85305726	358065
Mmd_GER7_TP7-10F1A22	Mmd_IRA8_JR8-F1A3	1	84967733	85305726	337993
Mmd_GER8_TP81B2	Mmd_HEL2_HG084	1	84904991	85305726	400735
Mmd_GER8_TP81B2	Mmd_IRA4_JR153	1	84904991	85305726	400735
Mmd_GER8_TP81B2	Mmd_IRA6_JR5-F1C3	1	84947661	85305726	358065
Mmd_GER8_TP81B2	Mmd_IRA8_JR8-F1A3	1	84967733	85305726	337993
Mmd_HEL1_HG064	Mmd_HEL2_HG084	1	84904991	85305726	400735
Mmd_HEL1_HG064	Mmd_IRA4_JR153	1	84878195	85305726	427531
Mmd_HEL1_HG064	Mmd_IRA6_JR5-F1C3	1	84878195	85305726	427531
Mmd_HEL2_HG084	Mmd_IRA5_JR2-F1C3	1	84947661	85305726	358065
Mmd_HEL2_HG084	Mmd_IRA7_JR7-F1C3	1	84947661	85305726	358065
Mmd_HEL2_HG084	Mmd_IRA8_JR8-F1A3	1	84967733	85305726	337993
Mmd_IRA1_AH153	Mmd_IRA8_JR8-F1A3	1	84967733	85305726	337993
Mmd_IRA4_JR153	Mmd_IRA5_JR2-F1C3	1	84947661	85305726	358065
Mmd_IRA4_JR153	Mmd_IRA6_JR5-F1C3	1	84904991	85305726	400735
Mmd_IRA4_JR153	Mmd_IRA7_JR7-F1C3	1	84878195	85305726	427531
Mmd_IRA4_JR153	Mmd_IRA8_JR8-F1A3	1	84967733	85305726	337993
Mmd_IRA5_JR2-F1C3	Mmd_IRA6_JR5-F1C3	1	84947661	85305726	358065
Mmd_IRA6_JR5-F1C3	Mmd_IRA7_JR7-F1C3	1	84806194	85305726	499532
Mmd_IRA6_JR5-F1C3	Mmd_IRA8_JR8-F1A3	1	84967733	85305726	337993
Mmd_FRA1_14	Mmd_FRA7_E1	1	84878195	85480131	601936
Mmd_FRA1_14	Mmd_HEL1_HG064	1	84904991	85480131	575140
Mmd_FRA1_14	Mmd_IRA5_JR2-F1C3	1	84947661	85480131	532470
Mmd_FRA1_14	Mmd_IRA7_JR7-F1C3	1	84904991	85480131	575140
Mmd_FRA2_15B	Mmd_FRA7_E1	1	84806194	85480131	673937
Mmd_FRA2_15B	Mmd_HEL1_HG064	1	85130027	85480131	350104
Mmd_FRA2_15B	Mmd_IRA5_JR2-F1C3	1	85130027	85480131	350104
Mmd_FRA2_15B	Mmd_IRA7_JR7-F1C3	1	85130027	85480131	350104
Mmd_FRA3_16B	Mmd_FRA7_E1	1	84841397	85480131	638734
Mmd_FRA3_16B	Mmd_HEL1_HG064	1	84904991	85480131	575140
Mmd_FRA3_16B	Mmd_IRA5_JR2-F1C3	1	84947661	85480131	532470
Mmd_FRA3_16B	Mmd_IRA7_JR7-F1C3	1	84904991	85480131	575140
Mmd_FRA5_B2C	Mmd_HEL1_HG064	1	84947661	85480131	532470
Mmd_FRA5_B2C	Mmd_IRA5_JR2-F1C3	1	84947661	85480131	532470
Mmd_FRA5_B2C	Mmd_IRA7_JR7-F1C3	1	84947661	85480131	532470
Mmd_FRA6_C1	Mmd_FRA7_E1	1	84841397	85480131	638734
Mmd_FRA6_C1	Mmd_HEL1_HG064	1	85130027	85480131	350104
Mmd_FRA6_C1	Mmd_IRA5_JR2-F1C3	1	85130027	85480131	350104
Mmd_FRA6_C1	Mmd_IRA7_JR7-F1C3	1	85130027	85480131	350104
Mmd_FRA7_E1	Mmd_FRA8_F1B	1	85083991	85480131	396140
Mmd_FRA7_E1	Mmd_GER3_TP17-22	1	84947661	85480131	532470
Mmd_FRA7_E1	Mmd_GER4_TP3-922	1	84841397	85480131	638734
Mmd_FRA7_E1	Mmd_GER5_TP4a2	1	85020636	85480131	459495
Mmd_FRA7_E1	Mmd_GER6_TP51D2	1	84841397	85480131	638734
Mmd_FRA7_E1	Mmd_GER7_TP7-10F1A22	1	84672606	85480131	807525
Mmd_FRA7_E1	Mmd_GER8_TP81B2	1	84878195	85480131	601936
Mmd_FRA7_E1	Mmd_HEL1_HG064	1	84904991	85480131	575140
Mmd_FRA7_E1	Mmd_IRA1_AH153	1	84904991	85480131	575140
Mmd_FRA7_E1	Mmd_IRA2_AH233	1	85201298	85480131	278833
Mmd_FRA7_E1	Mmd_IRA3_JR113	1	85201298	85480131	278833
Mmd_FRA7_E1	Mmd_IRA5_JR2-F1C3	1	84947661	85480131	532470
Mmd_FRA7_E1	Mmd_IRA7_JR7-F1C3	1	84947661	85480131	532470
Mmd_FRA8_F1B	Mmd_HEL1_HG064	1	85020636	85480131	459495
Mmd_FRA8_F1B	Mmd_IRA5_JR2-F1C3	1	85083991	85480131	396140
Mmd_FRA8_F1B	Mmd_IRA7_JR7-F1C3	1	85083991	85480131	396140
Mmd_GER1_TP12	Mmd_HEL1_HG064	1	84904991	85480131	575140
Mmd_GER1_TP12	Mmd_IRA5_JR2-F1C3	1	84947661	85480131	532470
Mmd_GER1_TP12	Mmd_IRA7_JR7-F1C3	1	84904991	85480131	575140
Mmd_GER3_TP17-22	Mmd_HEL1_HG064	1	84904991	85480131	575140
Mmd_GER3_TP17-22	Mmd_IRA5_JR2-F1C3	1	84904991	85480131	575140
Mmd_GER3_TP17-22	Mmd_IRA7_JR7-F1C3	1	84947661	85480131	532470
Mmd_GER4_TP3-922	Mmd_HEL1_HG064	1	84904991	85480131	575140
Mmd_GER4_TP3-922	Mmd_IRA5_JR2-F1C3	1	84947661	85480131	532470
Mmd_GER4_TP3-922	Mmd_IRA7_JR7-F1C3	1	84947661	85480131	532470
Mmd_GER5_TP4a2	Mmd_HEL1_HG064	1	85020636	85480131	459495
Mmd_GER5_TP4a2	Mmd_IRA5_JR2-F1C3	1	85020636	85480131	459495
Mmd_GER5_TP4a2	Mmd_IRA7_JR7-F1C3	1	85020636	85480131	459495
Mmd_GER6_TP51D2	Mmd_HEL1_HG064	1	84904991	85480131	575140
Mmd_GER6_TP51D2	Mmd_IRA5_JR2-F1C3	1	84947661	85480131	532470
Mmd_GER6_TP51D2	Mmd_IRA7_JR7-F1C3	1	84947661	85480131	532470
Mmd_GER7_TP7-10F1A22	Mmd_HEL1_HG064	1	84904991	85480131	575140
Mmd_GER7_TP7-10F1A22	Mmd_IRA5_JR2-F1C3	1	84947661	85480131	532470
Mmd_GER7_TP7-10F1A22	Mmd_IRA7_JR7-F1C3	1	84947661	85480131	532470
Mmd_GER8_TP81B2	Mmd_HEL1_HG064	1	84904991	85480131	575140
Mmd_GER8_TP81B2	Mmd_IRA5_JR2-F1C3	1	84947661	85480131	532470
Mmd_GER8_TP81B2	Mmd_IRA7_JR7-F1C3	1	84947661	85480131	532470
Mmd_HEL1_HG064	Mmd_IRA1_AH153	1	85130027	85480131	350104
Mmd_HEL1_HG064	Mmd_IRA2_AH233	1	85201298	85480131	278833
Mmd_HEL1_HG064	Mmd_IRA3_JR113	1	85201298	85480131	278833
Mmd_HEL1_HG064	Mmd_IRA8_JR8-F1A3	1	84967733	85480131	512398
Mmd_HEL3_HG134	Mmd_IRA8_JR8-F1A3	1	84967733	85480131	512398
Mmd_IRA1_AH153	Mmd_IRA5_JR2-F1C3	1	85130027	85480131	350104
Mmd_IRA1_AH153	Mmd_IRA7_JR7-F1C3	1	85130027	85480131	350104
Mmd_IRA2_AH233	Mmd_IRA5_JR2-F1C3	1	85201298	85480131	278833
Mmd_IRA2_AH233	Mmd_IRA7_JR7-F1C3	1	85201298	85480131	278833
Mmd_IRA3_JR113	Mmd_IRA5_JR2-F1C3	1	85201298	85480131	278833
Mmd_IRA3_JR113	Mmd_IRA7_JR7-F1C3	1	85201298	85480131	278833
Mmd_FRA1_14	Mmd_FRA8_F1B	1	84904991	85513372	608381
Mmd_FRA3_16B	Mmd_FRA8_F1B	1	85083991	85513372	429381
Mmd_FRA5_B2C	Mmd_FRA8_F1B	1	85083991	85513372	429381
Mmd_FRA6_C1	Mmd_FRA8_F1B	1	85083991	85513372	429381
Mmd_FRA8_F1B	Mmd_GER1_TP12	1	85083991	85513372	429381
Mmd_FRA8_F1B	Mmd_GER3_TP17-22	1	85083991	85513372	429381
Mmd_FRA8_F1B	Mmd_GER4_TP3-922	1	85083991	85513372	429381
Mmd_FRA8_F1B	Mmd_GER5_TP4a2	1	85020636	85513372	492736
Mmd_FRA8_F1B	Mmd_GER6_TP51D2	1	85083991	85513372	429381
Mmd_FRA8_F1B	Mmd_GER7_TP7-10F1A22	1	85083991	85513372	429381
Mmd_FRA8_F1B	Mmd_GER8_TP81B2	1	85083991	85513372	429381
Mmd_FRA8_F1B	Mmd_IRA1_AH153	1	85083991	85513372	429381
Mmd_FRA8_F1B	Mmd_IRA2_AH233	1	85201298	85513372	312074
Mmd_FRA8_F1B	Mmd_IRA3_JR113	1	85201298	85513372	312074
Mmd_HEL1_HG064	Mmd_IRA5_JR2-F1C3	1	84904991	85513372	608381
Mmd_HEL1_HG064	Mmd_IRA7_JR7-F1C3	1	84878195	85513372	635177
Mmd_HEL2_HG084	Mmd_IRA6_JR5-F1C3	1	84947661	85513372	565711
Mmd_HEL3_HG134	Mmd_IRA5_JR2-F1C3	1	84904991	85513372	608381
Mmd_HEL3_HG134	Mmd_IRA7_JR7-F1C3	1	85307439	85513372	205933
Mmd_FRA1_14	Mmd_GER4_TP3-922	1	84878195	85610137	731942
Mmd_FRA2_15B	Mmd_GER4_TP3-922	1	84841397	85610137	768740
Mmd_FRA2_15B	Mmd_GER5_TP4a2	1	85020636	85610137	589501
Mmd_FRA3_16B	Mmd_GER4_TP3-922	1	84841397	85610137	768740
Mmd_FRA3_16B	Mmd_GER5_TP4a2	1	85020636	85610137	589501
Mmd_FRA5_B2C	Mmd_GER4_TP3-922	1	84947661	85610137	662476
Mmd_FRA5_B2C	Mmd_GER5_TP4a2	1	85020636	85610137	589501
Mmd_FRA6_C1	Mmd_GER4_TP3-922	1	84841397	85610137	768740
[truncated: 75,281 more rows]

## Sheet: TableS3
Table S3. Number of strain private substitutions of each mutational class in IBD blocks across inbred mouse genomes.
			Number of bases in IBD Blocks						Number of Strain Private Substitutions							SPS Spectrum						SPS Spectrum - Scaled
Strain	Genome_Coverage	Fraction_genome_in_IBD_Block	nA	nC	nG	nT	Total	nCpG	C>A	C>G	C>T	T>A	T>C	T>G	Total	C>A	C>G	C>T	T>A	T>C	T>G	C>A	C>G	C>T	T>A	T>C	T>G
129P2/OlaHsd	38.97	0.491832	372353682	265277548	265242925	372747648	1275621803	10598630	70	44	236	62	98	38	548	1.31946e-07	8.29374e-08	4.44846e-07	8.32102e-08	1.31526e-07	5.09998e-08	0.142573	0.089617	0.480673	0.0899117	0.142119	0.0551072
129S1/SvImJ	52.22	0.540423	408379069	293061301	293081290	409043479	1403565139	11747532	55	38	209	31	73	39	445	9.38338e-08	6.48306e-08	3.56569e-07	3.79241e-08	8.93051e-08	4.77109e-08	0.135957	0.0939339	0.516636	0.0549487	0.129395	0.0691289
129S5/SvEvBrd	16.95	0.513578	388495233	279025343	278957954	388763924	1335242454	11225128	31	31	121	30	60	25	298	5.55572e-08	5.55572e-08	2.16852e-07	3.85972e-08	7.71943e-08	3.21643e-08	0.116736	0.116736	0.455646	0.0810997	0.162199	0.0675831
A/J	42.87	0.5144	386972294	275597370	275746494	387375193	1325691351	10995818	136	46	336	65	98	49	730	2.4667e-07	8.34325e-08	6.0942e-07	8.39416e-08	1.26558e-07	6.32791e-08	0.203305	0.0687649	0.502282	0.0691845	0.104309	0.0521545
AKR/J	45.68	0.380223	288812881	204952951	205094018	289516613	988376463	8109048	90	31	240	41	70	46	518	2.19487e-07	7.56011e-08	5.85299e-07	7.08938e-08	1.21038e-07	7.95394e-08	0.19055	0.065634	0.508134	0.0615474	0.105081	0.0690531
BALB/cJ	48.82	0.611179	463248987	331062540	331256096	464082600	1589650223	13258871	109	73	353	90	174	64	863	1.64573e-07	1.10219e-07	5.32976e-07	9.70527e-08	1.87635e-07	6.90152e-08	0.141694	0.0948959	0.45888	0.0835601	0.16155	0.0594205
BTBR T+ Itpr3tf/J	73.58	0.43007	325178478	231424262	231479046	325480587	1113562373	9199078	56	26	211	48	107	34	482	1.20976e-07	5.61672e-08	4.55819e-07	7.37714e-08	1.64449e-07	5.22547e-08	0.131006	0.0608242	0.493611	0.0798879	0.178083	0.0565872
BUB/BnJ	38.92	0.205486	158283766	108888030	108894151	158174271	534240218	4135128	36	16	79	26	39	19	215	1.65303e-07	7.34679e-08	3.62748e-07	8.21594e-08	1.23239e-07	6.00396e-08	0.19067	0.0847423	0.418415	0.0947676	0.142151	0.0692533
C3H/HeH	12.13	0.640892	482315569	347029490	347006903	482637607	1658989569	14073394	19	5	86	18	28	22	178	2.73761e-08	7.20423e-09	1.23913e-07	1.86538e-08	2.9017e-08	2.2799e-08	0.119566	0.0314646	0.541192	0.0814707	0.126732	0.0995752
C3H/HeJ	49.99	0.69121	521132099	375684112	375744329	521781283	1794341823	15289309	110	43	403	65	134	63	818	1.46388e-07	5.72243e-08	5.36312e-07	6.23254e-08	1.28486e-07	6.04077e-08	0.147696	0.0577357	0.541104	0.0628823	0.129634	0.0609475
C57BL/10J	29.85	0.818357	619452541	446520127	446582387	620076602	2132631657	18162161	118	66	383	86	136	56	845	1.32124e-07	7.38997e-08	4.28842e-07	6.93812e-08	1.09719e-07	4.51784e-08	0.153785	0.0860155	0.49915	0.0807562	0.127707	0.0525854
C57BL/6NJ	48.1	0.827465	625753900	452673617	452689934	626440317	2157557768	18507928	79	35	316	69	107	44	650	8.72578e-08	3.86585e-08	3.49031e-07	5.51033e-08	8.545e-08	3.51383e-08	0.134111	0.0594162	0.536444	0.084691	0.131332	0.0540059
C57BR/cdJ	39.76	0.740678	561443209	404339432	404404532	562030137	1932217310	16360920	113	61	483	106	199	66	1028	1.39723e-07	7.54256e-08	5.97222e-07	9.43503e-08	1.77129e-07	5.87464e-08	0.122285	0.0660124	0.522689	0.0825753	0.155023	0.0514148
C57L/J	45.15	0.734964	557085500	400870551	400903922	557591045	1916451018	16287762	119	60	443	87	166	74	949	1.48421e-07	7.4834e-08	5.52524e-07	7.80495e-08	1.48922e-07	6.6387e-08	0.138823	0.0699947	0.516794	0.0730023	0.139292	0.0620939
C58/J	43.76	0.517616	394312733	281387317	281331774	394344693	1351376517	11321915	104	46	351	65	135	48	749	1.84817e-07	8.17459e-08	6.23757e-07	8.24185e-08	1.71177e-07	6.08629e-08	0.153403	0.0678514	0.517736	0.0684097	0.142082	0.0505179
CBA/J	44.67	0.56816	427063981	306564156	306607653	427510387	1467746177	12322292	105	42	412	54	114	42	769	1.71241e-07	6.84963e-08	6.71916e-07	6.31894e-08	1.334e-07	4.91473e-08	0.147954	0.0591817	0.580544	0.0545964	0.115259	0.0424639
DBA/1J	38.55	0.695501	527709410	379725742	379913570	528399013	1815747735	15275421	188	35	358	51	137	59	828	2.47486e-07	4.60745e-08	4.71276e-07	4.82905e-08	1.29722e-07	5.58655e-08	0.247805	0.0461338	0.471883	0.0483527	0.129889	0.0559374
DBA/2J	43.09	0.659794	500747216	361522033	361672832	501257319	1725199400	14640350	193	54	453	72	155	88	1015	2.66871e-07	7.46687e-08	6.26387e-07	7.1856e-08	1.5469e-07	8.7824e-08	0.20812	0.0582304	0.488488	0.0560369	0.120635	0.0684896
FVB/NJ	57.54	0.179743	137896509	95859942	95848139	137828811	467433401	3726151	61	13	106	22	39	7	248	3.18192e-07	6.78114e-08	5.52924e-07	7.97896e-08	1.41445e-07	2.53876e-08	0.268392	0.0571983	0.466386	0.0673017	0.119308	0.0214142
I/LnJ	34.11	0.214582	162459290	114408277	114470296	162586517	553924380	4444523	30	16	123	24	65	17	275	1.31074e-07	6.99061e-08	5.37403e-07	7.38357e-08	1.99972e-07	5.23003e-08	0.123133	0.0656709	0.504845	0.0693625	0.187857	0.0491318
KK/HiJ	44.42	0.066587	48352358	32900828	32881013	48375267	162509466	1179452	10	5	54	13	15	6	103	1.52018e-07	7.60088e-08	8.20895e-07	1.34398e-07	1.55075e-07	6.20298e-08	0.108551	0.0542756	0.586176	0.0959695	0.110734	0.0442936
LP/J	42.1	0.523574	397621306	283706833	283826297	398411895	1363566331	11357757	54	41	250	64	106	33	548	9.51486e-08	7.22425e-08	4.40503e-07	8.03987e-08	1.3316e-07	4.14556e-08	0.110265	0.0837197	0.510486	0.0931717	0.154316	0.0480417
NOD/ShiLtJ	46.32	0.151407	113142248	78694358	78739671	113224776	383801053	3015330	43	7	73	19	32	9	183	2.7313e-07	4.44631e-08	4.63686e-07	8.39345e-08	1.41363e-07	3.97584e-08	0.261035	0.0424941	0.443152	0.0802175	0.135103	0.0379978
NZB/B1NJ	36.15	0.306021	231721167	163432017	163400982	231757843	790312009	6407600	77	19	159	27	52	20	354	2.35594e-07	5.81337e-08	4.86487e-07	5.82551e-08	1.12195e-07	4.31519e-08	0.23706	0.0584953	0.489514	0.0586175	0.112893	0.0434204
NZO/HlLtJ	54.66	0.355338	270917371	189865686	189864998	270913308	921561363	7344523	44	21	169	22	48	16	320	1.15872e-07	5.53024e-08	4.45052e-07	4.06031e-08	8.85886e-08	2.95295e-08	0.149522	0.0713627	0.5743	0.0523946	0.114316	0.0381052
NZW/LacJ	49.06	0.204909	154575669	106680851	106676106	154624949	522557575	4076490	37	10	106	21	27	20	221	1.73418e-07	4.68698e-08	4.9682e-07	6.79171e-08	8.73219e-08	6.46829e-08	0.185072	0.0500195	0.530207	0.0724812	0.0931901	0.0690297
RF/J	43.18	0.363383	276762444	194150989	194270391	277275999	942459823	7544869	44	21	172	36	73	26	372	1.13279e-07	5.4065e-08	4.42818e-07	6.49774e-08	1.3176e-07	4.69282e-08	0.132672	0.0633207	0.518627	0.0761014	0.154317	0.0549621
SEA/GnJ	38.67	0.491795	371612691	265519647	265652208	372375918	1275160464	10564429	59	55	273	60	128	41	616	1.11075e-07	1.03545e-07	5.13958e-07	8.06464e-08	1.72046e-07	5.51084e-08	0.107176	0.0999101	0.495917	0.0778156	0.166007	0.053174
ST/bJ	63.74	0.118444	88367463	60852949	60800289	88250835	298271536	2297243	20	6	66	17	20	14	143	1.64402e-07	4.93205e-08	5.42526e-07	9.62528e-08	1.13239e-07	7.9267e-08	0.157321	0.0471964	0.51916	0.0921074	0.108362	0.0758531

## Sheet: TableS4
Table S4. Strain private substitutions
chr	pos	ancestral	derived	ref	alt	FocalStrain	Heterozygous	5prime_flank	3prime_flank	PhyloP	Coding
1	4347668	G	A	G	A	I_LnJ	0	C	T	0.919	0
1	4462692	G	A	G	A	DBA_2J	0	T	A	0.004	0
1	4595378	C	T	C	T	BTBR_T+_Itpr3tf_J	0	A	G	0.026	0
1	4774872	C	T	C	T	DBA_1J	0	A	C	0	0
1	4925945	C	T	C	T	C58_J	0	G	T	0.009	0
1	5233590	A	G	A	G	LP_J	0	T	C	0.037	0
1	6154127	T	A	T	A	LP_J	0	G	C	0.02	0
1	6310137	G	A	G	A	DBA_2J	0	T	G	0.02	0
1	6447577	C	T	C	T	C57L_J	0	T	T	0	0
1	7417211	C	T	C	T	NZO_HlLtJ	0	T	A	0	0
1	7507565	C	T	C	T	NZO_HlLtJ	1	T	A	0.165	0
1	7599343	C	A	C	A	BTBR_T+_Itpr3tf_J	0	G	C	0	0
1	7613768	A	G	A	G	NZO_HlLtJ	0	C	C	0.023	0
1	7925466	G	T	G	T	NZO_HlLtJ	0	T	C	0.021	0
1	8280334	C	T	C	T	C57BR_cdJ	0	A	A	0.01	0
1	9090502	C	A	C	A	DBA_1J	0	T	C	0.043	0
1	9382766	C	T	C	T	C57BR_cdJ	0	T	T	0.008	0
1	9421001	G	T	G	T	DBA_2J	0	A	A	0.753	0
1	9695766	C	A	C	A	SEA_GnJ	0	G	G	0	0
1	9811686	A	G	A	G	BALB_cJ	0	T	A	0.022	0
1	9867178	G	A	G	A	NZO_HlLtJ	0	A	A	0.086	0
1	10038233	A	G	A	G	129P2_OlaHsd	0	C	T	0	0
1	10210158	G	T	G	T	SEA_GnJ	0	A	T	0.157	0
1	10305802	G	T	G	T	129P2_OlaHsd	0	T	T	0.002	0
1	10480266	T	C	T	C	KK_HiJ	0	T	T	0.013	0
1	10671822	T	C	T	C	BTBR_T+_Itpr3tf_J	0	G	A	0.164	0
1	10695418	A	G	A	G	LP_J	0	C	G	0	0
1	11166597	C	T	C	T	129P2_OlaHsd	0	T	T	0	0
1	11300379	C	T	C	T	C57BR_cdJ	0	T	A	0	0
1	11413439	G	C	G	C	BALB_cJ	0	G	T	0.001	0
1	11559233	G	T	G	T	BTBR_T+_Itpr3tf_J	0	T	G	0.007	0
1	11792684	A	C	A	C	SEA_GnJ	0	A	G	0.001	0
1	11996705	C	T	C	T	C57BL_6NJ	0	C	A	0.001	0
1	12711699	C	T	C	T	SEA_GnJ	0	G	T	0.07	0
1	13093997	G	T	G	T	LP_J	0	A	G	0.062	0
1	13125682	A	T	A	T	129P2_OlaHsd	0	C	A	0.007	0
1	13129994	A	T	A	T	CBA_J	0	C	A	0	0
1	13583727	T	C	T	C	KK_HiJ	0	G	G	0.003	0
1	13583728	G	T	G	T	KK_HiJ	0	T	G	0.002	0
1	13700159	C	T	C	T	C57BL_10J	0	C	A	0.006	0
1	13783008	G	A	G	A	C57BL_10J	0	G	A	0.951	0
1	13835134	G	A	G	A	RF_J	0	G	C	0.986	0
1	13855048	G	A	G	A	ST_bJ	0	T	T	0	0
1	14263462	T	C	T	C	C57BL_10J	0	G	G	0.001	0
1	14498333	A	G	A	G	SEA_GnJ	0	G	C	0.977	0
1	14573822	C	G	C	G	ST_bJ	0	T	T	0.011	0
1	14643402	C	T	C	T	DBA_2J	0	T	T	0.001	0
1	14759622	C	T	C	T	KK_HiJ	0	T	T	0	0
1	14783464	A	C	A	C	ST_bJ	0	C	C	0.012	0
1	14847450	T	A	T	A	129S1_SvImJ	0	T	G	0.001	0
1	15105539	C	T	C	T	DBA_2J	0	A	T	0	0
1	15560082	G	A	G	A	SEA_GnJ	0	T	C	0.294	0
1	15560083	C	A	C	A	SEA_GnJ	0	G	A	0.26	0
1	15573076	T	A	T	A	RF_J	0	G	A	0.001	0
1	15855926	G	A	G	A	DBA_2J	0	T	T	0.001	0
1	15892510	C	T	C	T	C57L_J	0	T	C	1	0
1	16140608	G	T	G	T	DBA_1J	1	A	A	0.006	0
1	16214334	C	T	C	T	KK_HiJ	0	T	T	0	0
1	16249778	A	C	A	C	C57BL_10J	0	G	A	1	0
1	16401658	A	G	A	G	SEA_GnJ	1	A	G	0	0
1	16651625	C	T	C	T	BTBR_T+_Itpr3tf_J	0	G	C	0.012	0
1	16700059	G	T	G	T	DBA_2J	0	G	G	0.009	0
1	16795621	G	T	G	T	CBA_J	0	A	G	0.196	0
1	16821553	A	T	A	T	LP_J	0	G	G	0.004	0
1	16966332	G	A	G	A	RF_J	0	A	C	0.306	0
1	17056997	T	C	T	C	SEA_GnJ	1	A	C	0	0
1	17213445	C	T	C	T	C57BL_10J	0	T	T	0.17	0
1	17491740	G	A	G	A	ST_bJ	0	T	A	0.001	0
1	17597866	C	T	C	T	KK_HiJ	0	T	C	0	0
1	17928337	C	T	C	T	BALB_cJ	0	T	A	0.005	0
1	18141763	C	T	C	T	C57BL_10J	0	T	C	0.017	0
1	18412278	G	T	G	T	DBA_1J	0	G	A	0.001	0
1	18574073	G	C	G	C	C58_J	0	G	G	0.001	0
1	19069278	C	A	C	A	CBA_J	0	G	T	0	0
1	19455208	T	C	T	C	DBA_1J	0	T	T	1	0
1	19456849	A	C	A	C	DBA_2J	0	A	A	0.04	0
1	19673213	A	C	A	C	DBA_1J	0	T	A	0.002	0
1	20123551	A	T	A	T	SEA_GnJ	0	G	G	0.005	0
1	20344564	C	A	C	A	DBA_1J	0	T	T	0.001	0
1	20344565	T	G	T	G	DBA_1J	0	C	A	0.001	0
1	20456617	T	C	T	C	C58_J	0	A	C	0.076	0
1	20558426	G	A	G	A	C57L_J	0	G	G	0	0
1	21089561	G	T	G	T	DBA_1J	0	T	C	0.006	0
1	21165163	C	G	C	G	129S5SvEvBrd	0	T	A	0.032	0
1	21225329	A	G	A	G	C58_J	0	A	C	0	0
1	21232263	G	A	G	A	DBA_2J	0	T	T	0.001	0
1	21335621	C	T	C	T	BTBR_T+_Itpr3tf_J	0	A	A	0.003	0
1	21616394	T	C	T	C	C57BR_cdJ	0	T	G	0.001	0
1	21632120	C	T	C	T	C57BR_cdJ	0	T	C	0	0
1	21822807	G	C	G	C	C3H_HeJ	0	T	T	0.156	0
1	21950098	G	C	G	C	C57L_J	0	T	C	0	0
1	22247602	T	C	T	C	DBA_1J	0	G	T	0.016	0
1	22333865	T	C	T	C	C58_J	0	A	T	0.479	0
1	22483873	G	A	G	A	FVB_NJ	0	C	T	0	0
1	22510380	C	G	C	G	DBA_2J	0	A	T	0.002	0
1	22586165	C	A	C	A	C57L_J	0	T	A	0.001	0
1	22722925	T	C	T	C	BTBR_T+_Itpr3tf_J	0	C	A	0.001	0
1	23121358	T	G	T	G	DBA_2J	0	A	T	0	0
1	23123426	C	T	C	T	DBA_2J	0	C	C	0	0
1	23415650	A	T	A	T	FVB_NJ	0	T	C	0.996	0
1	23509223	C	T	C	T	DBA_2J	0	C	G	0	0
1	23705538	C	T	C	T	C58_J	0	C	A	0.004	0
1	23922833	C	T	C	T	C57L_J	0	A	G	0.002	0
1	24026917	C	A	C	A	NOD_ShiLtJ	0	T	T	0	0
1	24033920	T	A	T	A	FVB_NJ	0	A	T	0.007	0
1	24122167	C	G	C	G	FVB_NJ	0	A	A	0.259	0
1	24174182	A	G	A	G	C3H_HeJ	0	C	C	0.003	0
1	24221555	T	C	T	C	C3H_HeH	0	A	T	0.001	0
1	24316185	A	C	A	C	129P2_OlaHsd	0	A	A	0.628	0
1	24379311	C	T	C	T	BTBR_T+_Itpr3tf_J	0	G	T	0	0
1	24609089	A	G	A	G	C3H_HeJ	0	A	G	0.122	0
1	24677155	C	A	C	A	LP_J	0	A	C	0	0
1	25070830	G	A	G	A	A_J	0	C	G	0.001	0
1	25086464	G	A	G	A	129P2_OlaHsd	0	T	G	0.006	0
1	25242249	G	A	G	A	C58_J	0	A	A	0.157	0
1	25290995	A	G	A	G	NOD_ShiLtJ	0	A	T	0.128	0
1	25542978	C	A	C	A	129P2_OlaHsd	0	G	T	0.008	0
1	25566778	A	C	A	C	C3H_HeJ	0	T	T	0	0
1	25674665	A	C	A	C	C3H_HeH	0	G	G	0.097	0
1	25676527	C	A	C	A	A_J	0	T	T	0.121	0
1	25763519	T	A	T	A	C57BL_10J	0	A	C	1	0
1	25885925	C	T	C	T	129P2_OlaHsd	1	T	A	0	0
1	25992023	T	G	T	G	C58_J	0	T	T	0.065	0
1	26029638	C	T	C	T	BTBR_T+_Itpr3tf_J	0	C	T	0.021	0
1	26195338	G	A	G	A	NZO_HlLtJ	0	G	A	0	0
1	26365418	A	T	A	T	A_J	0	G	A	0.23	0
1	26645435	T	G	T	G	LP_J	0	A	G	0	0
1	26723212	T	C	T	C	BTBR_T+_Itpr3tf_J	0	G	G	1	0
1	26766569	A	G	A	G	C57BL_10J	0	A	T	0	0
1	26805171	A	G	A	G	C58_J	0	A	G	0.008	0
1	27216178	C	T	C	T	C57BR_cdJ	0	T	T	0.126	0
1	27300446	C	G	C	G	129P2_OlaHsd	0	G	A	0	0
1	28085842	T	C	T	C	SEA_GnJ	0	C	A	0.024	0
1	28319877	T	G	T	G	C57BL_10J	0	G	G	0.006	0
1	28427425	A	T	A	T	A_J	0	A	C	0.005	0
1	28442198	T	C	T	C	C57BL_10J	0	T	C	0.024	0
1	28537582	G	C	G	C	LP_J	0	G	G	0.001	0
1	28625066	A	G	A	G	NZW_LacJ	0	G	G	1	0
1	28777401	G	A	G	A	FVB_NJ	0	G	G	0.017	0
1	28888014	C	T	C	T	129P2_OlaHsd	1	T	T	0	0
1	29051407	G	A	G	A	C57L_J	0	T	G	0.002	0
1	29348885	A	T	A	T	DBA_1J	0	A	T	0.117	0
1	29367700	C	A	C	A	DBA_2J	1	A	C	0.042	0
1	29689845	T	C	T	C	FVB_NJ	0	G	G	0.001	0
1	30004861	G	A	G	A	NZB_B1NJ	0	A	A	0.108	0
1	30167141	C	T	C	T	C57BL_6NJ	0	A	T	0	0
1	30182326	T	C	T	C	C57BR_cdJ	0	G	T	0	0
1	30810273	G	A	G	A	C58_J	0	T	T	0.017	0
1	30851545	C	G	C	G	C57L_J	0	A	T	0.05	0
1	31087293	C	T	C	T	NOD_ShiLtJ	0	T	A	0.005	0
1	31336183	A	C	A	C	A_J	0	A	A	0	0
1	31357400	C	T	C	T	A_J	0	A	A	0	0
1	31545953	G	A	G	A	NZW_LacJ	0	A	A	0	0
1	31804373	A	G	A	G	C57BL_6NJ	0	C	T	0.002	0
1	32158557	G	A	G	A	C57BR_cdJ	0	G	A	0	0
1	32213642	G	A	G	A	C57BR_cdJ	0	C	G	0.014	0
1	32560375	T	G	T	G	NZW_LacJ	0	G	A	0.147	0
1	32779210	C	T	C	T	C57BL_6NJ	0	A	T	0.194	0
1	32858501	C	T	C	T	LP_J	0	A	G	0.015	0
1	32953513	A	T	A	T	A_J	0	T	T	0.004	0
1	33041530	G	C	G	C	SEA_GnJ	0	T	T	0.006	0
1	33357565	G	A	G	A	NZO_HlLtJ	0	T	T	0.068	0
1	33715415	C	T	C	T	LP_J	0	C	T	0.234	0
1	33754599	T	A	T	A	C57BL_6NJ	0	T	C	0.002	0
1	34575346	G	A	G	A	LP_J	0	G	T	0.13	0
1	35110774	C	T	C	T	C58_J	0	G	A	0	0
1	35477326	A	G	A	G	DBA_1J	0	A	A	0.024	0
1	35516508	C	T	C	T	C3H_HeJ	0	A	T	0.019	0
1	35805795	G	A	G	A	DBA_1J	0	T	T	0.674	0
1	35847560	G	T	G	T	DBA_2J	0	A	A	0.043	0
1	36090131	C	T	C	T	LP_J	0	C	A	0	0
1	36748154	T	A	T	A	C57BL_10J	0	T	C	0.013	0
1	36766248	C	T	C	T	NZB_B1NJ	0	T	T	0	0
1	37243838	T	C	T	C	C57L_J	0	C	G	0.001	0
1	37390969	G	A	G	A	NZO_HlLtJ	0	C	A	0.011	0
1	37564371	A	C	A	C	C57L_J	0	G	A	0.355	0
1	37731935	T	C	T	C	NZB_B1NJ	0	G	A	0.184	0
1	37826629	C	T	C	T	C3H_HeJ	0	A	G	0.008	0
1	37872572	G	A	G	A	C57BL_10J	0	A	T	0	0
1	38067794	G	A	G	A	SEA_GnJ	0	A	A	0.003	0
1	38204295	A	G	A	G	BALB_cJ	0	G	A	0	0
1	38275041	T	C	T	C	C3H_HeH	1	C	T	0	0
1	38328588	T	C	T	C	C57BR_cdJ	0	T	C	0	0
1	38347987	G	A	G	A	SEA_GnJ	0	A	T	0.001	0
1	38362929	G	T	G	T	C3H_HeJ	0	A	C	0.021	0
1	38689508	C	T	C	T	C57BL_10J	0	A	C	0.2	0
1	38816692	T	A	T	A	C57L_J	0	G	A	0.001	0
1	38965445	C	A	C	A	A_J	0	G	T	0.659	0
1	39159353	G	A	G	A	C57BR_cdJ	0	G	T	0	0
1	39691680	C	T	C	T	DBA_1J	0	C	C	0.067	0
1	39864708	G	A	G	A	BTBR_T+_Itpr3tf_J	0	G	T	0.076	0
1	39902739	A	G	A	G	129S1_SvImJ	0	G	T	1	0
1	39979318	C	T	C	T	A_J	0	G	G	0	0
1	40621218	G	A	G	A	C57BR_cdJ	0	C	T	0	0
1	40837132	C	T	C	T	129S1_SvImJ	0	A	A	0.002	0
1	40867957	C	T	C	T	129P2_OlaHsd	0	G	A	0	0
1	40941164	A	G	A	G	129S1_SvImJ	0	T	T	0.001	0
1	41017075	A	G	A	G	BALB_cJ	0	T	A	0.001	0
1	41065249	C	T	C	T	DBA_1J	0	C	G	0	0
1	41120676	T	G	T	G	DBA_2J	1	G	G	0.001	0
1	41193823	A	T	A	T	SEA_GnJ	0	A	T	0.126	0
1	41235166	C	T	C	T	C57BL_6NJ	0	T	A	0	0
1	41413255	C	G	C	G	BTBR_T+_Itpr3tf_J	1	T	T	0.05	0
1	41525370	C	T	C	T	C3H_HeJ	0	T	T	0.097	0
1	41609191	A	G	A	G	C57BR_cdJ	0	A	C	0.056	0
1	41710741	G	T	G	T	DBA_2J	0	A	G	0	0
1	41790314	G	A	G	A	NZO_HlLtJ	0	A	T	0.017	0
1	41974093	G	C	G	C	C57BR_cdJ	0	T	G	0.031	0
1	42144384	T	C	T	C	NZO_HlLtJ	0	A	C	0.016	0
1	42357165	C	T	C	T	C57BR_cdJ	0	C	C	0	0
1	42546389	A	G	A	G	NZO_HlLtJ	0	T	G	0.002	0
1	42589476	G	A	G	A	BTBR_T+_Itpr3tf_J	0	T	A	0.003	0
1	42597532	C	T	C	T	NZW_LacJ	0	C	T	0.011	0
1	42597887	C	T	C	T	C57L_J	0	G	G	0.024	0
1	42637824	C	T	C	T	129P2_OlaHsd	0	C	G	0	0
1	42874932	C	T	C	T	NZO_HlLtJ	0	C	A	0.002	0
1	42882971	G	A	G	A	NZO_HlLtJ	0	A	A	0.006	0
1	42949802	G	A	G	A	LP_J	0	A	A	0	0
1	43046570	G	A	G	A	C58_J	0	T	T	0.046	0
1	43046972	C	T	C	T	C3H_HeJ	0	A	C	0.034	0
1	43147348	T	A	T	A	NZO_HlLtJ	0	G	T	0.001	0
1	43300533	T	C	T	C	129P2_OlaHsd	1	A	C	0.002	0
1	43300538	G	A	G	A	129P2_OlaHsd	1	G	A	0.003	0
1	43300539	A	G	A	G	129P2_OlaHsd	1	G	T	0.004	0
1	43300541	G	A	G	A	129P2_OlaHsd	1	T	A	0.01	0
1	43589189	C	T	C	T	BTBR_T+_Itpr3tf_J	0	G	T	0.006	0
1	43602590	C	T	C	T	SEA_GnJ	0	C	C	0.001	0
1	43736497	A	G	A	G	DBA_2J	0	C	G	0.001	0
1	43860502	T	C	T	C	129P2_OlaHsd	1	A	C	0	0
1	43860504	T	A	T	A	129P2_OlaHsd	1	C	A	0	0
1	44145324	C	A	C	A	C3H_HeJ	0	G	T	0.999	0
1	44149019	G	A	G	A	NZW_LacJ	0	T	A	0	0
1	44189262	G	A	G	A	DBA_2J	0	A	T	0.686	0
1	45296678	G	A	G	A	BALB_cJ	0	C	T	0	0
1	45805695	T	G	T	G	C57BL_10J	0	A	T	0	0
1	45839753	A	C	A	C	C57L_J	1	G	G	0.002	0
1	45918318	T	G	T	G	NZW_LacJ	0	C	G	1	0
1	46613175	T	A	T	A	C58_J	0	G	T	0	0
1	46910028	A	G	A	G	C57L_J	0	C	T	0.051	0
1	46965163	T	C	T	C	BUB_BnJ	0	G	T	0.007	0
1	47694754	T	C	T	C	BALB_cJ	0	G	T	0	0
1	47983111	A	G	A	G	C57BL_6NJ	0	A	A	0	0
1	48189793	A	G	A	G	NZW_LacJ	0	T	T	0.006	0
1	48314694	G	C	G	C	129S5SvEvBrd	0	A	T	0	0
1	48383847	G	T	G	T	DBA_1J	0	T	C	0.918	0
1	48934308	G	A	G	A	DBA_2J	0	A	G	0.001	0
1	49153405	A	T	A	T	BUB_BnJ	0	C	T	0.093	0
1	49199778	T	A	T	A	SEA_GnJ	0	C	T	1	0
1	49427218	C	T	C	T	DBA_2J	0	G	C	0.036	0
1	49450428	T	C	T	C	C58_J	0	C	G	0.955	0
1	49740830	C	T	C	T	AKR_J	0	T	T	0.002	0
1	49958759	C	G	C	G	C58_J	0	C	T	0.066	0
1	50088690	C	T	C	T	C57L_J	0	A	C	0.006	0
1	50204946	T	C	T	C	BTBR_T+_Itpr3tf_J	0	G	T	0	0
1	50396085	C	T	C	T	NZW_LacJ	0	C	C	0	0
1	50396185	T	G	T	G	129S5SvEvBrd	1	G	A	0	0
1	50396186	A	G	A	G	129S5SvEvBrd	1	T	G	0	0
1	50834517	A	G	A	G	C58_J	1	T	C	0	0
1	51000464	C	A	C	A	NZW_LacJ	0	A	T	0.001	0
1	51065717	A	C	A	C	NZO_HlLtJ	0	A	G	0.001	0
1	51164777	G	A	G	A	CBA_J	0	A	G	0	0
1	51523559	C	T	C	T	AKR_J	0	T	T	0.03	0
1	51626056	G	A	G	A	CBA_J	0	A	G	0.002	0
1	51789495	A	T	A	T	C58_J	1	A	C	0.743	0
1	52096623	C	A	C	A	BALB_cJ	0	G	C	0	0
1	52424178	C	A	C	A	BUB_BnJ	0	C	T	0.758	0
1	52451670	G	T	G	T	A_J	0	T	T	0.008	0
1	52506204	G	T	G	T	129S1_SvImJ	1	A	C	0.002	0
1	53213120	C	A	C	A	A_J	0	A	A	0	0
1	53294481	T	C	T	C	NZW_LacJ	0	C	A	0.001	0
1	53297672	A	G	A	G	129P2_OlaHsd	0	A	A	0.004	0
1	53299345	A	C	A	C	DBA_1J	0	A	C	0.001	0
1	53806436	C	G	C	G	NZO_HlLtJ	1	T	A	0.278	0
1	53810571	A	C	A	C	NZO_HlLtJ	0	A	T	0.004	0
1	53941727	G	T	G	T	DBA_1J	0	A	A	0	0
1	54279184	C	A	C	A	SEA_GnJ	0	T	T	0.188	0
1	54690419	C	T	C	T	SEA_GnJ	0	A	A	0	0
1	54699956	A	G	A	G	129S5SvEvBrd	0	T	A	0.028	0
1	54972295	C	T	C	T	NZW_LacJ	0	A	T	0.002	0
1	55088825	A	C	A	C	DBA_2J	0	C	C	0.003	0
1	55127480	G	A	G	A	DBA_2J	0	C	C	0	0
1	55304626	A	G	A	G	CBA_J	0	G	C	1	0
1	55678549	C	T	C	T	DBA_1J	0	A	C	0	0
1	55801990	A	T	A	T	DBA_2J	1	C	C	0.009	0
1	56191012	C	A	C	A	C57BR_cdJ	0	G	T	0.02	0
1	56588050	T	A	T	A	RF_J	0	A	G	0.005	0
1	56641743	G	A	G	A	BTBR_T+_Itpr3tf_J	0	A	T	0	0
1	56680696	T	C	T	C	C57BR_cdJ	0	G	T	0.778	0
1	56850916	C	T	C	T	C3H_HeJ	0	G	G	0	0
1	56877506	A	C	A	C	129S1_SvImJ	0	G	G	0	0
1	57161256	G	A	G	A	C57BL_10J	0	C	G	0	0
1	57366471	C	T	C	T	129S5SvEvBrd	0	C	T	0.039	0
1	57426028	C	A	C	A	LP_J	0	A	G	0.047	0
1	57566558	C	T	C	T	DBA_1J	0	C	G	0.001	0
1	57673196	C	G	C	G	LP_J	0	C	T	0.002	0
1	57799733	T	C	T	C	LP_J	0	A	T	0	0
1	57805577	C	T	C	T	129P2_OlaHsd	0	A	G	0.005	0
1	57911520	C	T	C	T	129P2_OlaHsd	0	A	A	0.026	0
1	57918283	C	A	C	A	CBA_J	0	A	C	0	0
1	58213103	G	A	G	A	C57BL_6NJ	0	A	T	0.159	0
1	58225977	C	A	C	A	129P2_OlaHsd	1	G	A	0.002	0
1	58507876	A	G	A	G	LP_J	0	A	C	0.001	0
1	58977777	G	A	G	A	C57BR_cdJ	0	G	A	0.01	0
1	59026324	C	A	C	A	A_J	0	T	T	0	0
1	59377246	G	C	G	C	129S5SvEvBrd	0	T	G	0.659	0
1	59437702	G	T	G	T	BTBR_T+_Itpr3tf_J	0	T	C	0.028	0
1	59762296	G	A	G	A	RF_J	0	A	G	0.04	0
1	59799220	T	C	T	C	C57BR_cdJ	0	G	C	0.008	0
1	59936874	C	A	C	A	C3H_HeJ	0	C	A	0	0
1	60147440	C	T	C	T	C57L_J	0	C	A	0.989	0
1	60216121	C	T	C	T	RF_J	0	T	A	0.273	0
1	60413575	C	T	C	T	DBA_1J	0	G	A	0.01	0
1	60588896	C	T	C	T	C3H_HeH	0	A	T	0.234	0
1	60666493	C	T	C	T	C57BR_cdJ	0	T	G	0.023	0
1	60875364	C	T	C	T	C57BR_cdJ	0	A	C	0.989	0
1	61098423	C	A	C	A	DBA_1J	0	G	T	0	0
1	61115439	C	T	C	T	CBA_J	0	A	T	0	0
1	61316483	A	G	A	G	BTBR_T+_Itpr3tf_J	0	A	T	1	0
1	61349623	A	T	A	T	DBA_1J	0	A	C	0.003	0
1	61534711	G	T	G	T	C57BL_10J	0	A	C	0.033	0
1	61795260	G	T	G	T	CBA_J	0	T	T	0	0
1	61832866	A	T	A	T	A_J	0	A	G	0	0
1	61857422	C	A	C	A	RF_J	0	T	T	0.001	0
1	61885972	C	T	C	T	LP_J	0	C	T	0.8	0
1	61950812	C	A	C	A	C57BL_6NJ	0	C	C	0.002	0
1	62058990	A	G	A	G	RF_J	0	T	C	0	0
1	62107433	G	A	G	A	FVB_NJ	0	A	T	0.005	0
1	62144751	G	A	G	A	C3H_HeJ	1	A	A	0.012	0
1	62211019	G	A	G	A	CBA_J	0	A	A	0.995	0
1	62293328	C	T	C	T	A_J	0	G	C	0	0
1	62384444	T	G	T	G	DBA_2J	1	A	C	0.001	0
1	62385994	G	T	G	T	CBA_J	0	T	C	0.002	0
1	62446960	G	C	G	C	A_J	0	T	G	1	0
1	62580097	G	A	G	A	DBA_1J	0	A	T	0	0
1	62739418	T	C	T	C	A_J	0	A	T	0.993	0
1	63048549	G	A	G	A	FVB_NJ	0	T	C	0.85	0
1	63311415	C	T	C	T	NZO_HlLtJ	0	A	G	0	0
1	63846904	A	G	A	G	LP_J	0	C	A	0.003	0
1	63895145	A	C	A	C	C57BL_10J	0	C	A	0.851	0
1	63897262	G	A	G	A	C3H_HeJ	0	G	T	0.008	0
1	63955064	C	T	C	T	DBA_1J	0	A	A	0.001	0
1	64122458	G	A	G	A	SEA_GnJ	0	C	T	0	0
1	64205063	G	A	G	A	129S5SvEvBrd	0	A	T	0	0
1	64445059	C	A	C	A	FVB_NJ	0	G	T	0.887	0
1	64489787	C	T	C	T	DBA_2J	0	A	T	0.01	0
1	64690719	G	A	G	A	BALB_cJ	0	A	T	0.005	0
1	64739463	G	T	G	T	FVB_NJ	0	T	C	1	0
1	65181634	C	T	C	T	LP_J	0	A	G	0.229	0
1	65249892	G	A	G	A	NZW_LacJ	0	T	T	0.814	0
1	65599415	A	C	A	C	C57BL_6NJ	0	C	A	0.002	0
1	65654121	A	C	A	C	NZW_LacJ	0	A	G	0.136	0
1	65853055	T	C	T	C	AKR_J	0	T	C	0.002	0
1	66184589	G	A	G	A	NZO_HlLtJ	0	T	G	0	0
1	66286830	C	T	C	T	DBA_1J	0	C	A	0.003	0
1	66399860	G	A	G	A	AKR_J	0	C	T	0	0
1	66648314	T	G	T	G	AKR_J	0	T	T	0.035	0
1	66833563	C	T	C	T	C57BR_cdJ	0	G	A	0	0
1	66921048	G	A	G	A	C3H_HeJ	0	A	T	0	0
1	66942789	C	A	C	A	NZW_LacJ	0	A	A	0.021	0
1	67358274	T	C	T	C	CBA_J	0	C	A	0.066	0
1	67427790	C	T	C	T	C3H_HeH	0	C	T	0.004	0
1	67570697	G	A	G	A	NZO_HlLtJ	0	T	T	0	0
1	67855051	C	A	C	A	DBA_1J	0	G	A	0.002	0
1	68006884	G	A	G	A	BALB_cJ	0	A	G	0	0
1	68066396	T	C	T	C	C57BL_6NJ	0	T	T	0.063	0
1	68449766	G	C	G	C	SEA_GnJ	0	A	C	0	0
1	68566314	G	A	G	A	C57BR_cdJ	0	T	A	0	0
1	68607810	G	A	G	A	NZO_HlLtJ	0	T	A	0	0
1	68651628	C	T	C	T	C57BL_6NJ	0	C	T	0.014	0
1	68763228	C	T	C	T	CBA_J	0	C	A	0	0
1	68847178	G	A	G	A	BTBR_T+_Itpr3tf_J	0	A	G	0.006	0
1	68861164	C	T	C	T	CBA_J	0	G	G	0.993	0
1	68865185	C	T	C	T	NZO_HlLtJ	0	G	A	0	0
1	68937499	G	A	G	A	C57BR_cdJ	0	C	C	0	0
1	68943840	G	A	G	A	129S1_SvImJ	0	T	C	0	0
1	68975097	T	A	T	A	AKR_J	0	A	C	0.037	0
1	69079208	A	G	A	G	DBA_1J	0	A	T	0.028	0
1	69179193	C	A	C	A	129P2_OlaHsd	1	G	A	0.003	0
1	69304297	C	T	C	T	BALB_cJ	0	C	A	0	0
1	69538736	C	T	C	T	C57BR_cdJ	0	T	T	1	0
1	69574216	C	A	C	A	DBA_1J	0	C	A	0	0
1	69659783	C	T	C	T	129S5SvEvBrd	0	G	T	0	0
1	69689170	C	G	C	G	C57BL_6NJ	0	C	G	0	0
1	69696755	G	A	G	A	SEA_GnJ	0	A	G	0	0
1	71059117	T	A	T	A	C57BL_10J	0	T	A	0.001	0
1	71086470	C	T	C	T	C57BL_10J	0	A	A	0.063	0
1	71416122	G	T	G	T	DBA_1J	0	A	A	0	0
1	71442039	T	G	T	G	NZO_HlLtJ	0	T	G	0.791	0
1	71641705	A	C	A	C	C57L_J	1	C	T	0.986	0
1	71957169	C	A	C	A	C57L_J	0	T	T	0	0
1	72032315	C	T	C	T	C57L_J	0	G	A	0.345	0
1	72269921	C	T	C	T	CBA_J	0	G	G	0	0
1	72400873	G	A	G	A	129S5SvEvBrd	1	G	C	0.004	0
1	72756566	C	T	C	T	C57BL_10J	0	C	C	0	0
1	73220094	C	T	C	T	C57BL_6NJ	0	T	C	0	0
1	73390975	G	A	G	A	C57BL_10J	0	A	A	0.008	0
1	73826880	G	A	G	A	NZB_B1NJ	0	G	G	0	0
1	73904232	G	A	G	A	NZB_B1NJ	0	A	G	0.038	0
1	73921040	G	A	G	A	C57BL_10J	0	T	T	1	0
1	74016171	C	T	C	T	C57BL_10J	0	A	G	0.802	0
1	74071437	C	T	C	T	129S5SvEvBrd	1	G	C	0.002	0
1	74103081	T	A	T	A	LP_J	0	C	A	0	0
1	74521558	T	G	T	G	BTBR_T+_Itpr3tf_J	0	A	A	0.084	0
1	74768210	G	A	G	A	129P2_OlaHsd	0	A	A	0.006	0
1	75005113	A	G	A	G	C57L_J	0	C	T	0.001	0
1	75366045	G	A	G	A	LP_J	0	C	T	0.097	0
1	76168175	C	T	C	T	DBA_2J	0	C	G	0	0
1	76246758	G	A	G	A	DBA_1J	0	G	C	0.15	0
1	76442268	C	T	C	T	C57BL_6NJ	0	A	A	0.077	0
1	76490779	G	A	G	A	BTBR_T+_Itpr3tf_J	0	C	T	0	0
1	76504885	G	A	G	A	LP_J	0	G	T	0	0
1	76565783	T	C	T	C	BTBR_T+_Itpr3tf_J	0	G	A	0.023	0
1	76842781	C	T	C	T	C57L_J	0	G	C	0.003	0
1	76873942	G	A	G	A	C57BR_cdJ	0	G	C	1	0
1	76975171	G	A	G	A	DBA_1J	0	G	T	0.001	0
1	77046085	T	C	T	C	DBA_2J	0	C	C	0	0
1	77096508	A	G	A	G	DBA_2J	0	C	G	0.106	0
1	77666463	A	T	A	T	DBA_1J	0	G	G	0.129	0
1	77685337	C	T	C	T	C57BL_10J	0	G	G	0	0
1	77732980	C	G	C	G	C57BR_cdJ	0	C	C	0.001	0
1	77817171	C	A	C	A	C57BL_6NJ	0	A	C	0.005	0
1	77928142	A	T	A	T	C57BR_cdJ	0	A	A	1	0
1	78214413	G	C	G	C	DBA_1J	0	T	A	0	0
1	78451638	C	A	C	A	DBA_1J	0	G	A	0	0
1	78812154	C	A	C	A	BALB_cJ	0	G	G	0.998	0
1	79017785	C	T	C	T	CBA_J	0	C	C	0	0
1	79144680	A	T	A	T	BALB_cJ	0	G	G	0.111	0
1	79752458	C	G	C	G	C57BL_10J	0	G	A	0	0
1	80159736	A	T	A	T	LP_J	0	C	G	0	0
1	80379059	C	T	C	T	129S1_SvImJ	0	T	T	0.087	0
1	80446451	A	G	A	G	C57BL_10J	0	A	C	0.045	0
1	80667213	C	T	C	T	DBA_1J	0	G	T	0	0
1	80780901	G	A	G	A	SEA_GnJ	0	T	A	0.062	0
1	80816067	C	T	C	T	129P2_OlaHsd	1	T	T	0	0
1	80899455	C	T	C	T	CBA_J	0	G	C	0.603	0
1	80915588	T	G	T	G	C57BL_10J	0	T	G	0.025	0
1	81028384	A	G	A	G	C57BR_cdJ	0	T	A	0	0
1	81048034	T	C	T	C	BALB_cJ	0	C	G	0.03	0
1	81078189	A	T	A	T	NOD_ShiLtJ	0	C	T	0.956	0
1	81078194	A	G	A	G	C57L_J	0	C	T	1	0
1	81084783	A	G	A	G	C3H_HeJ	0	A	A	0.004	0
1	81167873	A	G	A	G	C3H_HeJ	0	G	C	0	0
1	81294006	G	A	G	A	129P2_OlaHsd	0	A	A	0.001	0
1	81307622	T	A	T	A	BALB_cJ	0	C	T	0	0
1	81528327	C	T	C	T	CBA_J	0	T	G	0.001	0
1	81651228	G	A	G	A	BTBR_T+_Itpr3tf_J	0	G	C	0	0
1	81809643	C	T	C	T	129P2_OlaHsd	0	T	T	0	0
1	81856997	G	A	G	A	129S1_SvImJ	0	T	G	0.051	0
1	81908826	C	T	C	T	A_J	0	G	T	0.002	0
1	81979237	C	T	C	T	C57L_J	0	G	C	0	0
1	81992752	C	A	C	A	DBA_2J	0	G	T	0.001	0
1	82071309	C	T	C	T	C57BL_10J	0	A	A	0	0
1	82148057	G	A	G	A	CBA_J	0	G	C	0	0
1	82185324	A	C	A	C	C3H_HeJ	0	C	T	0.999	0
1	82275983	A	T	A	T	C57BR_cdJ	0	T	G	0.001	0
1	82407437	T	C	T	C	A_J	0	A	G	0.008	0
1	82552582	A	G	A	G	129P2_OlaHsd	0	A	A	0	0
1	82582036	G	T	G	T	DBA_2J	0	T	A	0	0
1	82616292	C	A	C	A	A_J	0	G	T	0.038	0
1	82944400	C	A	C	A	C3H_HeH	0	C	C	0.003	0
1	83161324	C	T	C	T	129P2_OlaHsd	0	C	T	0	0
1	83182637	G	A	G	A	C57BL_6NJ	0	A	G	0.041	0
1	83297994	A	C	A	C	C57BL_10J	0	C	C	0.009	0
1	83358931	T	C	T	C	C3H_HeJ	0	G	T	0.35	0
1	83503078	T	A	T	A	SEA_GnJ	0	T	A	0.059	0
1	83766742	T	G	T	G	A_J	0	C	G	0.339	0
1	83925990	G	A	G	A	DBA_2J	0	G	G	0	0
1	84498432	T	C	T	C	C57L_J	0	A	T	0.073	0
1	84696785	C	G	C	G	NZW_LacJ	0	C	C	0	0
1	84823360	A	G	A	G	DBA_2J	0	C	C	0.471	0
1	84888424	T	A	T	A	C57BR_cdJ	0	A	G	0	0
1	84911966	C	T	C	T	C57L_J	0	T	A	0	0
1	85740618	A	G	A	G	BALB_cJ	0	A	T	0.127	0
1	85749094	G	T	G	T	NZO_HlLtJ	0	A	A	0.003	0
1	85749372	A	G	A	G	NZO_HlLtJ	0	G	A	0	0
1	85794334	A	T	A	T	129P2_OlaHsd	0	C	G	0.976	0
1	85844889	C	T	C	T	C57BR_cdJ	0	T	A	0.079	0
1	85965173	A	G	A	G	C3H_HeH	0	C	T	0.001	0
1	85977768	C	T	C	T	129P2_OlaHsd	1	G	A	0	0
1	85977773	C	T	C	T	129P2_OlaHsd	1	C	G	0.001	0
1	86034944	T	C	T	C	SEA_GnJ	0	C	T	0	0
1	86349044	T	C	T	C	BALB_cJ	0	T	C	0.996	0
1	86557619	A	T	A	T	NZW_LacJ	0	C	C	0.013	0
1	86910558	G	A	G	A	DBA_1J	0	T	G	0.009	0
1	87651151	C	T	C	T	DBA_2J	0	G	T	0	0
1	87866173	C	T	C	T	NZO_HlLtJ	0	A	T	0.059	0
1	88395517	A	C	A	C	BALB_cJ	1	C	C	0.003	0
1	88633516	T	C	T	C	C57BL_10J	1	A	C	0	0
1	88695381	A	G	A	G	BTBR_T+_Itpr3tf_J	0	C	C	0	0
1	88949891	G	A	G	A	BALB_cJ	0	T	A	0.002	0
1	89088083	C	T	C	T	BALB_cJ	0	A	A	0.013	0
1	89173453	G	A	G	A	NOD_ShiLtJ	0	G	G	0	0
1	89677823	G	T	G	T	NOD_ShiLtJ	0	T	C	0	0
1	89694789	G	A	G	A	C3H_HeJ	0	C	C	0.002	0
1	89713114	G	A	G	A	C57BL_10J	0	C	G	0	0
1	89851504	T	C	T	C	NOD_ShiLtJ	0	T	A	0.008	0
1	90020747	G	A	G	A	NOD_ShiLtJ	0	A	T	0.016	0
1	90117603	G	A	G	A	C57BL_10J	0	A	G	0.235	0
1	90211872	G	A	G	A	DBA_2J	0	A	A	0	0
1	90288189	C	T	C	T	BTBR_T+_Itpr3tf_J	0	C	A	0.001	0
1	90406741	G	A	G	A	DBA_2J	0	G	C	0	0
1	90592909	G	A	G	A	SEA_GnJ	0	C	A	0.013	0
1	90603410	G	A	G	A	C58_J	0	C	G	0.001	0
1	90644249	G	A	G	A	DBA_2J	0	T	T	0.008	0
1	91276812	G	A	G	A	BALB_cJ	0	A	G	0.001	0
1	91295117	C	T	C	T	BTBR_T+_Itpr3tf_J	0	T	C	0.014	0
1	91554220	G	A	G	A	DBA_1J	0	C	T	0	0
1	91554468	C	T	C	T	C57BL_10J	0	G	A	0	0
1	91778192	C	T	C	T	DBA_2J	0	T	T	1	0
1	91880213	C	T	C	T	SEA_GnJ	0	A	G	0.832	0
1	92173204	C	T	C	T	129S5SvEvBrd	0	C	C	0.001	0
1	92202664	A	C	A	C	C58_J	1	A	T	0	0
1	92203250	C	T	C	T	BALB_cJ	0	G	C	0.018	0
1	92288919	C	T	C	T	DBA_1J	0	C	A	0.082	0
1	92376570	C	T	C	T	DBA_1J	0	G	C	0.049	0
1	92437941	A	C	A	C	BTBR_T+_Itpr3tf_J	0	G	G	0.001	0
1	92538826	C	A	C	A	129S5SvEvBrd	0	C	A	0.018	0
1	92644187	G	A	G	A	C58_J	0	C	G	0	0
1	92995618	G	A	G	A	DBA_1J	0	T	G	0.173	0
1	93149541	C	G	C	G	DBA_2J	0	A	A	0.01	0
1	93344633	G	A	G	A	DBA_1J	0	G	G	0.001	0
1	93402695	G	T	G	T	129P2_OlaHsd	0	A	A	0.012	0
1	93607598	C	T	C	T	129P2_OlaHsd	0	C	A	0.837	0
1	93633420	T	A	T	A	129S5SvEvBrd	0	T	C	0.006	0
1	93675237	T	C	T	C	C57BL_10J	0	A	A	0.034	0
1	94160527	C	A	C	A	SEA_GnJ	0	A	A	0.443	0
1	94386977	T	A	T	A	C57BL_6NJ	0	C	C	0	0
1	95052920	C	A	C	A	SEA_GnJ	0	T	C	0.693	0
1	95217425	G	T	G	T	A_J	0	A	A	0.044	0
1	95317443	C	T	C	T	FVB_NJ	0	G	A	0	0
1	95334016	C	T	C	T	DBA_2J	0	A	T	1	0
1	95481563	C	T	C	T	SEA_GnJ	0	A	C	0.002	0
1	95540933	G	A	G	A	DBA_1J	0	T	T	0.404	0
1	95582036	A	C	A	C	C3H_HeJ	0	A	A	0	0
1	95586801	T	C	T	C	C58_J	0	T	A	0.009	0
1	95668547	T	G	T	G	NZW_LacJ	0	A	T	0	0
1	95826529	C	T	C	T	C57BR_cdJ	0	C	T	0.009	0
1	96013736	C	T	C	T	CBA_J	0	C	C	0.022	0
1	96280362	T	A	T	A	129P2_OlaHsd	1	C	A	0	0
1	96314579	A	G	A	G	C3H_HeH	0	A	T	0.036	0
1	96326513	G	A	G	A	SEA_GnJ	0	T	T	0	0
1	96326564	C	T	C	T	A_J	0	A	A	0.001	0
1	96384108	G	T	G	T	C58_J	0	A	A	0.005	0
1	96646261	C	A	C	A	A_J	0	C	A	0.466	0
1	96875565	G	A	G	A	SEA_GnJ	0	T	T	0.002	0
1	97210430	C	A	C	A	DBA_1J	0	C	T	0	0
1	97264059	G	C	G	C	C3H_HeJ	0	T	C	0.581	0
1	97659473	A	C	A	C	NZW_LacJ	0	C	C	0.004	0
1	97716324	T	C	T	C	SEA_GnJ	0	A	T	0.979	0
1	97863626	A	G	A	G	BALB_cJ	0	A	G	1	0
1	98012541	G	T	G	T	FVB_NJ	0	A	A	0	0
1	98082295	C	T	C	T	C3H_HeJ	0	G	A	0	0
1	98523574	T	A	T	A	C58_J	0	A	A	0.126	0
1	98713373	C	T	C	T	C58_J	0	T	C	0.015	0
1	98872761	G	A	G	A	129S5SvEvBrd	0	T	G	0	0
1	99279603	C	T	C	T	C57BR_cdJ	0	A	C	0.054	0
1	99569322	C	A	C	A	NZW_LacJ	0	A	G	0.001	0
1	99959310	G	T	G	T	DBA_2J	0	T	G	0.011	0
1	100427059	C	A	C	A	C58_J	0	A	T	0	0
1	100908150	A	T	A	T	C58_J	0	C	C	0.006	0
1	101683985	C	T	C	T	BALB_cJ	0	A	T	0.056	0
1	101941800	A	C	A	C	C57BR_cdJ	0	A	C	0.03	0
1	101956639	G	T	G	T	LP_J	0	T	T	0.014	0
1	101964476	A	G	A	G	C57BR_cdJ	0	G	G	0.003	0
1	101965604	A	C	A	C	A_J	1	A	T	0.015	0
1	102295198	C	A	C	A	C58_J	0	A	A	0.019	0
1	102325705	A	C	A	C	NZW_LacJ	0	T	T	0.046	0
1	102372929	C	A	C	A	BALB_cJ	0	T	A	0.001	0
1	102653947	G	A	G	A	NOD_ShiLtJ	0	T	T	0.05	0
1	102741763	A	C	A	C	129P2_OlaHsd	0	C	T	0.019	0
1	102757500	G	A	G	A	C58_J	0	A	G	0.009	0
1	102856222	C	G	C	G	C57BL_10J	0	A	A	0.228	0
1	102944087	T	C	T	C	LP_J	0	A	C	0.002	0
1	103733289	C	T	C	T	NZW_LacJ	0	A	T	0	0
1	103825635	G	A	G	A	C58_J	0	C	T	0.008	0
1	104177219	C	A	C	A	A_J	0	C	A	0.001	0
1	104445081	T	A	T	A	C57BL_6NJ	0	C	G	0.003	0
1	104550462	C	G	C	G	C58_J	0	C	T	0.001	0
1	104585509	T	C	T	C	129S1_SvImJ	0	C	A	0.049	0
1	104753814	C	T	C	T	C58_J	0	A	T	0	0
1	104797208	G	C	G	C	LP_J	0	A	C	0.007	0
1	104817278	A	G	A	G	CBA_J	0	A	T	0.001	0
1	104849081	A	G	A	G	BTBR_T+_Itpr3tf_J	0	A	G	0.012	0
1	104885829	A	G	A	G	C57L_J	0	G	C	0.005	0
1	104933758	C	T	C	T	BALB_cJ	0	T	T	0.005	0
1	104981249	A	T	A	T	C58_J	0	A	T	0.002	0
1	105179857	A	T	A	T	C57L_J	1	C	C	0	0
1	105191504	G	T	G	T	C57BL_10J	0	A	A	0.771	0
1	105283493	G	A	G	A	129P2_OlaHsd	0	G	C	1	0
1	105302055	A	G	A	G	BALB_cJ	0	C	G	0.037	0
1	105336323	G	C	G	C	C57BR_cdJ	0	A	A	0.019	0
1	105511891	G	A	G	A	129S1_SvImJ	0	T	C	0.001	0
1	106189072	G	A	G	A	C57BL_10J	0	T	A	0.005	0
1	106281859	C	T	C	T	NZO_HlLtJ	0	G	G	0	0
1	106444020	A	G	A	G	BALB_cJ	0	T	T	0.039	0
1	106462233	T	G	T	G	NZO_HlLtJ	0	C	G	0	0
1	106534220	T	A	T	A	BTBR_T+_Itpr3tf_J	0	G	C	0.009	0
1	106588362	C	T	C	T	SEA_GnJ	0	A	A	0	0
1	106658322	G	A	G	A	C58_J	0	G	A	0.014	0
1	106695793	A	G	A	G	C58_J	0	G	G	0.047	0
1	107097350	G	A	G	A	NZW_LacJ	0	A	C	0.07	0
1	107472250	T	G	T	G	RF_J	0	C	T	0.055	0
1	107852632	T	C	T	C	A_J	0	G	C	0	0
1	107937024	G	A	G	A	C57L_J	0	A	T	0.002	0
1	107937901	T	G	T	G	129S5SvEvBrd	1	T	A	0.011	0
1	107937905	G	A	G	A	129S5SvEvBrd	1	A	T	0.024	0
1	107937907	G	A	G	A	129S5SvEvBrd	1	T	A	0.024	0
1	107937915	T	A	T	A	129S5SvEvBrd	1	C	C	0.008	0
1	107937919	G	C	G	C	129S5SvEvBrd	1	G	A	0.018	0
1	107937923	G	T	G	T	129S5SvEvBrd	1	T	A	0.039	0
1	108007117	A	T	A	T	BTBR_T+_Itpr3tf_J	0	A	T	0.014	0
1	108261279	G	T	G	T	KK_HiJ	0	A	A	0.008	0
1	108758059	A	T	A	T	C3H_HeJ	0	T	G	0.464	0
1	108791655	C	T	C	T	129P2_OlaHsd	0	G	T	0	0
1	108903254	C	T	C	T	C57L_J	1	C	C	0.01	0
1	108925156	A	T	A	T	KK_HiJ	0	A	T	0	0
1	109229875	C	A	C	A	NZW_LacJ	0	A	T	0	0
1	109275104	C	T	C	T	BUB_BnJ	0	A	A	0.021	0
1	109369089	C	T	C	T	RF_J	0	G	G	0.029	0
1	109370144	T	C	T	C	C57BR_cdJ	0	A	G	0.224	0
1	109484763	A	T	A	T	C57L_J	0	T	T	0	0
1	109626125	G	C	G	C	C57BL_10J	0	T	T	0.001	0
1	109982775	C	T	C	T	RF_J	0	C	C	0	0
1	109990852	T	G	T	G	KK_HiJ	0	C	T	0.001	0
1	110048274	C	T	C	T	129S1_SvImJ	0	T	T	0.111	0
1	110089914	G	A	G	A	C3H_HeH	0	T	T	0.003	0
1	110114092	T	C	T	C	BALB_cJ	0	T	A	0.013	0
1	110247573	A	T	A	T	129S1_SvImJ	0	C	T	0	0
1	110359748	T	C	T	C	RF_J	0	A	C	0.038	0
1	110440186	T	G	T	G	C3H_HeH	0	G	T	0	0
1	110529309	G	C	G	C	C58_J	0	T	T	0.089	0
1	111058389	C	A	C	A	LP_J	0	C	A	0.045	0
1	111072763	C	T	C	T	C57L_J	0	T	C	0.001	0
1	111074543	T	G	T	G	129P2_OlaHsd	0	T	C	0	0
1	111383929	G	A	G	A	NZW_LacJ	0	G	T	0.094	0
1	111384512	T	C	T	C	C57BL_6NJ	0	C	G	0.016	0
1	111699071	A	C	A	C	C57L_J	0	A	C	0.005	0
1	111977336	A	G	A	G	DBA_2J	0	G	C	0.008	0
1	112030233	C	T	C	T	ST_bJ	0	A	C	0	0
1	112162970	T	C	T	C	DBA_1J	0	A	A	0.014	0
1	112406952	T	C	T	C	C57BL_6NJ	1	A	A	0	0
1	112457862	A	G	A	G	KK_HiJ	0	G	G	0	0
1	112544733	C	A	C	A	ST_bJ	0	A	C	0.001	0
1	112559108	C	T	C	T	C3H_HeJ	0	T	C	0.02	0
1	112700932	C	T	C	T	C3H_HeJ	0	T	G	0	0
1	112743914	G	T	G	T	BUB_BnJ	0	G	G	0.153	0
1	112745324	G	A	G	A	BALB_cJ	0	A	T	0.253	0
1	112979761	G	T	G	T	NZO_HlLtJ	0	T	T	0.035	0
1	113331536	C	T	C	T	NZW_LacJ	0	G	T	0	0
1	113348283	A	C	A	C	DBA_2J	0	A	A	0.001	0
1	113348359	T	C	T	C	I_LnJ	0	A	T	0	0
1	113546670	T	A	T	A	C57BR_cdJ	0	G	T	0.013	0
1	113565991	C	A	C	A	KK_HiJ	0	C	A	0.045	0
1	113583345	T	G	T	G	SEA_GnJ	0	T	T	0.46	0
1	113640919	C	T	C	T	NZW_LacJ	0	C	C	0.112	0
1	113641837	C	A	C	A	C58_J	0	C	C	0.01	0
1	113774489	G	A	G	A	ST_bJ	0	T	T	0	0
1	113786674	G	A	G	A	C58_J	0	T	C	0	0
1	113809419	A	G	A	G	C57L_J	0	C	G	0.001	0
1	114241480	G	C	G	C	BUB_BnJ	0	A	T	0	0
1	114305863	A	G	A	G	C57BR_cdJ	0	A	C	0.063	0
1	114323114	G	A	G	A	C57BL_6NJ	0	A	A	0.002	0
1	114457498	A	T	A	T	DBA_2J	0	G	A	0.974	0
1	114507785	C	T	C	T	C57BR_cdJ	0	A	C	0.043	0
1	114566819	A	G	A	G	C57BL_10J	0	A	T	0	0
1	114591855	T	A	T	A	DBA_1J	0	A	T	0.014	0
1	114755880	C	A	C	A	C57BR_cdJ	0	T	T	0	0
1	114898180	T	A	T	A	AKR_J	0	A	G	0	0
1	115010486	A	T	A	T	BALB_cJ	0	C	G	0.011	0
1	115203494	T	C	T	C	SEA_GnJ	0	C	T	0	0
1	115652287	A	C	A	C	DBA_2J	0	T	T	0.011	0
1	115818904	A	C	A	C	AKR_J	0	C	G	0.001	0
1	116164331	C	A	C	A	DBA_1J	0	T	T	0.093	0
1	116439269	C	A	C	A	DBA_1J	0	T	A	0.018	0
1	116557469	A	G	A	G	DBA_2J	0	T	G	0.001	0
1	116566887	G	T	G	T	CBA_J	0	A	A	0	0
1	116570821	C	A	C	A	C57L_J	0	T	T	0.164	0
1	117083357	G	A	G	A	C3H_HeJ	0	T	T	0.003	0
1	118843417	G	T	G	T	C57BL_10J	0	C	G	0	0
1	118868004	G	A	G	A	CBA_J	0	C	G	0.253	0
1	118922283	T	A	T	A	CBA_J	0	C	G	0.052	0
1	119116297	C	T	C	T	C57BL_6NJ	0	G	A	0	0
1	119172399	T	A	T	A	KK_HiJ	0	C	C	0.095	0
1	119273641	G	A	G	A	C57BR_cdJ	0	C	A	0.221	0
1	119320340	G	C	G	C	C57L_J	0	A	C	0	0
1	119648459	C	T	C	T	BUB_BnJ	0	G	T	0	0
1	120033182	C	T	C	T	SEA_GnJ	1	A	C	0	0
1	120049662	C	T	C	T	KK_HiJ	0	A	A	0.094	0
1	120357443	A	G	A	G	BUB_BnJ	0	T	G	0	0
1	120584904	C	A	C	A	C57BR_cdJ	0	A	C	0.007	0
1	120765833	C	T	C	T	C57L_J	0	T	C	0.037	0
1	121060116	C	T	C	T	BUB_BnJ	0	A	A	0.133	0
1	121081466	G	T	G	T	C3H_HeJ	0	T	T	0.01	0
1	121151613	T	C	T	C	C3H_HeJ	0	A	T	0	0
1	121536126	C	T	C	T	BALB_cJ	0	T	C	0	0
1	122474112	G	A	G	A	C57BR_cdJ	0	C	T	0.017	0
1	123507581	C	T	C	T	C57L_J	0	T	A	0.038	0
1	123511272	T	C	T	C	C57BL_10J	0	G	C	0.006	0
1	123711027	G	A	G	A	CBA_J	0	C	A	0	0
1	123761957	G	T	G	T	C57BL_6NJ	0	A	G	0.003	0
1	123769442	G	T	G	T	C57L_J	0	T	C	0.982	0
1	124310950	T	A	T	A	C57BL_6NJ	0	G	T	0.001	0
1	124327357	A	C	A	C	C57BL_10J	0	T	C	0.006	0
1	124577718	G	A	G	A	DBA_1J	0	A	C	0.347	0
1	124683513	G	T	G	T	DBA_2J	0	T	A	0.053	0
1	124818641	G	T	G	T	C57L_J	0	A	A	0.009	0
1	124851383	T	A	T	A	C57BL_6NJ	0	A	T	0.029	0
1	125064951	G	T	G	T	C58_J	0	A	C	0.016	0
1	125751670	C	A	C	A	DBA_2J	0	A	A	0.004	0
1	126056224	T	C	T	C	C57L_J	0	A	C	0.005	0
1	126075856	G	A	G	A	DBA_2J	0	T	C	0.093	0
1	126159313	G	A	G	A	C3H_HeJ	0	G	C	0.973	0
1	126231467	G	C	G	C	C57BL_6NJ	0	C	C	0	0
1	126295054	A	T	A	T	C57BR_cdJ	0	C	A	0	0
1	126366423	T	A	T	A	BTBR_T+_Itpr3tf_J	0	G	G	0	0
1	126366465	T	C	T	C	C57L_J	0	G	A	0	0
1	126389386	C	G	C	G	C57L_J	0	A	T	0	0
1	126491526	C	A	C	A	DBA_2J	0	G	T	0.021	0
1	126533814	C	A	C	A	C57BR_cdJ	0	C	T	0.015	0
1	127097144	A	T	A	T	SEA_GnJ	0	T	C	0.258	0
1	127132426	C	T	C	T	C3H_HeJ	0	G	A	0.362	0
1	127243230	A	G	A	G	SEA_GnJ	0	A	T	0.607	0
1	127249404	C	T	C	T	C57L_J	0	A	C	0.007	0
1	127346423	C	T	C	T	SEA_GnJ	0	T	G	0.004	0
1	127378336	T	C	T	C	C57L_J	0	G	G	0.005	0
1	127478845	A	G	A	G	C58_J	0	G	T	0.043	0
1	127637446	A	C	A	C	BALB_cJ	0	G	G	0.176	0
1	127842151	G	A	G	A	C57BR_cdJ	0	T	G	0.001	0
1	127917585	C	T	C	T	C57BL_6NJ	0	C	G	0	0
1	127954496	C	T	C	T	C57L_J	0	C	C	0.01	0
1	128070152	C	A	C	A	DBA_1J	0	T	C	0.101	0
1	128181174	T	C	T	C	C57BL_6NJ	1	A	A	0.002	0
1	128270411	C	T	C	T	C57BL_10J	0	A	T	0.098	0
1	128289635	C	T	C	T	SEA_GnJ	0	A	C	0.008	0
1	128304318	C	T	C	T	C57L_J	0	G	G	0	0
1	128643728	G	A	G	A	C3H_HeH	0	A	G	0.966	0
1	128966936	T	C	T	C	BALB_cJ	0	T	C	0.214	0
1	129574342	C	T	C	T	C57BL_10J	0	T	A	0	0
1	129689802	C	A	C	A	DBA_2J	0	G	C	0	0
1	129693138	T	C	T	C	DBA_2J	0	A	G	0	0
1	129719683	C	A	C	A	C57BR_cdJ	0	A	T	0	0
1	129764233	C	T	C	T	C57BL_10J	0	G	C	0.135	0
1	129845972	G	T	G	T	C57L_J	0	T	A	0.008	0
1	130151946	T	C	T	C	SEA_GnJ	0	A	A	0.367	0
1	130379849	G	A	G	A	C3H_HeH	0	C	A	0.045	0
1	130565171	G	A	G	A	DBA_2J	0	C	C	0.003	0
1	130568394	C	T	C	T	DBA_1J	0	C	A	0	0
1	130672793	C	A	C	A	C57BL_10J	0	C	T	0.694	0
1	131378129	G	T	G	T	BALB_cJ	0	A	T	0.002	0
1	131666882	G	A	G	A	SEA_GnJ	0	G	A	0	0
1	131822116	G	A	G	A	DBA_2J	0	C	C	0.016	0
1	131919088	G	A	G	A	BALB_cJ	0	T	C	0.002	0
1	132406047	G	A	G	A	C57BL_6NJ	0	T	C	0.951	0
1	132510517	A	C	A	C	BALB_cJ	0	T	T	0	0
1	132607054	C	T	C	T	C57BL_10J	0	A	G	1	0
1	132755671	G	A	G	A	BALB_cJ	0	C	C	0.001	0
1	133101154	G	A	G	A	C3H_HeH	0	G	T	0	0
1	133138801	C	T	C	T	SEA_GnJ	0	G	G	0	0
1	133210228	G	T	G	T	C57L_J	0	C	T	0.013	0
1	133301400	C	A	C	A	C57BL_10J	0	T	C	0	0
1	133301401	C	T	C	T	C57BL_10J	0	C	T	0	0
1	133321360	G	T	G	T	C57L_J	0	A	C	0.022	0
1	133326487	C	A	C	A	C57BR_cdJ	0	G	G	0	0
1	133432396	G	A	G	A	DBA_2J	0	A	A	0.824	0
1	133730546	C	T	C	T	LP_J	1	G	C	1	0
1	133903020	C	T	C	T	C57BR_cdJ	0	C	C	0	0
1	133921538	A	T	A	T	SEA_GnJ	0	T	T	1	0
1	134028297	G	A	G	A	LP_J	0	C	G	0	0
1	134489028	G	A	G	A	SEA_GnJ	0	C	C	1	0
1	134744953	C	T	C	T	BALB_cJ	0	G	T	0.006	0
1	134926299	G	A	G	A	C57BR_cdJ	0	T	T	0.364	0
1	135505355	T	A	T	A	LP_J	0	T	C	0.001	0
1	135547825	G	C	G	C	C57BR_cdJ	0	A	C	0.001	0
1	135881742	C	T	C	T	LP_J	0	A	G	0.001	0
1	135960600	G	A	G	A	SEA_GnJ	0	T	T	0.154	0
1	136110926	C	T	C	T	BALB_cJ	0	G	T	1	0
1	136456846	G	A	G	A	C57BR_cdJ	0	A	C	0.084	0
1	136633766	A	C	A	C	CBA_J	0	A	T	0.493	0
1	136679613	G	A	G	A	C58_J	1	C	T	0.007	0
1	136791628	G	A	G	A	A_J	0	T	C	1	0
1	137746493	A	G	A	G	C3H_HeJ	0	T	C	0.072	0
1	138058472	C	A	C	A	CBA_J	0	A	A	0	0
1	138136398	G	T	G	T	CBA_J	0	A	T	0.527	0
1	138589109	A	G	A	G	LP_J	0	A	T	0.004	0
1	138643421	T	C	T	C	C3H_HeJ	0	T	C	0.023	0
1	138967397	G	A	G	A	C3H_HeH	1	T	G	0.046	0
1	139090509	C	T	C	T	C57BL_10J	0	A	G	1	0
1	139551423	C	T	C	T	RF_J	1	T	T	0.005	0
1	140423747	C	T	C	T	BALB_cJ	0	A	A	0.001	0
1	140510221	G	T	G	T	C58_J	0	T	T	0	0
1	140540942	G	T	G	T	FVB_NJ	0	T	G	0.018	0
1	140810959	A	G	A	G	C58_J	0	A	C	0.041	0
1	141075354	T	G	T	G	CBA_J	0	A	T	0.001	0
1	141144957	T	A	T	A	RF_J	0	T	A	0.061	0
1	141242728	C	G	C	G	CBA_J	0	T	G	0.001	0
1	141872291	A	C	A	C	C57BR_cdJ	0	C	T	0	0
1	142008378	C	A	C	A	C57BL_6NJ	0	G	C	0	0
1	142008379	C	G	C	G	C57BL_6NJ	0	C	T	0	0
1	142174878	C	T	C	T	C57BR_cdJ	0	G	T	0	0
1	142269982	T	C	T	C	FVB_NJ	0	G	T	0	0
1	142281506	G	A	G	A	RF_J	1	T	T	0	0
1	142287363	C	T	C	T	C3H_HeH	0	A	A	0.001	0
1	142287373	A	T	A	T	C3H_HeH	0	A	T	0.011	0
1	142558297	T	C	T	C	FVB_NJ	0	T	T	0	0
1	143094421	G	A	G	A	C57BR_cdJ	1	T	G	1	0
1	143176301	T	G	T	G	C58_J	1	C	T	0.001	0
1	143195681	G	T	G	T	C58_J	0	T	C	0.014	0
1	143287852	T	C	T	C	DBA_1J	0	T	A	0.039	0
1	143318307	C	T	C	T	I_LnJ	0	C	A	0.024	0
1	143485085	G	A	G	A	DBA_2J	0	T	A	0.001	0
1	143519484	C	T	C	T	I_LnJ	0	T	T	0	0
1	143669442	C	A	C	A	DBA_2J	0	C	A	0.002	0
1	143761465	G	C	G	C	BUB_BnJ	0	C	T	0	0
1	144427026	G	A	G	A	RF_J	0	A	A	0.028	0
1	144629477	A	G	A	G	I_LnJ	0	T	A	0.834	0
1	145148000	G	T	G	T	CBA_J	0	G	C	0	0
1	145257419	A	C	A	C	C57BL_6NJ	0	T	C	0.001	0
1	145257420	C	A	C	A	C57BL_6NJ	0	A	T	0	0
1	145257432	C	T	C	T	C57BL_6NJ	0	A	T	0	0
1	145275851	G	T	G	T	BUB_BnJ	0	T	C	0.039	0
1	145299274	C	A	C	A	BUB_BnJ	1	G	A	0.02	0
1	145771803	T	C	T	C	DBA_1J	0	C	A	0	0
1	146025261	G	A	G	A	I_LnJ	0	A	C	0.002	0
1	146444823	C	T	C	T	C58_J	0	G	A	0.03	0
1	146474959	T	G	T	G	SEA_GnJ	0	A	T	0.001	0
1	146520596	C	G	C	G	CBA_J	0	T	T	0.006	0
1	146616731	C	A	C	A	DBA_1J	1	C	C	0	0
1	146717652	C	A	C	A	C57BL_10J	0	T	T	0	0
1	146734129	C	T	C	T	DBA_1J	0	T	T	0	0
1	146831870	A	G	A	G	I_LnJ	0	C	T	0	0
1	146854877	G	T	G	T	BALB_cJ	0	A	G	0.002	0
1	146902296	G	A	G	A	129P2_OlaHsd	0	A	T	0.999	0
1	146903933	C	T	C	T	C57BL_10J	0	C	T	0	0
1	146999004	A	C	A	C	SEA_GnJ	0	A	A	0.038	0
1	147411807	A	G	A	G	DBA_1J	0	A	A	0.002	0
1	147415445	T	A	T	A	NZW_LacJ	0	T	G	0.008	0
1	147515199	C	T	C	T	NZW_LacJ	0	C	A	0	0
1	148164256	C	A	C	A	SEA_GnJ	0	C	T	0.004	0
1	148191142	A	T	A	T	129S1_SvImJ	0	T	A	0	0
1	148531515	T	C	T	C	CBA_J	0	G	C	0.38	0
1	148537041	C	T	C	T	NZO_HlLtJ	1	A	T	0.501	0
1	148559698	G	A	G	A	NZW_LacJ	0	G	A	0	0
1	148838761	T	G	T	G	C57BR_cdJ	0	C	C	0.003	0
1	148877889	A	T	A	T	C57BL_6NJ	1	T	T	0.132	0
1	149203109	C	T	C	T	129S1_SvImJ	0	G	C	0.061	0
1	149329830	A	C	A	C	BALB_cJ	0	A	A	0.09	0
1	149390448	C	A	C	A	I_LnJ	0	T	T	0.007	0
1	149551395	G	A	G	A	NZW_LacJ	0	T	T	0.003	0
1	149671253	G	A	G	A	C57BL_6NJ	1	A	A	1	0
1	149704131	T	G	T	G	SEA_GnJ	0	G	A	0	0
1	149747271	A	C	A	C	I_LnJ	0	G	G	0.058	0
1	149802345	C	A	C	A	C58_J	0	A	C	0	0
1	149828730	C	T	C	T	NZW_LacJ	0	A	T	0.221	0
1	150051896	A	G	A	G	NZW_LacJ	0	A	T	1	0
1	150058041	A	C	A	C	129S1_SvImJ	0	A	G	0	0
1	150126400	G	T	G	T	CBA_J	0	A	A	0.248	0
1	150139683	A	G	A	G	C3H_HeJ	0	A	G	0.01	0
1	150195946	C	T	C	T	C58_J	0	A	A	0.068	0
1	150435769	C	A	C	A	BALB_cJ	0	A	A	0.985	0
1	150469981	C	T	C	T	BALB_cJ	0	A	G	0.039	0
1	150509985	G	A	G	A	SEA_GnJ	0	T	C	0.246	0
1	150712821	C	A	C	A	DBA_2J	0	T	A	0.014	0
1	150751901	G	T	G	T	CBA_J	0	G	G	0.297	0
1	150758968	T	C	T	C	BALB_cJ	0	A	C	0	0
1	150953862	C	T	C	T	DBA_2J	0	A	G	0.092	0
1	151003958	A	C	A	C	C57L_J	0	A	C	0.115	0
1	151140962	C	T	C	T	C57BL_10J	0	G	C	0.001	0
1	151356459	T	A	T	A	NZO_HlLtJ	0	T	C	0.306	0
1	151356460	C	A	C	A	NZO_HlLtJ	0	T	T	0.225	0
1	151596064	T	A	T	A	129P2_OlaHsd	0	G	A	0	0
1	151606466	G	A	G	A	SEA_GnJ	0	A	A	0.327	0
1	151711995	G	A	G	A	SEA_GnJ	0	G	T	0.035	0
1	151734330	T	C	T	C	C58_J	0	G	T	0.055	0
1	151860071	G	A	G	A	129S1_SvImJ	0	T	T	0.034	0
1	151860082	T	G	T	G	129S1_SvImJ	0	G	C	0.086	0
1	151892099	A	C	A	C	DBA_2J	0	G	G	0.996	0
1	151991638	C	T	C	T	C57BL_10J	0	T	T	0.006	0
1	152019143	G	A	G	A	CBA_J	0	C	T	0.896	0
1	152061186	G	A	G	A	CBA_J	0	G	G	1	0
1	152062480	A	G	A	G	SEA_GnJ	0	G	C	0	0
1	152176827	C	T	C	T	DBA_2J	0	A	T	0.002	0
1	152328471	C	A	C	A	C58_J	1	G	A	0.866	0
1	152859436	T	C	T	C	A_J	0	G	A	1	0
1	153123475	G	A	G	A	A_J	0	C	C	0.071	0
1	153194223	G	T	G	T	129P2_OlaHsd	0	G	T	0	0
1	153380788	C	A	C	A	SEA_GnJ	0	G	C	0	0
1	153746279	G	A	G	A	NZO_HlLtJ	0	G	G	0.001	0
1	153790065	G	A	G	A	A_J	0	A	T	0	0
1	154052515	T	A	T	A	CBA_J	0	G	C	0.021	0
1	154482463	G	T	G	T	NZB_B1NJ	0	G	A	0.002	0
1	154544516	G	A	G	A	SEA_GnJ	0	T	A	0.038	0
1	154616638	G	A	G	A	BTBR_T+_Itpr3tf_J	0	A	G	0.012	0
1	154641740	C	A	C	A	C57BR_cdJ	0	G	A	0.001	0
1	154656778	G	T	G	T	NZO_HlLtJ	0	A	A	0.001	0
1	154700154	T	G	T	G	C57L_J	0	T	T	0	0
1	154785820	T	G	T	G	SEA_GnJ	0	C	C	0	0
1	154809289	G	A	G	A	C3H_HeJ	0	T	T	0	0
1	154868113	C	T	C	T	C57L_J	0	C	G	0.001	0
1	154871058	T	C	T	C	C57BR_cdJ	0	T	T	0.228	0
1	154977673	G	T	G	T	C58_J	0	A	C	0	0
1	155005699	C	T	C	T	C57BR_cdJ	0	C	G	0	0
1	155022857	G	A	G	A	SEA_GnJ	0	A	C	0.003	0
1	155092146	A	C	A	C	C3H_HeJ	0	G	G	0.728	0
1	155107593	G	A	G	A	SEA_GnJ	0	T	T	0.009	0
1	155333529	G	A	G	A	CBA_J	0	A	G	0.047	0
1	155342433	A	G	A	G	C57BR_cdJ	0	A	C	0.023	0
1	155386764	C	T	C	T	C58_J	0	A	G	0	0
1	155928519	C	A	C	A	A_J	0	G	T	0.947	0
1	155951213	T	C	T	C	C3H_HeJ	0	A	C	0.208	0
1	158486863	G	A	G	A	BTBR_T+_Itpr3tf_J	1	T	T	0	0
1	158671652	G	T	G	T	NZW_LacJ	0	A	G	0.008	0
1	158755451	C	T	C	T	C57BL_10J	0	T	G	0	0
1	158950961	T	G	T	G	AKR_J	0	A	T	0.01	0
1	159002832	G	T	G	T	RF_J	0	A	C	0.071	0
1	159167160	C	A	C	A	NZO_HlLtJ	0	T	A	0.001	0
1	159224382	G	A	G	A	AKR_J	0	C	G	0.002	0
1	159610771	G	C	G	C	AKR_J	0	G	T	0.004	0
1	159738298	G	A	G	A	129S1_SvImJ	0	A	T	0.977	0
1	160083797	G	A	G	A	RF_J	0	T	C	0.001	0
1	161252368	G	C	G	C	129S1_SvImJ	0	C	A	0	0
1	161746391	A	T	A	T	RF_J	0	C	G	0.98	0
1	161977573	G	A	G	A	C57L_J	0	T	T	0.676	0
1	162006423	C	T	C	T	AKR_J	0	G	T	1	0
1	162352172	A	G	A	G	C57BL_10J	0	T	T	0.005	0
1	162680208	C	A	C	A	RF_J	0	T	C	0	0
1	162715169	C	A	C	A	AKR_J	0	G	T	0.015	0
1	163180424	C	T	C	T	C57BL_6NJ	1	T	C	0.001	0
1	163224075	C	T	C	T	C57BL_10J	0	A	T	0.001	0
1	163274331	C	T	C	T	129S1_SvImJ	0	A	T	1	0
1	163674675	T	G	T	G	129S1_SvImJ	1	G	G	0.001	0
1	164072662	G	A	G	A	C58_J	0	A	T	0.108	0
1	164268720	C	A	C	A	NZO_HlLtJ	0	T	A	0.052	0
1	164705111	A	C	A	C	C57BL_10J	0	C	A	0.318	0
1	165158102	T	C	T	C	C3H_HeJ	0	C	C	0	0
1	165175333	C	T	C	T	C3H_HeH	0	G	T	0.001	0
1	165204446	C	T	C	T	C3H_HeH	1	A	A	0	0
1	165286656	A	T	A	T	NZB_B1NJ	0	A	T	0.615	0
1	166308943	G	A	G	A	C58_J	0	C	T	0.993	0
1	166906855	G	A	G	A	C57BL_6NJ	0	T	C	0	0
1	167450797	C	A	C	A	NZB_B1NJ	1	T	T	0.001	0
1	167491948	G	A	G	A	C57BL_10J	0	G	C	0.007	0
1	167695088	G	A	G	A	129S1_SvImJ	1	A	G	0	0
1	167768116	C	T	C	T	C57BR_cdJ	0	G	T	0.459	0
1	167773305	C	T	C	T	C58_J	0	A	C	0.002	0
1	167783381	G	A	G	A	C3H_HeJ	0	A	C	0.001	0
1	167977387	A	G	A	G	C57BR_cdJ	0	A	G	0.061	0
1	168022290	A	C	A	C	NZB_B1NJ	0	C	T	0.001	0
1	168270887	A	T	A	T	C58_J	0	G	G	0	0
1	168334868	G	T	G	T	C58_J	0	T	C	0	0
1	168359453	C	G	C	G	C57L_J	0	C	A	0.001	0
1	168383062	G	A	G	A	C57L_J	0	A	T	1	0
1	168437072	A	T	A	T	DBA_1J	0	G	T	0.061	0
1	168476422	G	T	G	T	DBA_1J	0	A	G	0.984	0
1	168692601	C	T	C	T	NZB_B1NJ	0	T	C	0	0
1	168990963	C	A	C	A	BALB_cJ	0	A	C	0.001	0
1	168992638	C	T	C	T	C57BR_cdJ	0	A	G	0.001	0
1	169027198	A	T	A	T	NZB_B1NJ	0	T	C	0.002	0
1	169168088	T	C	T	C	C57L_J	0	G	G	0.998	0
1	169401403	T	A	T	A	C57BL_10J	0	A	T	0.001	0
1	170035432	G	C	G	C	C58_J	0	A	A	0	0
1	170569618	A	C	A	C	C3H_HeJ	0	A	G	0.5	0
1	170736329	A	T	A	T	C57BL_10J	0	C	T	0.009	0
1	170805092	G	A	G	A	NZO_HlLtJ	0	C	A	0.068	0
1	171018499	T	C	T	C	C3H_HeJ	0	G	T	0.001	0
1	171596179	C	A	C	A	C57L_J	0	C	A	0	0
1	172028287	C	T	C	T	C57L_J	0	T	G	0.007	0
1	172132431	C	G	C	G	C57L_J	0	A	A	0.42	0
1	172434009	G	A	G	A	CBA_J	0	C	G	0.004	0
1	172545773	C	T	C	T	DBA_1J	0	T	T	0	0
1	172597054	T	C	T	C	129P2_OlaHsd	1	A	T	0.003	0
1	173218787	G	A	G	A	C57L_J	0	T	G	0	0
1	173238274	G	A	G	A	129S5SvEvBrd	1	A	C	0.002	0
1	173316996	T	G	T	G	129P2_OlaHsd	1	A	G	0	0
1	173316997	G	A	G	A	129P2_OlaHsd	1	T	A	0	0
1	173441696	G	T	G	T	AKR_J	0	T	T	0.008	0
1	173728796	A	T	A	T	129P2_OlaHsd	0	G	T	0.003	0
1	174051888	A	G	A	G	C57BR_cdJ	0	C	C	0	0
1	174465705	A	G	A	G	C57BL_10J	0	T	A	0.273	0
1	174474290	G	A	G	A	DBA_1J	0	G	G	0.116	0
1	174509092	G	A	G	A	129S5SvEvBrd	0	T	T	0.017	0
1	174755848	C	T	C	T	CBA_J	0	G	T	0.004	0
1	175438743	A	C	A	C	RF_J	0	A	T	0.002	0
1	175469164	T	A	T	A	129S5SvEvBrd	1	C	G	0	0
1	175475990	C	T	C	T	C57BR_cdJ	0	C	A	0.067	0
1	176018955	G	T	G	T	DBA_2J	0	A	G	0.013	0
1	176217387	C	A	C	A	C57L_J	0	C	T	0	0
1	176241021	G	A	G	A	C57BL_10J	0	T	A	0.282	0
1	176754651	G	A	G	A	RF_J	0	A	T	0	0
1	176884309	C	T	C	T	BALB_cJ	0	A	T	0	0
1	176991741	C	A	C	A	C57L_J	0	G	A	0.904	0
1	177019941	C	T	C	T	BALB_cJ	0	G	A	0.004	0
1	177039243	G	A	G	A	C57BL_6NJ	0	A	C	0	0
1	177110112	C	A	C	A	C57BL_10J	0	T	C	0.042	0
1	177410672	A	T	A	T	A_J	0	G	T	0.166	0
1	177518574	G	T	G	T	A_J	1	C	G	0.004	0
1	177790313	A	C	A	C	129S1_SvImJ	0	A	A	0.05	0
1	178242663	C	T	C	T	AKR_J	0	T	C	1	0
1	178327220	A	G	A	G	LP_J	0	T	T	0.122	0
1	178352922	T	C	T	C	BALB_cJ	0	T	A	0.013	0
1	178373045	C	A	C	A	C3H_HeH	0	C	C	0	0
1	178465794	C	G	C	G	A_J	0	C	A	0	0
1	178805953	A	T	A	T	DBA_1J	0	T	T	0.001	0
1	178822354	C	T	C	T	C57BR_cdJ	0	C	A	0.001	0
1	178845738	T	G	T	G	DBA_2J	0	T	A	0.052	0
1	178987755	G	T	G	T	DBA_2J	0	A	G	0.007	0
1	179161851	A	T	A	T	A_J	0	A	G	0.003	0
1	179321033	C	A	C	A	C3H_HeJ	0	T	C	0.001	0
1	179439008	C	T	C	T	C57BR_cdJ	0	C	A	0	0
1	180005005	G	A	G	A	A_J	0	T	A	0.627	0
1	180291816	C	T	C	T	BALB_cJ	0	A	C	0.038	0
1	180364870	A	T	A	T	A_J	0	C	A	0.001	0
1	180431421	G	A	G	A	C57BR_cdJ	0	C	T	0.054	0
1	180463345	C	G	C	G	DBA_2J	0	C	G	0	0
1	180736591	T	C	T	C	129S1_SvImJ	1	C	C	0.005	0
1	181542719	G	A	G	A	C3H_HeJ	0	T	G	0.133	0
1	181569757	G	A	G	A	C3H_HeJ	0	G	C	0	0
1	182357933	C	T	C	T	C3H_HeH	0	C	G	0	0
1	182496976	G	A	G	A	C57BL_10J	0	T	T	0	0
1	182512150	G	A	G	A	C58_J	0	A	A	0.008	0
1	182844862	A	C	A	C	C57L_J	0	A	C	0.026	0
1	183093645	G	A	G	A	C57L_J	0	G	A	0.026	0
1	183307080	C	T	C	T	C3H_HeJ	0	G	A	0	0
1	183577620	C	T	C	T	C58_J	0	A	C	0	0
1	184111433	G	A	G	A	CBA_J	0	A	T	0.173	0
1	184183318	G	C	G	C	C57L_J	0	A	G	0	0
1	184271258	G	A	G	A	C57L_J	0	C	C	0.003	0
1	184582059	T	C	T	C	C57L_J	0	C	C	1	0
1	185285991	T	A	T	A	C57BL_10J	0	T	G	0	0
1	186203406	G	A	G	A	CBA_J	0	T	T	0.007	0
1	186449060	T	C	T	C	CBA_J	0	A	T	1	0
1	186512611	C	G	C	G	C58_J	0	A	A	0.002	0
1	186716493	A	C	A	C	C58_J	0	A	T	0.007	0
1	187010199	C	T	C	T	BUB_BnJ	0	A	G	0.953	0
1	187286044	G	A	G	A	A_J	1	A	C	0.012	0
1	187619171	G	A	G	A	BUB_BnJ	0	A	C	0	0
1	187965474	C	A	C	A	DBA_1J	0	T	C	0.017	0
1	188413558	C	T	C	T	C57L_J	0	C	A	0	0
1	188839380	G	T	G	T	A_J	0	T	C	0	0
1	188960847	A	T	A	T	A_J	0	C	G	0.044	0
1	189056288	G	A	G	A	A_J	0	T	C	0.942	0
1	189126246	A	C	A	C	C58_J	0	C	G	0.001	0
1	189210042	C	T	C	T	C57BL_10J	0	T	G	0.992	0
1	189239347	C	T	C	T	C57BL_10J	0	C	A	0	0
1	189662392	G	A	G	A	A_J	0	A	C	0	0
1	189662393	C	T	C	T	A_J	0	G	C	0.001	0
1	189794461	G	A	G	A	C57BL_6NJ	0	C	T	0	0
1	189960445	G	A	G	A	C3H_HeJ	0	A	T	0.016	0
1	189987815	C	T	C	T	C57L_J	0	A	T	0	0
1	190106704	C	A	C	A	C3H_HeJ	0	T	T	1	0
1	190250162	C	T	C	T	CBA_J	0	A	C	0.683	0
1	190352750	G	T	G	T	BALB_cJ	0	A	C	0.001	0
1	190369285	C	T	C	T	DBA_1J	0	T	C	0	0
1	190379815	G	A	G	A	A_J	0	T	T	0	0
1	190437258	G	A	G	A	A_J	0	C	A	0.54	0
1	190628805	C	T	C	T	BALB_cJ	0	A	A	0.028	0
1	190659855	A	T	A	T	C57L_J	1	A	C	1	0
1	191420701	C	T	C	T	C3H_HeJ	0	T	A	0.02	0
1	192589482	G	A	G	A	C57L_J	0	T	T	0.001	0
1	192716099	A	C	A	C	A_J	0	G	G	0.017	0
1	192858322	C	T	C	T	C57L_J	0	A	G	0.019	0
1	193044342	G	A	G	A	DBA_1J	0	A	C	0.01	0
1	193140597	G	A	G	A	DBA_1J	0	C	G	0.024	0
1	193150919	G	A	G	A	C3H_HeH	0	A	T	0.021	0
1	193196921	A	C	A	C	C57BL_10J	0	A	C	0.005	0
1	193278611	C	A	C	A	C57BL_6NJ	0	C	T	0.853	0
1	193348464	C	T	C	T	C57L_J	0	C	G	0.006	0
1	193411828	G	T	G	T	C58_J	0	G	C	0	0
1	193431612	T	C	T	C	C57L_J	0	T	C	0	0
1	193728108	A	T	A	T	BALB_cJ	0	T	G	0.048	0
1	193875803	G	A	G	A	A_J	0	G	C	0	0
1	193993702	G	A	G	A	DBA_1J	0	A	G	0.001	0
1	194080145	C	G	C	G	C58_J	0	A	A	0.001	0
1	194228312	A	G	A	G	C58_J	0	C	G	0	0
1	194246275	C	A	C	A	C57BL_6NJ	0	T	A	0	0
1	194419914	C	T	C	T	CBA_J	0	G	A	0	0
1	194721015	C	G	C	G	C58_J	0	G	A	0.998	0
2	3475823	G	A	G	A	CBA_J	0	T	C	0.181	0
2	3608216	T	C	T	C	C3H_HeJ	0	C	G	0.053	0
2	3711714	G	A	G	A	DBA_2J	0	G	G	0.102	0
2	4032461	G	T	G	T	DBA_2J	0	G	A	0.002	0
2	4055214	T	G	T	G	C57BR_cdJ	0	C	T	0	0
2	4249908	C	T	C	T	C57BL_10J	0	C	C	0	0
2	4581285	G	T	G	T	C3H_HeJ	0	A	C	0	0
2	4597683	G	A	G	A	129P2_OlaHsd	0	G	G	0.016	0
2	5311287	G	A	G	A	C57BR_cdJ	0	A	G	0	0
2	5589705	C	A	C	A	C57L_J	0	C	A	0.098	0
2	5880962	T	C	T	C	C3H_HeJ	0	A	T	0	0
2	6601735	C	T	C	T	CBA_J	0	G	A	0	0
2	7236881	A	G	A	G	DBA_2J	0	C	A	0	0
2	7359845	A	C	A	C	C57L_J	0	C	T	0.857	0
2	7902172	T	G	T	G	C57L_J	0	A	C	0.013	0
2	7976029	T	A	T	A	C57BL_10J	0	A	T	0.292	0
2	8099413	T	C	T	C	DBA_2J	0	A	A	0.002	0
2	8211440	T	A	T	A	C57L_J	0	G	A	0.001	0
2	8318267	C	T	C	T	C57BL_10J	0	A	C	0.008	0
2	8835857	A	G	A	G	C3H_HeH	1	G	T	0.088	0
2	8871531	G	A	G	A	NZO_HlLtJ	0	C	C	0.004	0
2	9042628	G	A	G	A	NZO_HlLtJ	0	C	G	0.003	0
2	9190737	C	A	C	A	C3H_HeJ	0	C	A	0	0
2	9254437	G	A	G	A	SEA_GnJ	0	T	C	0.001	0
2	9302991	A	C	A	C	RF_J	0	A	G	0	0
2	9461561	G	A	G	A	ST_bJ	0	G	G	0.011	0
2	9507308	G	C	G	C	SEA_GnJ	0	A	T	0.165	0
2	9628835	C	T	C	T	129S1_SvImJ	0	C	G	0.563	0
2	9652260	A	G	A	G	DBA_1J	0	A	T	0	0
2	9690373	A	T	A	T	ST_bJ	0	T	G	0.005	0
2	9801703	G	A	G	A	ST_bJ	1	C	G	0.974	0
2	9993603	G	A	G	A	CBA_J	0	A	A	0	0
2	10047074	C	T	C	T	NZB_B1NJ	0	C	C	0.001	0
2	10095744	T	C	T	C	C57L_J	0	G	C	0	0
2	10209537	G	A	G	A	C57BR_cdJ	0	C	G	0	0
2	10440390	G	A	G	A	ST_bJ	0	G	G	0	0
2	10454446	G	T	G	T	CBA_J	0	T	C	0.022	0
2	10569858	G	T	G	T	NZB_B1NJ	0	T	T	0.003	0
2	10689340	T	C	T	C	SEA_GnJ	0	G	C	0	0
2	10733289	C	T	C	T	C57BL_6NJ	0	G	T	0	0
2	11046305	C	T	C	T	ST_bJ	0	T	T	0	0
2	11222927	T	G	T	G	BTBR_T+_Itpr3tf_J	0	C	A	0	0
2	11340645	C	T	C	T	CBA_J	1	G	T	0.014	0
2	11449670	G	A	G	A	BTBR_T+_Itpr3tf_J	0	C	T	0.007	0
2	11488394	C	T	C	T	RF_J	0	A	A	0.001	0
2	11528758	G	A	G	A	DBA_1J	0	G	G	0.04	0
2	11653851	C	T	C	T	BALB_cJ	0	C	T	0.994	0
2	11689087	G	A	G	A	C57L_J	0	C	T	0.001	0
2	11748820	G	A	G	A	ST_bJ	0	C	C	0	0
2	11766049	T	C	T	C	RF_J	0	G	C	0	0
2	11945690	T	C	T	C	ST_bJ	0	T	A	0.013	0
2	12112128	C	T	C	T	ST_bJ	0	T	T	0.371	0
2	12275362	T	G	T	G	C57BL_6NJ	0	G	T	0.719	0
2	12283696	G	A	G	A	LP_J	0	G	G	0	0
2	12537037	C	T	C	T	C3H_HeJ	0	T	A	0.363	0
2	12861285	C	T	C	T	SEA_GnJ	0	T	A	0.001	0
2	13207779	C	A	C	A	DBA_2J	0	A	A	0.035	0
2	13225326	G	A	G	A	129S1_SvImJ	1	T	G	0.016	0
2	13345220	G	A	G	A	CBA_J	0	G	T	0	0
2	13372094	G	A	G	A	RF_J	0	A	A	0	0
2	13665282	A	G	A	G	129S1_SvImJ	1	G	T	0	0
2	14003587	C	T	C	T	LP_J	0	G	C	0.001	0
2	14176874	T	G	T	G	DBA_1J	0	C	T	0	0
2	14447622	T	G	T	G	NZO_HlLtJ	0	C	T	0.005	0
2	14574722	A	G	A	G	NZB_B1NJ	0	G	A	0.055	0
2	14779365	C	T	C	T	NZO_HlLtJ	0	A	G	0	0
2	14801651	C	G	C	G	ST_bJ	0	G	A	0.042	0
2	14864555	A	G	A	G	C57L_J	0	T	A	0	0
2	14871432	G	A	G	A	129S5SvEvBrd	0	T	A	0.013	0
2	14888936	C	T	C	T	LP_J	0	T	C	0	0
2	15141075	C	T	C	T	C58_J	0	C	A	0.002	0
2	15233920	G	T	G	T	BTBR_T+_Itpr3tf_J	0	A	T	0	0
2	15241879	T	A	T	A	DBA_2J	0	C	T	0.969	0
2	15293023	G	T	G	T	129P2_OlaHsd	0	T	G	0.003	0
2	15374454	G	A	G	A	C3H_HeH	1	T	A	0.002	0
2	15472115	G	A	G	A	DBA_1J	0	C	A	0	0
2	15507083	A	T	A	T	KK_HiJ	0	T	G	0	0
2	15534497	G	A	G	A	C57L_J	0	T	T	0.11	0
2	15612545	G	T	G	T	C57L_J	0	G	G	0.017	0
2	15830083	A	G	A	G	NZO_HlLtJ	0	G	T	0.027	0
2	15981765	T	A	T	A	C3H_HeH	1	A	A	0	0
2	16041073	C	T	C	T	C57L_J	0	A	A	0.002	0
2	16109830	C	T	C	T	NZB_B1NJ	0	C	T	0.002	0
2	16143939	C	T	C	T	KK_HiJ	0	G	T	0.086	0
2	16365462	C	T	C	T	BTBR_T+_Itpr3tf_J	0	A	C	0.116	0
2	16532999	T	C	T	C	SEA_GnJ	0	A	A	0.152	0
2	16737706	G	A	G	A	C58_J	0	T	C	0.543	0
2	16844978	A	T	A	T	KK_HiJ	0	T	A	0	0
2	16971273	C	A	C	A	NZW_LacJ	0	A	T	0.006	0
2	17165417	G	A	G	A	KK_HiJ	0	T	T	0.026	0
2	17436221	C	T	C	T	NZW_LacJ	0	G	G	0.007	0
2	17439994	G	A	G	A	BALB_cJ	0	A	G	0.935	0
2	17558746	T	C	T	C	DBA_1J	0	A	T	0.001	0
2	17660094	T	C	T	C	NZB_B1NJ	0	G	C	0.162	0
2	18027276	G	A	G	A	I_LnJ	0	T	G	0.007	0
2	18169125	A	T	A	T	BTBR_T+_Itpr3tf_J	0	A	C	0.121	0
2	18216167	T	C	T	C	KK_HiJ	0	A	C	0.109	0
2	18221912	T	C	T	C	DBA_1J	0	T	C	0.066	0
2	18346367	C	T	C	T	KK_HiJ	0	A	G	0.221	0
2	18850644	G	T	G	T	BTBR_T+_Itpr3tf_J	0	A	A	0.537	0
2	18850648	G	C	G	C	BTBR_T+_Itpr3tf_J	0	A	C	0.439	0
2	18893831	C	A	C	A	C57BR_cdJ	0	T	A	0.015	0
2	19003533	T	G	T	G	I_LnJ	0	C	G	0	0
2	19019238	G	A	G	A	C3H_HeJ	0	A	G	0	0
2	19450962	C	A	C	A	NZO_HlLtJ	0	C	G	0.979	0
2	19471186	T	C	T	C	C57BR_cdJ	0	C	A	0.002	0
2	19510108	A	G	A	G	C57BR_cdJ	0	C	G	0	0
2	19510997	C	A	C	A	NZO_HlLtJ	0	C	C	1	0
2	19611815	C	T	C	T	CBA_J	0	T	C	0.001	0
2	19762417	C	T	C	T	129S1_SvImJ	0	G	A	0.177	0
2	19778617	G	A	G	A	KK_HiJ	0	C	A	0.01	0
2	19966782	G	A	G	A	NZB_B1NJ	0	C	T	0.477	0
2	20096360	C	A	C	A	NZB_B1NJ	0	G	A	0.019	0
2	20205957	C	T	C	T	BTBR_T+_Itpr3tf_J	0	A	A	0	0
2	20241430	C	T	C	T	KK_HiJ	0	A	A	0.998	0
2	20286855	G	T	G	T	129P2_OlaHsd	1	G	G	0.346	0
2	20379087	A	C	A	C	NZB_B1NJ	0	C	G	0.377	0
2	20600660	C	G	C	G	CBA_J	0	A	C	0.002	0
2	20680930	C	T	C	T	LP_J	0	A	A	0.011	0
2	20732844	C	T	C	T	KK_HiJ	0	A	A	0	0
2	20739347	G	A	G	A	129S5SvEvBrd	1	T	A	0.017	0
2	20974736	T	C	T	C	BTBR_T+_Itpr3tf_J	0	A	A	0.005	0
2	21200134	G	A	G	A	I_LnJ	0	T	G	0.735	0
2	21280854	G	T	G	T	C3H_HeJ	0	G	A	0.003	0
2	21648721	C	A	C	A	NZB_B1NJ	0	A	T	0	0
2	21681174	G	T	G	T	C57BL_6NJ	0	T	A	0	0
2	22059177	C	T	C	T	C57BL_6NJ	0	T	T	0.607	0
2	22396027	T	C	T	C	BTBR_T+_Itpr3tf_J	0	A	C	0.028	0
2	22397858	A	G	A	G	C57L_J	0	T	T	0.004	0
2	22581476	G	A	G	A	NZB_B1NJ	0	T	C	0.306	0
2	22629698	A	C	A	C	LP_J	0	T	C	0	0
2	22736980	A	T	A	T	C57L_J	1	G	A	0	0
2	22895950	A	T	A	T	C3H_HeJ	0	C	T	0	0
2	22910821	A	G	A	G	BTBR_T+_Itpr3tf_J	0	A	A	0.57	0
2	22950875	C	T	C	T	C3H_HeJ	1	G	C	0.055	0
2	22988614	T	G	T	G	C57BL_10J	0	A	G	0.001	0
2	23172107	T	A	T	A	DBA_1J	0	T	T	0.019	0
2	23614291	G	A	G	A	C3H_HeJ	0	A	T	0.078	0
2	24174854	G	T	G	T	NZB_B1NJ	0	A	G	0	0
2	24186284	A	G	A	G	BTBR_T+_Itpr3tf_J	0	A	T	0.002	0
2	24187191	A	G	A	G	C57BL_6NJ	0	G	A	0	0
2	24246154	C	T	C	T	NZB_B1NJ	0	C	C	0.001	0
2	24305608	C	A	C	A	SEA_GnJ	0	C	C	0	0
2	24314191	C	T	C	T	C3H_HeJ	0	A	G	0.001	0
2	24659339	G	A	G	A	C57BL_10J	0	A	T	0.032	0
2	24704382	A	T	A	T	C57L_J	0	A	G	0.015	0
2	24776461	G	T	G	T	NZB_B1NJ	0	T	T	0.008	0
2	24798141	C	T	C	T	BTBR_T+_Itpr3tf_J	0	A	C	0	0
2	24914713	C	T	C	T	DBA_1J	0	C	A	0.582	0
2	24933905	A	G	A	G	C57BR_cdJ	0	A	T	0	0
2	25043008	G	C	G	C	CBA_J	0	A	T	0.002	0
2	25178674	C	G	C	G	C57BL_10J	0	A	G	0	0
2	25289125	C	T	C	T	CBA_J	0	T	C	0.001	0
2	25913108	C	T	C	T	SEA_GnJ	0	A	C	0	0
2	25950117	T	A	T	A	BTBR_T+_Itpr3tf_J	0	C	A	0.005	0
2	26019244	C	A	C	A	DBA_1J	0	C	C	0	0
2	26039578	A	G	A	G	LP_J	0	A	T	0	0
2	26216833	C	T	C	T	C57BL_10J	0	T	C	0.001	0
2	26351610	T	G	T	G	ST_bJ	1	C	G	0	0
2	26576360	G	A	G	A	BTBR_T+_Itpr3tf_J	0	G	C	0.018	0
2	26582474	T	G	T	G	BALB_cJ	1	G	G	0.001	0
2	26633081	T	C	T	C	C3H_HeJ	0	G	A	0	0
2	26889244	T	A	T	A	C3H_HeJ	0	A	G	0.067	0
2	26946874	C	T	C	T	LP_J	0	T	C	0	0
2	27069669	G	A	G	A	CBA_J	0	A	A	0.027	0
2	27164241	G	A	G	A	BTBR_T+_Itpr3tf_J	0	A	C	0	0
2	27196984	C	T	C	T	I_LnJ	0	T	T	0	0
2	27293903	G	A	G	A	ST_bJ	0	C	C	0.016	0
2	27653199	A	G	A	G	129P2_OlaHsd	0	T	T	0.071	0
2	27672315	A	G	A	G	BALB_cJ	0	C	G	0.673	0
2	27839481	C	T	C	T	129P2_OlaHsd	0	A	A	0.017	0
2	27975498	C	A	C	A	C57L_J	0	C	C	0	0
2	27983748	A	C	A	C	AKR_J	0	C	G	0	0
2	28051465	A	G	A	G	C57L_J	0	C	G	0.538	0
2	28086117	G	A	G	A	C57L_J	0	G	T	0.025	0
2	28192049	G	A	G	A	C57BR_cdJ	0	T	T	0	0
2	28462447	C	T	C	T	AKR_J	0	A	A	0	0
2	28464805	A	T	A	T	C3H_HeH	0	G	A	0.038	0
2	28599002	A	G	A	G	I_LnJ	0	G	G	0	0
2	28756670	C	T	C	T	I_LnJ	0	C	G	0.001	0
2	28952888	C	T	C	T	BALB_cJ	0	T	C	0.004	0
2	29133298	G	A	G	A	129S1_SvImJ	0	C	T	0.016	0
2	29232717	G	A	G	A	BALB_cJ	0	G	C	0	0
2	29362448	C	T	C	T	A_J	0	T	G	0	0
2	29434882	A	G	A	G	C3H_HeJ	0	A	A	0.184	0
2	29454662	C	A	C	A	C57L_J	0	A	G	0.001	0
2	29462598	C	G	C	G	A_J	0	T	T	0.032	0
2	29518679	G	A	G	A	DBA_2J	0	A	G	0.003	0
2	29551636	C	T	C	T	FVB_NJ	0	T	G	0	0
2	29882872	G	A	G	A	DBA_2J	0	A	G	0	0
2	29980201	G	A	G	A	C57L_J	0	C	G	1	0
2	30083394	C	T	C	T	C58_J	0	A	C	0	0
2	30188489	A	C	A	C	C57BL_6NJ	0	G	G	0	0
2	30200638	G	A	G	A	C3H_HeJ	0	A	A	0.01	0
2	30244628	G	T	G	T	129P2_OlaHsd	0	T	G	0	0
2	30376182	C	T	C	T	DBA_1J	0	T	G	0	0
2	30400486	G	T	G	T	C57L_J	0	T	A	1	0
2	30412202	A	G	A	G	129P2_OlaHsd	0	C	C	0	0
2	30545207	C	T	C	T	BALB_cJ	0	A	G	0.735	0
2	30624767	G	T	G	T	NOD_ShiLtJ	0	G	C	0.017	0
2	30627858	T	C	T	C	C57L_J	0	C	T	0.086	0
2	30630158	C	A	C	A	BALB_cJ	0	G	C	0.013	0
2	30718799	G	A	G	A	C58_J	0	A	C	0.014	0
2	30755038	C	T	C	T	C57BL_6NJ	0	T	C	0.055	0
2	30773401	G	T	G	T	ST_bJ	0	T	A	0.014	0
2	30783372	A	G	A	G	FVB_NJ	0	G	C	0.007	0
2	30895866	G	A	G	A	DBA_2J	0	A	A	0.084	0
2	30917137	T	A	T	A	129P2_OlaHsd	0	T	T	0.097	0
2	30920486	C	T	C	T	I_LnJ	0	G	T	0.156	0
2	30973280	C	T	C	T	BTBR_T+_Itpr3tf_J	0	A	G	0.998	0
2	31062106	G	A	G	A	DBA_1J	0	C	G	0.007	0
2	31067439	C	A	C	A	129P2_OlaHsd	0	G	A	0.027	0
2	31149642	A	G	A	G	LP_J	0	A	G	0.048	0
2	31162200	A	G	A	G	C58_J	0	C	C	0.008	0
2	31243159	G	A	G	A	C3H_HeJ	0	G	G	0.005	0
2	31408955	G	T	G	T	LP_J	0	G	C	0.49	0
2	31458743	A	C	A	C	LP_J	0	T	G	1	0
2	31486141	C	T	C	T	BTBR_T+_Itpr3tf_J	1	A	A	0.001	0
2	31547937	G	T	G	T	C57BR_cdJ	0	T	T	1	0
2	31573847	C	T	C	T	C57L_J	0	C	C	0.272	0
2	31694269	G	A	G	A	FVB_NJ	0	T	T	0	0
2	32010026	C	A	C	A	A_J	0	G	T	0	0
2	32250968	C	T	C	T	C57BR_cdJ	0	A	T	0.001	0
2	32576408	C	T	C	T	I_LnJ	0	G	A	0.003	0
2	32609112	C	G	C	G	I_LnJ	0	A	A	0.004	0
2	32919539	A	G	A	G	C57L_J	0	A	G	1	0
2	33018234	C	T	C	T	BTBR_T+_Itpr3tf_J	0	C	G	0	0
2	33071045	A	T	A	T	DBA_2J	0	A	C	0.275	0
2	33096773	A	C	A	C	DBA_2J	0	A	A	0	0
2	33120547	C	T	C	T	DBA_1J	0	A	T	0.001	0
2	33167322	G	A	G	A	FVB_NJ	0	C	T	0	0
2	33190417	A	G	A	G	BUB_BnJ	0	C	A	0	0
2	33196830	G	A	G	A	C58_J	0	A	G	0.008	0
2	33440913	A	T	A	T	129P2_OlaHsd	0	G	G	0.002	0
2	33630648	G	T	G	T	C57BL_10J	0	G	T	1	0
2	33639662	C	A	C	A	DBA_1J	0	G	G	1	0
2	33666432	C	T	C	T	I_LnJ	0	G	G	0.002	0
2	33705301	G	T	G	T	NOD_ShiLtJ	0	A	A	0.006	0
2	33746659	T	C	T	C	C58_J	0	A	C	0	0
2	33955460	A	T	A	T	129P2_OlaHsd	0	G	C	0.004	0
2	34135488	G	A	G	A	C57BL_6NJ	0	G	C	1	0
2	34141716	C	A	C	A	BALB_cJ	0	T	A	0.556	0
2	34186249	C	T	C	T	C57BL_10J	0	G	T	0.003	0
2	34249802	C	A	C	A	C57L_J	0	T	T	1	0
2	34309381	T	C	T	C	C3H_HeJ	0	C	A	0.001	0
2	34431717	A	G	A	G	BTBR_T+_Itpr3tf_J	0	C	T	0.999	0
2	34621864	C	T	C	T	129P2_OlaHsd	0	G	T	0.185	0
2	34924157	C	A	C	A	C58_J	0	C	T	0	0
2	35025423	T	C	T	C	BTBR_T+_Itpr3tf_J	0	A	C	0.006	0
2	35035196	G	A	G	A	BTBR_T+_Itpr3tf_J	0	G	A	0.002	0
2	35632393	T	C	T	C	I_LnJ	0	G	A	0	0
2	35821376	G	A	G	A	FVB_NJ	0	T	C	0.01	0
2	35831519	C	A	C	A	BTBR_T+_Itpr3tf_J	0	G	A	0.3	0
2	36098765	G	T	G	T	C3H_HeH	1	G	A	0.001	0
2	36246996	A	T	A	T	A_J	0	G	G	0	0
2	36271953	T	G	T	G	C3H_HeH	0	G	A	0	0
2	36374815	C	A	C	A	C57BL_10J	0	A	C	0.541	0
2	36533510	A	G	A	G	NOD_ShiLtJ	0	C	T	0.058	0
2	36710939	G	A	G	A	BTBR_T+_Itpr3tf_J	0	C	G	0	0
2	36916038	G	C	G	C	BALB_cJ	0	T	T	0	0
2	37000028	A	T	A	T	C57BR_cdJ	0	T	A	0.019	0
2	37459303	G	A	G	A	C57BL_10J	0	C	G	0.533	0
2	37630200	T	C	T	C	A_J	0	A	T	0	0
2	37702456	C	T	C	T	DBA_1J	0	A	G	0	0
2	37708606	A	C	A	C	DBA_1J	0	T	C	0.012	0
2	37986705	C	A	C	A	NZO_HlLtJ	0	T	T	0.241	0
2	38021419	C	T	C	T	DBA_1J	0	G	A	0.987	0
2	38105606	G	A	G	A	DBA_1J	0	T	C	0	0
2	38129941	C	T	C	T	BALB_cJ	0	T	C	0	0
2	38220457	T	C	T	C	BALB_cJ	0	A	C	0.001	0
2	38305199	G	A	G	A	DBA_1J	0	A	C	0.396	0
2	38536525	C	T	C	T	C57L_J	0	C	G	0	0
2	38546997	G	T	G	T	FVB_NJ	0	T	C	0	0
2	38649403	G	A	G	A	NZB_B1NJ	0	A	A	0	0
2	38713902	T	A	T	A	LP_J	0	T	C	0	0
2	38713903	C	A	C	A	LP_J	0	T	A	0.001	0
2	38755216	G	A	G	A	BTBR_T+_Itpr3tf_J	0	C	T	0	0
2	38784571	C	T	C	T	C57BL_10J	0	C	G	0.028	0
2	38800976	C	A	C	A	NOD_ShiLtJ	0	G	C	0.006	0
2	38817472	G	A	G	A	LP_J	0	T	A	0.013	0
2	38899717	G	A	G	A	C57BL_10J	0	G	A	0.195	0
2	38941145	T	C	T	C	FVB_NJ	0	C	T	0.152	0
2	38956521	G	A	G	A	NOD_ShiLtJ	0	G	C	0	0
2	39076054	A	G	A	G	LP_J	0	A	A	0.772	0
2	39445933	G	C	G	C	C57BR_cdJ	0	G	T	0	0
2	40169037	A	G	A	G	C57BR_cdJ	1	G	T	0.358	0
2	40317631	G	A	G	A	DBA_2J	1	T	C	0.618	0
2	40502817	C	A	C	A	A_J	0	T	A	0.023	0
2	40555930	G	A	G	A	C57BR_cdJ	1	A	C	0.993	0
2	40556020	C	T	C	T	C57BR_cdJ	1	T	A	0.939	0
2	40986531	T	C	T	C	C57BL_10J	0	A	A	0.038	0
2	41249133	A	T	A	T	A_J	0	A	T	0.028	0
2	41269684	G	T	G	T	DBA_1J	0	T	C	0.763	0
2	41299439	A	C	A	C	DBA_1J	0	A	A	0.002	0
2	41418619	C	T	C	T	BTBR_T+_Itpr3tf_J	1	G	C	0.069	0
2	41457737	G	A	G	A	RF_J	0	G	G	0.001	0
2	41484511	G	A	G	A	LP_J	0	T	T	0.02	0
2	41821549	G	A	G	A	C57BL_10J	1	G	T	0.001	0
2	42268164	T	C	T	C	C57BL_6NJ	0	T	C	0.01	0
2	42272180	G	A	G	A	C57BR_cdJ	0	G	G	0.011	0
2	42356492	A	G	A	G	C57BL_10J	0	C	T	0	0
2	42398105	G	A	G	A	NZO_HlLtJ	0	T	C	0	0
2	42422706	T	C	T	C	129P2_OlaHsd	1	C	A	0	0
2	42535298	G	C	G	C	C3H_HeJ	0	T	G	0.963	0
2	42555446	C	T	C	T	A_J	0	A	G	0.002	0
2	42636461	T	C	T	C	C3H_HeJ	0	C	C	0.001	0
2	42834984	G	A	G	A	CBA_J	0	G	C	0.041	0
2	43184056	G	T	G	T	C57BL_10J	0	G	G	0.004	0
2	43266177	C	T	C	T	DBA_2J	0	T	A	0	0
2	43516525	C	T	C	T	129P2_OlaHsd	0	T	T	0.003	0
2	43890948	T	C	T	C	129P2_OlaHsd	0	A	G	0	0
2	44046929	C	T	C	T	C57BR_cdJ	0	T	C	0	0
2	44145120	G	A	G	A	C57L_J	0	A	T	0.02	0
2	44474003	C	T	C	T	CBA_J	0	A	A	0.004	0
2	44557000	G	A	G	A	I_LnJ	0	C	C	0.08	0
2	44597597	A	G	A	G	C57L_J	0	A	A	0.005	0
2	44690932	T	C	T	C	BALB_cJ	0	T	T	0	0
2	44983000	G	T	G	T	RF_J	0	C	T	0.997	0
2	45099952	A	T	A	T	ST_bJ	0	A	T	0.566	0
2	45321719	G	C	G	C	A_J	0	G	G	0.004	0
2	45329288	C	A	C	A	BALB_cJ	0	G	T	0	0
2	45389881	C	A	C	A	C57BR_cdJ	0	C	G	0.001	0
2	45412634	T	G	T	G	BALB_cJ	0	T	T	0	0
2	45442008	T	A	T	A	SEA_GnJ	0	C	A	0.999	0
2	45586896	T	C	T	C	CBA_J	0	A	C	1	0
2	45639232	C	G	C	G	SEA_GnJ	0	G	C	0.009	0
2	45725357	T	G	T	G	BALB_cJ	0	C	T	0.228	0
2	45734400	G	T	G	T	C57BL_6NJ	0	A	G	0	0
2	45752775	G	A	G	A	SEA_GnJ	0	C	A	0.13	0
2	45886489	A	G	A	G	BALB_cJ	0	A	A	1	0
2	45921190	C	A	C	A	C3H_HeJ	0	G	T	0	0
2	46027536	C	T	C	T	C3H_HeJ	0	G	T	0.977	0
2	46178786	A	T	A	T	DBA_1J	0	A	T	0.031	0
2	46326586	T	G	T	G	C3H_HeH	0	A	G	0.005	0
2	46341899	G	T	G	T	ST_bJ	0	G	T	0.673	0
2	46379027	C	T	C	T	A_J	0	A	C	0	0
2	46613217	T	A	T	A	BALB_cJ	0	A	C	0.003	0
2	46613218	C	T	C	T	BALB_cJ	0	T	A	0.002	0
2	46823234	A	G	A	G	C57BL_6NJ	0	C	T	0.001	0
2	46963284	G	C	G	C	C57BL_10J	0	A	C	0.023	0
2	47257645	C	T	C	T	C57L_J	0	C	T	0	0
2	47424790	A	G	A	G	C57L_J	0	G	T	1	0
2	47620130	G	T	G	T	CBA_J	0	A	G	0.019	0
2	47643702	A	G	A	G	129P2_OlaHsd	0	G	G	0.055	0
2	48069370	T	C	T	C	CBA_J	0	T	T	0.007	0
2	48510505	T	G	T	G	C57BR_cdJ	0	C	C	0.05	0
2	48707354	G	T	G	T	DBA_1J	0	A	A	1	0
2	48717507	G	A	G	A	C57L_J	0	T	C	0	0
2	48887066	C	T	C	T	C57BR_cdJ	1	C	A	0.026	0
2	48900388	T	C	T	C	SEA_GnJ	0	G	T	1	0
2	48904863	A	G	A	G	LP_J	0	A	T	0.105	0
2	49148173	A	G	A	G	129P2_OlaHsd	0	A	T	0.03	0
2	49407973	T	C	T	C	LP_J	0	C	G	0.267	0
2	49536989	C	A	C	A	DBA_1J	0	T	T	1	0
2	49685181	A	G	A	G	BALB_cJ	0	C	C	0	0
2	49707377	G	T	G	T	CBA_J	0	G	T	0	0
2	49938583	C	T	C	T	C57BL_10J	0	C	G	0	0
2	49969231	C	T	C	T	LP_J	0	G	T	0.16	0
2	50047344	C	T	C	T	CBA_J	0	C	T	0.027	0
2	50274478	T	C	T	C	C57BR_cdJ	0	A	C	0.082	0
2	50628805	G	A	G	A	A_J	0	C	G	0.001	0
2	51046856	T	C	T	C	RF_J	0	A	G	0	0
2	51224911	T	C	T	C	BALB_cJ	0	A	T	0.101	0
2	51227923	C	T	C	T	LP_J	0	A	A	0	0
2	51326020	C	A	C	A	C57BR_cdJ	0	G	A	0	0
2	51377263	C	T	C	T	BALB_cJ	0	A	T	0.001	0
2	51586594	T	C	T	C	SEA_GnJ	0	A	C	0.028	0
2	51642681	A	G	A	G	LP_J	0	T	A	0.001	0
2	51969852	C	T	C	T	C57BL_6NJ	0	A	T	0.001	0
2	52084587	A	G	A	G	A_J	0	T	G	0.005	0
2	52241631	G	T	G	T	C57L_J	0	T	G	0.001	0
2	52243753	C	T	C	T	DBA_1J	0	C	G	0	0
2	52286543	G	A	G	A	A_J	0	C	G	0.049	0
2	52448043	T	C	T	C	SEA_GnJ	0	G	A	0	0
2	52484340	A	G	A	G	BALB_cJ	0	C	C	0.01	0
2	52616107	C	T	C	T	A_J	0	A	A	0.553	0
2	52993309	T	C	T	C	LP_J	0	T	T	0	0
2	53002872	A	G	A	G	BALB_cJ	0	C	T	0.979	0
2	53026242	T	C	T	C	RF_J	0	G	G	0.013	0
2	53116366	A	G	A	G	C57L_J	0	A	T	0.851	0
2	53131917	C	T	C	T	C58_J	0	G	G	1	0
2	53336428	T	A	T	A	129P2_OlaHsd	1	A	A	0.011	0
2	53336429	A	T	A	T	129P2_OlaHsd	1	T	T	0.019	0
2	53567750	G	C	G	C	C57BL_6NJ	0	A	T	0	0
2	53680770	G	A	G	A	CBA_J	0	T	C	0.009	0
2	53964596	C	T	C	T	C58_J	0	C	A	0.039	0
2	54079822	T	C	T	C	DBA_1J	0	C	C	0	0
2	54337077	G	A	G	A	A_J	0	G	T	0.599	0
2	54425064	T	A	T	A	129P2_OlaHsd	0	G	G	0.008	0
2	54443007	C	T	C	T	C58_J	0	T	T	0.003	0
2	54530185	G	A	G	A	C58_J	0	T	A	0.315	0
2	54860722	T	C	T	C	A_J	0	G	C	0	0
2	54906742	A	G	A	G	DBA_2J	0	G	T	0	0
2	54957765	G	A	G	A	C57L_J	0	A	T	0.001	0
2	55211063	G	A	G	A	A_J	0	A	G	0.042	0
2	55211814	A	G	A	G	CBA_J	0	T	A	0.996	0
2	55290166	T	G	T	G	129S1_SvImJ	0	T	T	0.024	0
2	55423355	G	A	G	A	129P2_OlaHsd	0	G	T	0	0
2	56159942	C	G	C	G	A_J	0	T	T	0.002	0
2	56320445	C	T	C	T	SEA_GnJ	0	T	T	0.001	0
2	56381045	A	T	A	T	BALB_cJ	0	T	A	0.076	0
2	56399364	G	A	G	A	C58_J	0	T	G	1	0
2	56411539	A	T	A	T	A_J	0	C	C	0.001	0
2	56418028	T	A	T	A	CBA_J	0	G	A	1	0
2	56424303	C	A	C	A	AKR_J	0	C	C	1	0
2	56508809	C	T	C	T	SEA_GnJ	0	T	A	0.014	0
2	56591472	G	A	G	A	DBA_2J	0	A	A	0.023	0
2	56724211	T	C	T	C	RF_J	0	C	A	0	0
2	57028080	T	G	T	G	C57BR_cdJ	0	C	A	0.01	0
2	57356581	T	G	T	G	C58_J	0	G	G	1	0
2	57363298	G	A	G	A	C57BR_cdJ	0	A	T	0.432	0
2	57836509	G	A	G	A	LP_J	0	T	A	0.868	0
2	57914298	C	T	C	T	C57L_J	0	C	C	0.006	0
2	57917704	C	T	C	T	C57BR_cdJ	0	C	C	0	0
2	58161921	C	T	C	T	129S5SvEvBrd	0	T	C	0.001	0
2	58237403	G	A	G	A	A_J	1	T	T	0.002	0
2	58516201	G	A	G	A	129S1_SvImJ	0	G	A	0	0
2	58517256	A	C	A	C	RF_J	0	A	G	0.076	0
2	58548641	G	A	G	A	LP_J	0	T	G	0	0
2	58549228	A	G	A	G	LP_J	0	A	T	0.01	0
2	58938697	G	C	G	C	129S5SvEvBrd	0	A	G	0	0
2	58984463	G	T	G	T	A_J	0	G	T	0.035	0
2	58995310	G	A	G	A	CBA_J	0	G	A	0.024	0
2	59173843	T	C	T	C	A_J	0	T	G	0.006	0
2	59313815	G	T	G	T	DBA_2J	0	A	G	0.07	0
2	59333486	C	T	C	T	DBA_1J	0	G	A	0	0
2	59347720	A	G	A	G	A_J	0	G	T	0.997	0
2	59595261	T	C	T	C	BALB_cJ	0	C	A	0	0
2	59614190	G	T	G	T	NZW_LacJ	0	T	T	0.817	0
2	59676739	T	G	T	G	BUB_BnJ	0	T	A	0.001	0
2	59720636	G	A	G	A	C3H_HeH	0	T	T	0	0
2	59727538	T	A	T	A	129S5SvEvBrd	1	C	A	0	0
2	59733367	C	T	C	T	NZO_HlLtJ	0	A	G	0.273	0
2	60046617	C	A	C	A	A_J	0	G	T	0.008	0
2	60051388	A	T	A	T	C57BL_6NJ	0	C	C	0.055	0
2	60135102	G	T	G	T	129S5SvEvBrd	0	A	G	0	0
2	60630699	A	T	A	T	NZO_HlLtJ	0	A	A	0.019	0
2	60673558	G	A	G	A	CBA_J	0	G	T	0.2	0
2	60772165	G	C	G	C	C57L_J	0	A	G	0.809	0
2	60775847	A	G	A	G	I_LnJ	0	G	A	0.023	0
2	60787956	A	G	A	G	C3H_HeH	0	A	T	0.062	0
2	60863338	C	T	C	T	NZW_LacJ	0	C	T	0.001	0
2	60875832	G	A	G	A	BUB_BnJ	0	A	G	1	0
2	60973494	T	A	T	A	CBA_J	0	T	A	0.885	0
2	61011293	C	T	C	T	C57BR_cdJ	0	T	A	0.093	0
2	61172918	T	C	T	C	C57BL_10J	1	G	C	0.001	0
2	61185626	C	G	C	G	RF_J	0	C	T	0.013	0
2	61390434	C	T	C	T	C57BR_cdJ	0	A	G	0.001	0
2	61602940	C	T	C	T	A_J	0	G	A	0.259	0
2	61816044	G	A	G	A	SEA_GnJ	0	G	T	0.036	0
2	62026485	T	C	T	C	I_LnJ	0	T	A	0.001	0
2	62150977	T	A	T	A	RF_J	0	G	G	0.002	0
2	62163886	A	G	A	G	C3H_HeH	0	G	A	0.006	0
2	62246371	A	C	A	C	129S1_SvImJ	0	C	T	0.002	0
2	62343955	G	T	G	T	C57L_J	0	A	A	0	0
2	62359557	G	A	G	A	BALB_cJ	0	C	G	0	0
2	62372872	G	A	G	A	A_J	0	G	G	0.962	0
2	62373131	G	A	G	A	LP_J	0	C	C	0	0
2	62373132	C	A	C	A	LP_J	0	G	G	0	0
2	62380884	G	A	G	A	LP_J	0	T	A	0.002	0
2	62468671	T	C	T	C	I_LnJ	0	C	C	0.035	0
2	62629106	G	A	G	A	I_LnJ	0	A	T	0	0
2	62758029	A	G	A	G	RF_J	0	G	T	0	0
2	62819446	G	T	G	T	C57L_J	0	A	T	0.42	0
2	62819462	G	A	G	A	C3H_HeJ	0	T	A	0.989	0
2	62937650	T	C	T	C	A_J	0	T	G	0	0
2	63012320	C	G	C	G	I_LnJ	0	G	T	0	0
2	63061463	T	G	T	G	RF_J	0	A	T	0	0
2	63087854	C	A	C	A	NZB_B1NJ	0	T	A	0	0
2	63092692	G	A	G	A	A_J	0	C	A	0	0
2	63211907	G	A	G	A	BALB_cJ	0	T	C	0	0
2	63257640	A	T	A	T	ST_bJ	0	C	A	0.995	0
2	63395576	G	T	G	T	C57L_J	0	A	A	0.016	0
2	63442144	T	G	T	G	C57BL_10J	0	C	C	0.433	0
2	63512615	C	A	C	A	NZW_LacJ	0	A	A	0.853	0
2	63715610	C	T	C	T	C57BR_cdJ	0	T	G	0	0
2	63933836	A	C	A	C	ST_bJ	0	C	G	0.555	0
2	64094063	T	C	T	C	129P2_OlaHsd	0	T	C	0.701	0
2	64560519	C	G	C	G	C57L_J	0	A	T	0.139	0
2	64571501	G	A	G	A	C58_J	0	C	C	0.003	0
2	64756329	A	T	A	T	I_LnJ	0	T	T	0	0
2	64824177	G	A	G	A	NZB_B1NJ	0	A	C	1	0
2	65180058	G	A	G	A	C58_J	0	T	T	0.023	0
2	65352060	A	G	A	G	BALB_cJ	0	C	T	0.002	0
2	65515769	C	T	C	T	C57BL_10J	0	A	A	0	0
2	65531693	T	C	T	C	C57BL_10J	0	A	T	0	0
2	65620025	G	T	G	T	C3H_HeJ	0	T	G	0	0
2	65621541	G	A	G	A	129S1_SvImJ	0	C	A	0.019	0
2	65977592	T	G	T	G	C58_J	0	G	C	0	0
2	66095996	A	G	A	G	129P2_OlaHsd	0	G	G	1	0
2	66243249	T	C	T	C	C57BL_6NJ	0	T	G	0.011	0
2	66364667	C	G	C	G	A_J	0	A	T	0.006	0
2	66490319	T	C	T	C	C57BL_6NJ	0	A	G	0.004	0
2	66494948	C	T	C	T	C57L_J	0	A	G	0.021	0
2	66557554	C	T	C	T	C57BR_cdJ	0	A	T	0.001	0
2	66774337	G	C	G	C	C3H_HeJ	0	A	T	0	0
2	66858266	T	C	T	C	C57BR_cdJ	0	A	C	0	0
2	66922023	C	T	C	T	C58_J	0	A	C	0.011	0
2	67184002	G	A	G	A	C3H_HeJ	0	A	G	0.042	0
2	67222968	A	T	A	T	C3H_HeH	0	A	A	0	0
2	67229228	C	T	C	T	ST_bJ	0	G	T	0	0
2	67395838	G	A	G	A	C58_J	0	C	T	1	0
2	67555450	G	A	G	A	129P2_OlaHsd	0	G	C	0.748	0
2	67607341	G	T	G	T	129P2_OlaHsd	0	T	A	0	0
2	67683991	C	T	C	T	C3H_HeJ	0	C	A	0.001	0
2	67741709	G	A	G	A	NZB_B1NJ	0	A	T	0	0
2	67751647	G	A	G	A	A_J	0	A	G	0	0
2	67821441	A	T	A	T	C57BR_cdJ	0	C	G	0.007	0
2	67834181	C	A	C	A	FVB_NJ	0	T	A	0.005	0
2	68056650	A	G	A	G	BALB_cJ	0	A	T	0.025	0
2	68088568	G	A	G	A	BALB_cJ	0	C	G	0.569	0
2	68104860	G	A	G	A	C3H_HeJ	0	G	C	0.966	0
2	68125202	T	C	T	C	C57L_J	0	T	A	0.002	0
2	68213819	G	A	G	A	ST_bJ	0	T	T	0.002	0
2	68219343	A	C	A	C	BALB_cJ	0	G	G	0	0
2	68220476	G	A	G	A	CBA_J	0	C	T	0	0
2	68220859	C	A	C	A	BTBR_T+_Itpr3tf_J	0	G	C	0.002	0
2	68256162	G	T	G	T	LP_J	0	T	A	0.133	0
2	68256622	G	A	G	A	129P2_OlaHsd	0	A	A	0	0
2	68284397	C	A	C	A	FVB_NJ	0	C	A	0.002	0
2	68339940	G	A	G	A	A_J	0	A	T	0.234	0
2	68343388	G	A	G	A	C3H_HeH	1	C	T	0.001	0
2	68464790	G	A	G	A	I_LnJ	0	T	T	0.008	0
2	68558101	C	T	C	T	AKR_J	0	A	G	0.004	0
2	68568803	G	A	G	A	FVB_NJ	0	C	G	0.478	0
2	68692646	C	T	C	T	C57L_J	0	A	G	0.011	0
2	68862480	T	C	T	C	AKR_J	0	G	A	0	0
2	68972534	G	A	G	A	C57BR_cdJ	0	T	G	0.01	0
2	69124774	C	T	C	T	A_J	0	C	G	0.007	0
2	69211452	C	G	C	G	C58_J	0	C	G	0.043	0
2	69425346	G	A	G	A	NZB_B1NJ	0	G	C	0.249	0
2	69505061	C	A	C	A	AKR_J	0	C	T	0	0
2	69630889	C	T	C	T	AKR_J	0	G	A	0.006	0
2	69754156	G	A	G	A	AKR_J	0	G	T	0.008	0
2	69791660	T	C	T	C	BALB_cJ	0	C	C	0.688	0
2	69965667	G	A	G	A	FVB_NJ	0	T	T	0	0
2	70167774	G	A	G	A	FVB_NJ	0	G	T	0.003	0
2	70321944	C	T	C	T	NZO_HlLtJ	0	C	G	0.001	0
2	70362361	C	A	C	A	AKR_J	0	A	T	0.448	0
2	70383528	T	A	T	A	LP_J	0	G	T	0.002	0
2	70495586	C	G	C	G	A_J	0	A	A	0.003	0
2	70686139	T	C	T	C	I_LnJ	0	A	C	0.641	0
2	70746653	G	A	G	A	C58_J	0	C	C	0.082	0
2	70836333	A	G	A	G	BALB_cJ	0	G	A	0.02	0
2	70924147	C	A	C	A	C3H_HeJ	0	G	A	0.648	0
2	71028159	C	A	C	A	129P2_OlaHsd	0	C	A	0.476	0
2	71041205	C	T	C	T	AKR_J	0	T	T	0	0
2	71061546	G	A	G	A	CBA_J	0	T	C	0.002	0
2	71135326	G	A	G	A	C57L_J	0	G	G	0.018	0
2	71160818	C	T	C	T	C58_J	0	G	T	0.058	0
2	71164324	C	G	C	G	C57L_J	0	C	T	0.002	0
2	71388688	T	C	T	C	C57BL_10J	0	A	C	0.003	0
2	71515818	G	A	G	A	BALB_cJ	0	C	A	0.997	0
2	71585160	A	G	A	G	I_LnJ	0	A	G	0.001	0
2	71849997	T	C	T	C	DBA_2J	1	T	C	0.001	0
2	71977057	C	T	C	T	LP_J	1	A	A	0.006	0
2	72073923	T	C	T	C	A_J	0	C	G	0.999	0
2	72743700	C	T	C	T	BTBR_T+_Itpr3tf_J	0	C	G	0	0
2	73138840	C	A	C	A	BTBR_T+_Itpr3tf_J	0	T	C	0.99	0
2	73250730	G	A	G	A	C58_J	0	T	C	0.001	0
2	73287846	A	G	A	G	LP_J	0	G	G	1	0
2	73593212	A	T	A	T	BUB_BnJ	0	C	T	0	0
2	73848698	T	G	T	G	A_J	0	C	G	0.003	0
2	73882163	G	T	G	T	C57BL_10J	0	A	C	0.001	0
2	74106570	G	A	G	A	DBA_2J	0	G	A	0.001	0
2	74189491	G	A	G	A	AKR_J	0	G	A	0.002	0
2	74222533	C	T	C	T	DBA_2J	0	G	C	0.041	0
2	74231682	G	A	G	A	C3H_HeJ	0	G	C	0.091	0
2	74286559	A	C	A	C	C58_J	0	A	T	0	0
2	74320416	G	A	G	A	C3H_HeJ	0	T	G	0.004	0
2	74618032	G	C	G	C	129P2_OlaHsd	0	C	A	1	0
2	74660057	T	A	T	A	C58_J	0	T	G	0.612	0
2	74720353	C	T	C	T	129S1_SvImJ	0	T	T	0	0
2	74734760	C	G	C	G	I_LnJ	0	C	T	1	0
2	74942898	G	T	G	T	BALB_cJ	0	T	T	0	0
2	75080200	T	C	T	C	DBA_2J	0	A	G	0.27	0
2	75096208	C	T	C	T	C3H_HeJ	0	G	T	0.001	0
2	75142506	T	C	T	C	C57BL_10J	0	G	G	0	0
2	75192950	G	A	G	A	BALB_cJ	0	T	T	0.29	0
2	75444334	T	C	T	C	CBA_J	0	A	C	0.838	0
2	75588100	G	T	G	T	I_LnJ	0	T	T	0.002	0
2	75600147	T	C	T	C	BALB_cJ	0	G	A	0	0
2	75754157	C	T	C	T	CBA_J	0	G	G	0.002	0
2	75942310	T	C	T	C	BUB_BnJ	0	C	G	0	0
2	76017612	C	T	C	T	BTBR_T+_Itpr3tf_J	0	C	T	0.003	0
2	76031036	C	A	C	A	C57L_J	0	A	C	0.001	0
2	76303734	T	C	T	C	C57BL_6NJ	0	T	C	0.409	0
2	76547073	A	T	A	T	129S1_SvImJ	0	G	T	0.003	0
2	76562406	A	G	A	G	DBA_2J	0	C	T	0	0
2	76814805	A	G	A	G	C57BL_10J	0	C	C	1	0
2	76968692	C	T	C	T	129P2_OlaHsd	0	C	T	0.037	0
2	76970925	C	T	C	T	129S1_SvImJ	0	G	T	0.074	0
2	76971606	C	T	C	T	DBA_1J	0	T	G	0.017	0
2	77018931	A	G	A	G	C3H_HeJ	0	T	C	0	0
2	77051881	G	A	G	A	129P2_OlaHsd	0	C	T	0	0
2	77077857	T	C	T	C	BUB_BnJ	0	G	T	0.999	0
2	77374493	A	T	A	T	BTBR_T+_Itpr3tf_J	0	T	C	0.063	0
2	77489822	G	A	G	A	CBA_J	0	A	A	0	0
2	77502983	C	T	C	T	129S1_SvImJ	0	G	T	0.192	0
2	77704098	C	A	C	A	DBA_1J	0	G	C	0	0
2	78191862	A	G	A	G	DBA_1J	0	G	G	0.009	0
2	78536587	T	A	T	A	C57L_J	0	A	G	0.887	0
2	78649090	A	G	A	G	129P2_OlaHsd	0	A	T	0.002	0
2	78754758	C	T	C	T	C57BL_10J	0	T	T	0	0
2	79001809	A	C	A	C	AKR_J	0	A	T	0.017	0
2	79150913	G	T	G	T	C57L_J	0	G	C	0	0
2	79191220	T	C	T	C	129S1_SvImJ	0	C	A	0	0
2	79478106	C	G	C	G	AKR_J	0	A	C	0.07	0
2	79637919	A	T	A	T	C57BL_6NJ	0	T	T	0.006	0
2	79772710	C	G	C	G	C57BL_6NJ	0	T	G	0.012	0
2	79818581	G	A	G	A	C58_J	0	C	T	0.002	0
2	79850337	C	G	C	G	AKR_J	0	C	T	0.053	0
2	80508990	G	T	G	T	DBA_1J	0	T	C	0.972	0
2	80598862	G	A	G	A	C58_J	0	C	A	0.001	0
2	80739971	G	A	G	A	129S5SvEvBrd	0	G	G	0.006	0
2	80799802	C	T	C	T	BALB_cJ	0	T	C	0	0
2	80873138	C	T	C	T	C57BL_6NJ	0	G	G	0	0
2	80968391	C	T	C	T	C3H_HeJ	0	G	A	0.001	0
2	81008302	A	T	A	T	C57L_J	1	C	C	0.007	0
2	81216813	C	A	C	A	129P2_OlaHsd	0	T	A	0.119	0
2	81347487	G	A	G	A	DBA_1J	0	T	C	0.004	0
2	81497775	C	A	C	A	DBA_1J	0	T	T	0.01	0
2	81634300	T	C	T	C	A_J	0	A	A	0.035	0
2	81817005	T	C	T	C	C57BL_10J	0	G	T	0.001	0
2	82513010	G	T	G	T	C3H_HeJ	0	T	T	0.007	0
2	82569193	G	A	G	A	LP_J	0	T	C	0	0
2	82825118	T	C	T	C	DBA_2J	0	T	A	0.007	0
2	83060071	C	G	C	G	LP_J	0	T	T	0.017	0
2	83133224	A	T	A	T	C57BL_10J	0	T	A	0.136	0
2	83279239	G	A	G	A	A_J	0	G	C	0	0
2	83411831	T	C	T	C	C57BL_6NJ	0	T	C	0.519	0
2	83512842	T	C	T	C	C58_J	0	A	A	0.07	0
2	83605453	G	A	G	A	A_J	0	C	T	0.001	0
2	83685247	A	C	A	C	AKR_J	0	A	A	0.003	0
2	83884309	G	A	G	A	DBA_2J	0	A	A	0	0
2	84058627	C	T	C	T	129S1_SvImJ	0	C	C	0	0
2	84333066	C	T	C	T	C57BL_10J	0	C	G	0	0
2	84359945	T	C	T	C	129P2_OlaHsd	0	G	A	0.982	0
2	84579543	T	C	T	C	C57BL_6NJ	0	A	T	0.008	0
2	84671010	G	T	G	T	A_J	0	C	G	0.032	0
2	84813211	C	T	C	T	C58_J	0	C	T	0.005	0
2	84849415	C	G	C	G	129S1_SvImJ	0	A	T	0.001	0
2	84934762	C	A	C	A	A_J	0	G	A	0.024	0
2	84938093	T	A	T	A	C3H_HeJ	0	G	A	0	0
2	84938094	A	G	A	G	C3H_HeJ	0	T	G	0	0
2	85125071	C	T	C	T	BALB_cJ	0	T	T	0.002	0
2	85141309	T	C	T	C	BALB_cJ	0	C	T	0.008	0
2	85173098	C	T	C	T	C3H_HeJ	0	T	G	0	0
2	85252105	C	T	C	T	BALB_cJ	0	C	A	0	0
2	85371922	T	A	T	A	NZO_HlLtJ	0	A	G	0	0
2	85522854	C	A	C	A	A_J	0	T	C	0	0
2	85801779	A	T	A	T	BALB_cJ	0	A	T	0.004	0
2	85886605	C	A	C	A	A_J	0	G	A	0	0
2	85990050	T	G	T	G	LP_J	0	A	G	0.004	0
2	86128056	C	A	C	A	NZO_HlLtJ	0	A	C	0.044	0
2	86181215	C	A	C	A	DBA_2J	0	T	T	0.185	0
2	86198862	G	T	G	T	C58_J	0	G	T	0	0
2	86356116	T	A	T	A	C3H_HeH	0	T	A	0	0
2	86680138	T	A	T	A	SEA_GnJ	0	C	G	0.008	0
2	86680139	G	C	G	C	SEA_GnJ	0	T	T	0.012	0
2	86814326	T	A	T	A	129S5SvEvBrd	1	T	T	0	0
2	86931795	G	A	G	A	BALB_cJ	0	T	A	0	0
2	87007744	G	A	G	A	C57BR_cdJ	0	T	T	0.029	0
2	87306340	A	T	A	T	129S1_SvImJ	0	A	T	0.024	0
2	87751283	C	A	C	A	NZO_HlLtJ	0	T	A	0.073	0
2	87902481	A	G	A	G	BALB_cJ	0	T	G	0.001	0
2	88101344	T	G	T	G	C58_J	0	A	G	0.012	0
2	88794710	T	G	T	G	AKR_J	0	A	G	0.262	0
2	88794774	T	C	T	C	AKR_J	0	C	C	0	0
2	88909412	T	G	T	G	C3H_HeH	0	T	G	0	0
2	89174420	A	T	A	T	BALB_cJ	0	C	G	0.48	0
2	89323525	A	G	A	G	NZB_B1NJ	0	G	A	0.211	0
2	89974738	G	A	G	A	C57BL_6NJ	0	T	G	0	0
2	89980609	T	C	T	C	BALB_cJ	0	G	A	0.044	0
2	90464911	G	A	G	A	C58_J	0	T	T	0	0
2	90780624	A	G	A	G	C58_J	0	G	C	0	0
2	90946969	T	C	T	C	LP_J	0	T	T	0.52	0
2	91001596	C	T	C	T	NZO_HlLtJ	1	C	C	0	0
2	91179310	T	A	T	A	BALB_cJ	0	A	T	0.967	0
2	91252499	G	A	G	A	BALB_cJ	0	A	C	0	0
2	91266721	G	A	G	A	C57BL_10J	0	G	C	0	0
2	91330541	C	T	C	T	129S1_SvImJ	0	T	C	1	0
2	91656131	C	G	C	G	129S5SvEvBrd	0	C	T	0.397	0
2	91772153	C	A	C	A	AKR_J	0	A	C	0.001	0
2	91905514	G	A	G	A	AKR_J	0	G	A	0.004	0
2	92009081	G	T	G	T	129P2_OlaHsd	0	T	G	0.225	0
2	92061896	T	C	T	C	C58_J	0	T	A	0	0
2	92170100	T	C	T	C	RF_J	0	C	G	0.11	0
2	92214184	C	T	C	T	C3H_HeJ	0	C	T	0	0
2	92218270	A	G	A	G	C3H_HeJ	0	A	C	0.001	0
2	92244821	A	G	A	G	C3H_HeJ	0	C	T	0.826	0
2	92257187	A	G	A	G	129P2_OlaHsd	0	C	G	1	0
2	92286582	C	T	C	T	NZB_B1NJ	0	G	A	0.297	0
2	92325930	T	C	T	C	129S5SvEvBrd	0	A	G	0	0
2	92395820	G	A	G	A	BTBR_T+_Itpr3tf_J	0	G	G	0.002	0
2	92491075	A	T	A	T	C57BL_10J	0	A	G	0.229	0
2	92495784	T	C	T	C	C57BL_6NJ	0	C	G	0	0
2	92690925	C	A	C	A	NZB_B1NJ	0	G	G	0.204	0
2	92839524	A	C	A	C	LP_J	0	C	A	0	0
2	92863757	G	T	G	T	C57BL_6NJ	0	T	G	0.685	0
2	92900026	T	G	T	G	CBA_J	0	A	C	0	0
2	92942924	A	T	A	T	C57L_J	0	C	C	0	0
2	92969654	C	T	C	T	LP_J	0	T	C	0.104	0
2	93062731	G	A	G	A	LP_J	0	G	A	0.06	0
2	93100987	G	A	G	A	C57BR_cdJ	0	A	G	0.266	0
2	93214230	A	T	A	T	129S1_SvImJ	0	G	G	0.118	0
2	93238876	C	A	C	A	129P2_OlaHsd	0	A	G	0.01	0
2	93445256	C	A	C	A	C57BR_cdJ	0	T	T	0.006	0
2	93658910	G	A	G	A	RF_J	0	T	T	0	0
2	93745245	G	T	G	T	DBA_1J	0	G	C	0	0
2	93823285	G	T	G	T	C57BL_6NJ	0	A	G	0	0
2	93971088	C	T	C	T	C57BL_10J	1	C	T	0.012	0
2	94055694	G	A	G	A	129S1_SvImJ	0	C	A	0	0
2	94101807	C	T	C	T	CBA_J	0	G	T	0	0
2	94249329	T	C	T	C	NZB_B1NJ	0	T	C	0.59	0
2	94880599	T	C	T	C	129S5SvEvBrd	0	C	G	0.005	0
2	95071828	A	G	A	G	NZB_B1NJ	0	T	C	0.222	0
2	95190517	G	A	G	A	129S1_SvImJ	1	T	A	0.188	0
2	95194911	G	A	G	A	NZB_B1NJ	0	T	C	0.001	0
2	95354172	T	C	T	C	BALB_cJ	0	A	G	0.718	0
2	96453529	T	G	T	G	C57BR_cdJ	0	A	A	0	0
2	96453536	G	A	G	A	C57BR_cdJ	0	A	G	0.046	0
2	96453537	G	A	G	A	C57BR_cdJ	0	G	G	0.001	0
2	96520476	G	T	G	T	DBA_1J	0	T	G	0.051	0
2	96536809	G	A	G	A	129P2_OlaHsd	0	G	A	0.006	0
2	96653345	C	A	C	A	NZO_HlLtJ	0	T	T	0.018	0
2	96819939	C	A	C	A	C57BR_cdJ	0	G	C	0	0
2	96861270	G	A	G	A	C57BL_6NJ	0	A	G	0.001	0
2	96864990	C	A	C	A	C57L_J	1	T	A	0.002	0
2	96873084	C	A	C	A	NZB_B1NJ	0	T	T	0	0
2	97044636	T	C	T	C	SEA_GnJ	0	C	G	0	0
2	97157180	G	A	G	A	129P2_OlaHsd	0	T	A	0.072	0
2	97388994	C	T	C	T	BTBR_T+_Itpr3tf_J	0	G	T	0.135	0
2	97409378	G	C	G	C	BTBR_T+_Itpr3tf_J	0	T	A	0.011	0
2	97579618	A	G	A	G	NZO_HlLtJ	0	G	A	0.004	0
2	97949629	C	T	C	T	LP_J	0	A	G	0.991	0
2	97980307	A	G	A	G	C3H_HeJ	0	A	A	0	0
2	98002585	T	A	T	A	DBA_2J	0	C	C	0	0
2	98182278	G	A	G	A	BALB_cJ	0	A	A	0	0
2	98441011	G	A	G	A	129P2_OlaHsd	0	A	A	0	0
2	98517353	A	C	A	C	BTBR_T+_Itpr3tf_J	0	A	A	0.77	0
2	98562066	C	T	C	T	CBA_J	1	A	A	0.088	0
2	99406504	A	C	A	C	LP_J	0	T	A	0.058	0
2	99584388	G	C	G	C	C3H_HeJ	0	G	G	0.008	0
2	100214270	C	G	C	G	DBA_1J	0	C	T	0.012	0
2	100291202	A	T	A	T	CBA_J	0	A	A	0.809	0
2	100428977	T	A	T	A	BTBR_T+_Itpr3tf_J	0	A	T	0.002	0
2	100880852	G	T	G	T	DBA_1J	1	G	A	0	0
2	101367117	G	A	G	A	C57L_J	0	T	T	0.001	0
2	101553028	T	C	T	C	CBA_J	0	G	T	0.001	0
2	101837983	C	A	C	A	DBA_1J	0	G	A	0.002	0
2	101922470	G	T	G	T	C57BL_10J	1	A	T	0.002	0
2	102089020	A	G	A	G	129P2_OlaHsd	1	G	A	0	0
2	102095798	G	A	G	A	129S1_SvImJ	0	C	C	0.001	0
2	102114586	G	A	G	A	C3H_HeJ	0	A	C	0	0
2	102548561	A	C	A	C	CBA_J	0	C	C	0	0
2	102677116	C	T	C	T	129S5SvEvBrd	0	G	G	0.793	0
2	102710505	A	T	A	T	C57BL_6NJ	0	C	C	0	0
2	103013300	C	G	C	G	C57BR_cdJ	1	C	C	0.001	0
2	103132295	G	A	G	A	C57BL_10J	0	T	T	0	0
2	103339001	C	T	C	T	C57BL_10J	0	T	G	0.018	0
2	103471992	A	G	A	G	C57L_J	0	A	T	0	0
2	103729680	G	A	G	A	C57L_J	0	T	A	0.003	0
2	103895192	C	A	C	A	C57BL_10J	0	G	T	0.23	0
2	103946780	C	T	C	T	CBA_J	0	A	A	0.002	0
2	104281028	A	T	A	T	129P2_OlaHsd	0	C	C	0	0
2	104413297	G	A	G	A	C57BL_6NJ	0	T	G	0	0
2	104415495	A	T	A	T	BUB_BnJ	0	C	C	0	0
2	104438522	G	A	G	A	CBA_J	0	C	G	0.011	0
2	104445068	A	G	A	G	BUB_BnJ	0	C	T	0	0
2	105315509	C	G	C	G	A_J	0	C	T	0.002	0
2	105402535	G	A	G	A	C58_J	1	A	G	0	0
2	105716116	T	G	T	G	CBA_J	0	C	G	0.998	0
2	105807635	C	T	C	T	A_J	0	G	A	0.002	0
2	105865246	A	C	A	C	CBA_J	0	C	A	0.139	0
2	105935023	T	G	T	G	C57BL_10J	0	A	T	0	0
2	106058890	G	A	G	A	C57L_J	0	T	G	0.097	0
2	106510749	G	A	G	A	CBA_J	0	T	A	0.009	0
2	106538001	G	A	G	A	C57BR_cdJ	0	C	T	0	0
2	106718067	G	T	G	T	129S1_SvImJ	0	G	T	0	0
2	106806873	T	A	T	A	129S1_SvImJ	0	G	G	0	0
2	106828195	G	A	G	A	BALB_cJ	0	T	T	0	0
2	107064232	C	T	C	T	C57BL_6NJ	0	G	G	0.002	0
2	107080247	C	T	C	T	C57L_J	0	T	T	0.001	0
2	107184686	C	T	C	T	BALB_cJ	0	T	C	0.001	0
2	107658477	C	T	C	T	C57BL_10J	0	G	A	0	0
2	107843509	G	A	G	A	AKR_J	0	A	T	0.002	0
2	107973466	C	T	C	T	BUB_BnJ	0	A	T	0	0
2	108042473	C	A	C	A	NOD_ShiLtJ	0	T	T	0	0
2	108087105	T	C	T	C	DBA_1J	0	T	A	0.002	0
2	108101647	A	G	A	G	LP_J	0	A	G	0.002	0
2	108183258	C	G	C	G	BTBR_T+_Itpr3tf_J	0	T	A	0	0
2	108448973	T	C	T	C	C57BL_6NJ	0	C	G	0.254	0
2	108576908	C	T	C	T	BALB_cJ	0	A	A	0.005	0
2	108597534	T	C	T	C	LP_J	0	A	A	0	0
2	108623287	T	C	T	C	BTBR_T+_Itpr3tf_J	0	A	C	0	0
2	108728928	T	A	T	A	DBA_1J	0	A	A	0.585	0
2	108853417	G	C	G	C	BALB_cJ	0	G	G	0	0
2	108922233	A	G	A	G	DBA_1J	0	G	T	0.761	0
2	109017866	A	T	A	T	C57BR_cdJ	0	A	C	0.181	0
2	109106596	A	T	A	T	NZO_HlLtJ	0	A	T	0	0
2	109234430	T	G	T	G	I_LnJ	0	T	G	0	0
2	109351406	G	A	G	A	NOD_ShiLtJ	0	C	T	0	0
2	109376273	G	A	G	A	NZO_HlLtJ	0	T	A	0.064	0
2	109382793	T	A	T	A	BUB_BnJ	0	T	T	0.114	0
2	109432021	G	A	G	A	C58_J	0	C	A	0	0
2	109474117	C	T	C	T	CBA_J	0	T	C	0.004	0
2	109511047	G	A	G	A	C57BL_6NJ	0	A	G	0.212	0
2	109621925	A	C	A	C	C57BR_cdJ	0	C	G	0.001	0
2	109823142	T	G	T	G	C58_J	0	A	T	0.998	0
2	109966659	G	A	G	A	A_J	0	T	T	0.014	0
2	109974441	C	A	C	A	DBA_1J	0	G	T	0.01	0
2	109977995	A	G	A	G	C57BL_10J	0	A	C	0	0
2	110062607	G	T	G	T	NZO_HlLtJ	0	T	G	0.216	0
2	110353077	G	A	G	A	AKR_J	0	T	G	0.001	0
2	110356786	G	A	G	A	C57BR_cdJ	0	A	C	1	0
2	110478524	C	T	C	T	AKR_J	0	T	C	0	0
2	110598300	T	A	T	A	CBA_J	0	T	T	0.005	0
2	110768097	G	A	G	A	AKR_J	0	G	G	0.001	0
2	110836722	T	C	T	C	C57BR_cdJ	0	G	T	0.006	0
2	110879839	G	A	G	A	NZO_HlLtJ	0	T	T	0.075	0
2	110896894	T	A	T	A	NZW_LacJ	0	C	A	0	0
2	110993060	G	A	G	A	A_J	0	A	A	0.111	0
2	111055902	C	T	C	T	C57BL_6NJ	0	T	A	0.071	0
2	111185572	C	T	C	T	DBA_2J	0	T	A	0.651	0
2	112143611	G	T	G	T	NZW_LacJ	0	T	A	0.409	0
2	112409943	T	C	T	C	DBA_2J	0	G	C	0.023	0
2	112546687	T	C	T	C	DBA_1J	0	G	C	0.036	0
2	112797246	C	G	C	G	NZW_LacJ	0	G	C	0.049	0
2	112834619	G	A	G	A	A_J	0	G	A	0	0
2	112966408	T	C	T	C	C57BL_6NJ	0	G	T	0.039	0
2	113105246	A	G	A	G	NZO_HlLtJ	0	C	T	0	0
2	113174405	T	C	T	C	BALB_cJ	0	A	T	0.719	0
2	113312215	C	T	C	T	129P2_OlaHsd	0	T	T	0.123	0
2	113472644	G	C	G	C	DBA_2J	0	T	C	0	0
2	113555120	G	A	G	A	LP_J	0	T	T	0.069	0
2	113668177	C	G	C	G	LP_J	0	C	C	0.005	0
2	113726255	A	C	A	C	129S1_SvImJ	0	A	A	0.003	0
2	113747123	G	A	G	A	129S1_SvImJ	0	C	A	1	0
2	113789836	G	T	G	T	C57BR_cdJ	0	A	T	0.001	0
2	113820936	G	A	G	A	CBA_J	0	T	T	0.043	0
2	113834708	G	A	G	A	129S1_SvImJ	0	A	T	0.148	0
2	114099229	G	A	G	A	C57BL_10J	0	T	C	0.9	0
2	114118839	C	T	C	T	C58_J	0	C	G	0.964	0
2	114153179	T	C	T	C	C57BL_10J	0	C	A	0.058	0
2	114196047	C	T	C	T	CBA_J	0	T	G	1	0
2	114215716	G	A	G	A	129S1_SvImJ	0	G	A	0.05	0
2	114265103	A	G	A	G	NZW_LacJ	0	A	G	0.004	0
2	114293559	C	T	C	T	129P2_OlaHsd	0	G	G	0	0
2	114358217	G	T	G	T	A_J	0	A	A	1	0
2	114475153	G	A	G	A	BALB_cJ	0	C	C	0	0
2	114755314	C	T	C	T	C57BL_10J	0	G	A	0.008	0
2	114825721	T	A	T	A	I_LnJ	0	C	T	0	0
2	114850825	T	C	T	C	I_LnJ	0	A	T	0.652	0
2	114856124	C	T	C	T	C57BR_cdJ	0	A	G	1	0
2	114901445	G	T	G	T	A_J	0	A	A	0.461	0
2	115194854	C	T	C	T	C58_J	0	A	A	0	0
2	115204775	C	A	C	A	A_J	0	T	T	0.003	0
2	115213260	G	T	G	T	DBA_1J	0	T	T	0.989	0
2	115223951	T	C	T	C	C57BL_10J	0	A	A	0.433	0
2	115374370	T	C	T	C	129P2_OlaHsd	0	A	T	0.315	0
2	115402652	T	C	T	C	A_J	0	A	T	0.001	0
2	115442974	T	C	T	C	BALB_cJ	0	G	C	0.01	0
2	115445549	G	A	G	A	A_J	0	A	A	0	0
2	115447268	G	A	G	A	LP_J	0	A	A	0	0
2	115483819	C	A	C	A	C57BL_10J	1	G	G	0.049	0
2	115856595	C	T	C	T	LP_J	0	C	C	0.014	0
2	115880526	T	C	T	C	DBA_2J	0	T	A	0.984	0
2	116140469	C	T	C	T	DBA_1J	0	T	C	0.001	0
2	116438616	C	A	C	A	I_LnJ	0	A	T	0.001	0
2	116615415	A	C	A	C	DBA_2J	0	T	T	0.003	0
2	116701515	G	A	G	A	BALB_cJ	0	T	A	0	0
2	117081963	T	C	T	C	I_LnJ	0	A	T	0.007	0
2	117102856	C	T	C	T	C57L_J	0	A	A	0.001	0
2	117250291	C	T	C	T	DBA_2J	0	A	G	0	0
2	117410540	C	T	C	T	DBA_1J	0	T	A	0.056	0
2	117553525	C	A	C	A	A_J	0	G	T	0.118	0
2	117694298	C	T	C	T	I_LnJ	0	G	G	0.004	0
2	117921719	C	T	C	T	BALB_cJ	0	T	C	0	0
2	117921729	A	T	A	T	BALB_cJ	0	G	A	0.035	0
2	117950851	G	T	G	T	DBA_1J	0	A	C	0	0
2	118090887	C	T	C	T	C57BL_6NJ	1	T	C	0.001	0
2	118090888	C	T	C	T	C57BL_6NJ	1	C	A	0.002	0
2	118155668	A	T	A	T	BUB_BnJ	0	A	T	0.039	0
2	118679405	G	A	G	A	I_LnJ	0	G	G	0	0
2	118775987	G	A	G	A	SEA_GnJ	0	G	C	0.003	0
2	118874546	C	T	C	T	BTBR_T+_Itpr3tf_J	0	T	G	0	0
2	119015225	C	A	C	A	DBA_2J	0	C	A	0	0
2	119097592	T	C	T	C	LP_J	0	T	T	0.198	0
2	119166865	T	C	T	C	C57BL_6NJ	0	G	C	0.019	0
2	119250647	C	G	C	G	LP_J	0	T	G	0	0
2	119295376	A	G	A	G	DBA_2J	0	A	T	0.049	0
2	119336289	C	T	C	T	C57BR_cdJ	0	G	A	0	0
2	119361839	C	G	C	G	BALB_cJ	0	G	T	0	0
2	119638402	T	C	T	C	129P2_OlaHsd	0	C	G	0.395	0
2	119704068	A	T	A	T	SEA_GnJ	0	A	A	0.207	0
2	119734836	A	G	A	G	LP_J	0	A	T	0.103	0
2	119764233	G	A	G	A	C57BR_cdJ	0	C	G	0.002	0
2	119946683	G	A	G	A	BALB_cJ	0	A	T	0.117	0
2	120074391	A	T	A	T	BUB_BnJ	1	A	G	0.042	0
2	120253749	T	A	T	A	129P2_OlaHsd	1	C	G	0.023	0
2	120314413	A	T	A	T	LP_J	0	T	G	0	0
2	120825203	T	C	T	C	BUB_BnJ	0	C	A	0.774	0
2	120825205	G	A	G	A	BALB_cJ	0	A	C	0.788	0
2	120825214	C	G	C	G	BALB_cJ	0	T	T	0.798	0
2	120916538	G	C	G	C	C57BL_6NJ	0	A	A	0.013	0
2	121158743	T	C	T	C	BALB_cJ	0	C	C	0	0
2	121215979	G	A	G	A	I_LnJ	0	A	G	0.599	0
2	121438899	T	C	T	C	129P2_OlaHsd	1	C	A	0.004	0
2	121438900	A	G	A	G	129P2_OlaHsd	1	T	G	0.004	0
2	121438902	C	T	C	T	129P2_OlaHsd	1	G	A	0.002	0
2	121681320	C	A	C	A	BALB_cJ	0	G	A	0.136	0
2	122081364	A	C	A	C	129S5SvEvBrd	1	C	G	0	0
2	122090492	C	T	C	T	C57BR_cdJ	0	T	C	0.978	0
2	122163058	C	T	C	T	A_J	0	G	G	0.241	0
2	122306326	C	T	C	T	C57L_J	0	C	G	1	0
2	122320657	C	T	C	T	LP_J	0	C	C	0	0
2	122329619	G	A	G	A	A_J	0	T	A	0.998	0
2	122708738	T	A	T	A	C57BL_6NJ	0	A	G	0	0
2	122783645	T	G	T	G	DBA_1J	0	T	G	0	0
2	122795446	G	A	G	A	129S5SvEvBrd	1	A	G	0.137	0
2	122808541	A	G	A	G	A_J	0	G	A	0.001	0
[truncated: 13,313 more rows]

## Sheet: TableS5
Table S5. Frequency of missense, nonsynonymous, and nonsense substitutions on large IBD blocks in inbred strains
Strain	n_missense	n_synonymous	n_nonsense	n_coding	G	P-value
129P2_OlaHsd	10	6	1	17	1.4039	0.495618
129S1_SvImJ	7	5	0	12	2.53075	0.282134
129S5SvEvBrd	7	2	0	9	0.733976	0.692818
A_J	13	10	3	26	6.54336	0.0379425
AKR_J	15	2	2	19	3.45905	0.177369
BALB_cJ	16	2	0	18	3.57387	0.167472
BTBR_T+_Itpr3tf_J	10	2	0	12	1.4096	0.494208
BUB_BnJ	5	1	0	6	0.7048	0.702999
C3H_HeH	3	0	1	4	3.99604	0.135604
C3H_HeJ	19	5	1	25	0.228516	0.892028
C57BL_10J	19	11	0	30	4.34484	0.113902
C57BL_6NJ	14	5	1	20	0.0906391	0.955692
C57BR_cdJ	17	9	0	26	3.2212	0.199768
C57L_J	26	6	1	33	0.756336	0.685115
C58_J	16	7	0	23	2.13584	0.343723
CBA_J	17	7	0	24	2.07987	0.353478
DBA_1J	13	7	3	23	4.35999	0.113042
DBA_2J	11	10	0	21	6.64385	0.0360834
FVB_NJ	6	2	0	8	0.619865	0.733497
I_LnJ	6	4	0	10	1.86546	0.393478
KK_HiJ	1	1	0	2	0.733104	0.69312
LP_J	13	5	1	19	0.174867	0.91628
NOD_ShiLtJ	3	3	0	6	2.19931	0.332985
NZB_B1NJ	8	4	0	12	1.35227	0.508578
NZO_HlLtJ	4	2	0	6	0.676137	0.713147
NZW_LacJ	3	1	0	4	0.309932	0.856444
RF_J	1	3	0	4	4.71548	0.094634
SEA_GnJ	9	6	1	16	1.85719	0.395108
ST_bJ	3	1	0	4	0.309932	0.856444
Total	295	129	15	439	7.2685	0.0264
G-statistic calculated under the null hypothesis that 72.2%, 24%, and 3.8% of new mutations are missense, synonymous, and nonsense mutations

## Sheet: TableS6
Table S6. Pairwise G-tests of the null hypothesis of equal mutation spectra between all inbred strain pairs
Strain1	Strain2	G_statistic	P
129P2/OlaHsd	129S1/SvImJ	12.896	0.0243729
129P2/OlaHsd	129S5/SvEvBrd	5.82783	0.323334
129P2/OlaHsd	A/J	10.8149	0.0551755
129P2/OlaHsd	AKR/J	34.5194	1.87623e-06
129P2/OlaHsd	BALB/cJ	36.563	7.32732e-07
129P2/OlaHsd	BTBR/T	79.3701	1.13665e-15
129P2/OlaHsd	BUB/BnJ	26.4772	7.20951e-05
129P2/OlaHsd	C3H/HeH	17.2778	0.00400201
129P2/OlaHsd	C3H/HeJ	51.084	8.31265e-10
129P2/OlaHsd	C57BL/10J	4.427	0.48971
129P2/OlaHsd	C57BL/6NJ	4.46397	0.484719
129P2/OlaHsd	C57BR/cdJ	28.7942	2.5446e-05
129P2/OlaHsd	C57L/J	8.34598	0.138171
129P2/OlaHsd	C58/J	57.6882	3.6475e-11
129P2/OlaHsd	CBA/J	58.8458	2.10448e-11
129P2/OlaHsd	DBA/1J	10.7788	0.0559459
129P2/OlaHsd	DBA/2J	23.7791	0.000239396
129P2/OlaHsd	FVB/NJ	18.032	0.00290661
129P2/OlaHsd	I/LnJ	39.6189	1.78232e-07
129P2/OlaHsd	KK/HlJ	38.1916	3.45321e-07
129P2/OlaHsd	LP/J	8.65138	0.123804
129P2/OlaHsd	NOD/ShiLtJ	5.76262	0.330007
129P2/OlaHsd	NZB/BlNJ	15.516	0.00837079
129P2/OlaHsd	NZO/HlLtJ	11.1443	0.0485924
129P2/OlaHsd	NZW/LacJ	11.8953	0.0362515
129P2/OlaHsd	RF/J	12.4999	0.0285444
129P2/OlaHsd	SEA/GnJ	5.37276	0.3721
129P2/OlaHsd	ST/bJ	11.8553	0.0368253
129S1/SvImJ	129S5/SvEvBrd	16.66	0.00519194
129S1/SvImJ	A/J	14.371	0.0134168
129S1/SvImJ	AKR/J	21.1795	0.000749165
129S1/SvImJ	BALB/cJ	19.4158	0.00160774
129S1/SvImJ	BTBR/T	13.0027	0.0233539
129S1/SvImJ	BUB/BnJ	18.6868	0.00219814
129S1/SvImJ	C3H/HeH	13.1612	0.0219139
129S1/SvImJ	C3H/HeJ	20.5748	0.000974394
129S1/SvImJ	C57BL/10J	27.0854	5.48984e-05
129S1/SvImJ	C57BL/6NJ	15.8235	0.00736636
129S1/SvImJ	C57BR/cdJ	56.8307	5.48004e-11
129S1/SvImJ	C57L/J	23.3824	0.00028522
129S1/SvImJ	C58/J	16.125	0.00649624
129S1/SvImJ	CBA/J	36.5792	7.27305e-07
129S1/SvImJ	DBA/1J	25.4609	0.000113493
129S1/SvImJ	DBA/2J	58.997	1.95845e-11
129S1/SvImJ	FVB/NJ	40.3666	1.25955e-07
129S1/SvImJ	I/LnJ	4.6254	0.463283
129S1/SvImJ	KK/HlJ	18.517	0.00236363
129S1/SvImJ	LP/J	30.4845	1.18388e-05
129S1/SvImJ	NOD/ShiLtJ	19.4424	0.00158942
129S1/SvImJ	NZB/BlNJ	24.7756	0.000153946
129S1/SvImJ	NZO/HlLtJ	13.7235	0.0174646
129S1/SvImJ	NZW/LacJ	28.2032	3.32157e-05
129S1/SvImJ	RF/J	29.8916	1.54908e-05
129S1/SvImJ	SEA/GnJ	87.0116	2.84933e-17
129S1/SvImJ	ST/bJ	18.2432	0.00265657
129S5/SvEvBrd	A/J	12.1384	0.0329402
129S5/SvEvBrd	AKR/J	23.0226	0.000334231
129S5/SvEvBrd	BALB/cJ	37.6297	4.47795e-07
129S5/SvEvBrd	BTBR/T	24.7235	0.000157548
129S5/SvEvBrd	BUB/BnJ	25.3965	0.000116796
129S5/SvEvBrd	C3H/HeH	22.4858	0.000423181
129S5/SvEvBrd	C3H/HeJ	14.4627	0.0129224
129S5/SvEvBrd	C57BL/10J	41.4439	7.63162e-08
129S5/SvEvBrd	C57BL/6NJ	33.4272	3.09535e-06
129S5/SvEvBrd	C57BR/cdJ	6.9471	0.224605
129S5/SvEvBrd	C57L/J	8.80937	0.116914
129S5/SvEvBrd	C58/J	14.988	0.0104136
129S5/SvEvBrd	CBA/J	37.4143	4.94656e-07
129S5/SvEvBrd	DBA/1J	39.0779	2.29057e-07
129S5/SvEvBrd	DBA/2J	64.218	1.62803e-12
129S5/SvEvBrd	FVB/NJ	65.299	9.7159e-13
129S5/SvEvBrd	I/LnJ	21.5971	0.000624445
129S5/SvEvBrd	KK/HlJ	7.89035	0.162383
129S5/SvEvBrd	LP/J	64.6437	1.32865e-12
129S5/SvEvBrd	NOD/ShiLtJ	71.1686	5.8528e-14
129S5/SvEvBrd	NZB/BlNJ	21.0667	0.000786893
129S5/SvEvBrd	NZO/HlLtJ	19.1666	0.00178954
129S5/SvEvBrd	NZW/LacJ	7.54058	0.183439
129S5/SvEvBrd	RF/J	11.7568	0.0382765
129S5/SvEvBrd	SEA/GnJ	13.767	0.0171591
129S5/SvEvBrd	ST/bJ	34.4605	1.92768e-06
A/J	AKR/J	33.7865	2.62579e-06
A/J	BALB/cJ	27.6121	4.33366e-05
A/J	BTBR/T	18.2318	0.00266953
A/J	BUB/BnJ	15.4561	0.0085814
A/J	C3H/HeH	44.903	1.51824e-08
A/J	C3H/HeJ	55.2128	1.18016e-10
A/J	C57BL/10J	6.23769	0.283773
A/J	C57BL/6NJ	8.64975	0.123877
A/J	C57BR/cdJ	6.30106	0.278016
A/J	C57L/J	7.86993	0.163551
A/J	C58/J	12.0801	0.0337064
A/J	CBA/J	16.2682	0.0061187
A/J	DBA/1J	37.1632	5.55472e-07
A/J	DBA/2J	20.8742	0.0008556
A/J	FVB/NJ	22.1586	0.000488472
A/J	I/LnJ	17.5441	0.00357551
A/J	KK/HlJ	13.4864	0.0192231
A/J	LP/J	38.432	3.08953e-07
A/J	NOD/ShiLtJ	59.0638	1.89724e-11
A/J	NZB/BlNJ	5.46704	0.361573
A/J	NZO/HlLtJ	6.73842	0.240833
A/J	NZW/LacJ	7.05563	0.216535
A/J	RF/J	8.06901	0.152473
A/J	SEA/GnJ	3.38309	0.641147
A/J	ST/bJ	47.2347	5.0886e-09
AKR/J	BALB/cJ	29.9201	1.52924e-05
AKR/J	BTBR/T	86.6777	3.34809e-17
AKR/J	BUB/BnJ	27.5172	4.52251e-05
AKR/J	C3H/HeH	28.7689	2.57375e-05
AKR/J	C3H/HeJ	63.4733	2.32286e-12
AKR/J	C57BL/10J	50.131	1.30282e-09
AKR/J	C57BL/6NJ	96.7775	2.52294e-19
AKR/J	C57BR/cdJ	71.2226	5.70307e-14
AKR/J	C57L/J	10.5213	0.061743
AKR/J	C58/J	27.9568	3.71136e-05
AKR/J	CBA/J	19.1552	0.00179826
AKR/J	DBA/1J	30.8423	1.00634e-05
AKR/J	DBA/2J	22.6806	0.000388473
AKR/J	FVB/NJ	16.0844	0.00660718
AKR/J	I/LnJ	94.0996	9.23623e-19
AKR/J	KK/HlJ	85.5813	5.68559e-17
AKR/J	LP/J	152.265	4.39786e-31
AKR/J	NOD/ShiLtJ	28.3864	3.05841e-05
AKR/J	NZB/BlNJ	30.685	1.08086e-05
AKR/J	NZO/HlLtJ	99.0895	8.22119e-20
AKR/J	NZW/LacJ	97.6407	1.66011e-19
AKR/J	RF/J	72.0048	3.91902e-14
AKR/J	SEA/GnJ	131.189	1.33115e-26
AKR/J	ST/bJ	55.7981	8.94288e-11
BALB/cJ	BTBR/T	70.9156	6.60769e-14
BALB/cJ	BUB/BnJ	86.0225	4.59458e-17
BALB/cJ	C3H/HeH	106.23	2.56386e-21
BALB/cJ	C3H/HeJ	73.7423	1.70218e-14
BALB/cJ	C57BL/10J	55.2012	1.18667e-10
BALB/cJ	C57BL/6NJ	67.875	2.8351e-13
BALB/cJ	C57BR/cdJ	64.586	1.36575e-12
BALB/cJ	C57L/J	47.4755	4.54467e-09
BALB/cJ	C58/J	115.735	2.50969e-23
BALB/cJ	CBA/J	13.9404	0.0159923
BALB/cJ	DBA/1J	6.11778	0.294927
BALB/cJ	DBA/2J	72.7015	2.80536e-14
BALB/cJ	FVB/NJ	77.6664	2.58099e-15
BALB/cJ	I/LnJ	55.4591	1.05016e-10
BALB/cJ	KK/HlJ	97.3417	1.91915e-19
BALB/cJ	LP/J	28.218	3.29954e-05
BALB/cJ	NOD/ShiLtJ	42.7086	4.23324e-08
BALB/cJ	NZB/BlNJ	56.2142	7.34172e-11
BALB/cJ	NZO/HlLtJ	78.6747	1.58864e-15
BALB/cJ	NZW/LacJ	41.0052	9.36024e-08
BALB/cJ	RF/J	34.4142	1.96908e-06
BALB/cJ	SEA/GnJ	51.4783	6.90154e-10
BALB/cJ	ST/bJ	15.1189	0.00986618
BTBR/T	BUB/BnJ	33.9374	2.4503e-06
BTBR/T	C3H/HeH	42.7671	4.11927e-08
BTBR/T	C3H/HeJ	57.955	3.21344e-11
BTBR/T	C57BL/10J	13.4581	0.0194439
BTBR/T	C57BL/6NJ	22.6612	0.000391805
BTBR/T	C57BR/cdJ	38.1659	3.49446e-07
BTBR/T	C57L/J	40.8905	9.87283e-08
BTBR/T	C58/J	29.1108	2.2055e-05
BTBR/T	CBA/J	65.6233	8.32115e-13
BTBR/T	DBA/1J	31.0811	9.02824e-06
BTBR/T	DBA/2J	26.4499	7.29814e-05
BTBR/T	FVB/NJ	34.2994	2.07554e-06
BTBR/T	I/LnJ	40.6421	1.1082e-07
BTBR/T	KK/HlJ	34.6582	1.76045e-06
BTBR/T	LP/J	24.9763	0.000140807
BTBR/T	NOD/ShiLtJ	28.4896	2.91942e-05
BTBR/T	NZB/BlNJ	12.0383	0.0342662
BTBR/T	NZO/HlLtJ	18.2674	0.00262928
BTBR/T	NZW/LacJ	9.43296	0.0929919
BTBR/T	RF/J	14.6458	0.0119881
BTBR/T	SEA/GnJ	11.6602	0.0397526
BTBR/T	ST/bJ	28.0652	3.53461e-05
BUB/BnJ	C3H/HeH	27.5575	4.44135e-05
BUB/BnJ	C3H/HeJ	7.1454	0.21005
BUB/BnJ	C57BL/10J	1.26443	0.938549
BUB/BnJ	C57BL/6NJ	21.3843	0.000685207
BUB/BnJ	C57BR/cdJ	27.9374	3.74388e-05
BUB/BnJ	C57L/J	11.6064	0.0405972
BUB/BnJ	C58/J	12.7069	0.0262863
BUB/BnJ	CBA/J	10.031	0.0743613
BUB/BnJ	DBA/1J	3.46956	0.627998
BUB/BnJ	DBA/2J	7.34414	0.196278
BUB/BnJ	FVB/NJ	6.61002	0.251296
BUB/BnJ	I/LnJ	19.4416	0.00159001
BUB/BnJ	KK/HlJ	32.8412	4.04687e-06
BUB/BnJ	LP/J	25.2952	0.000122186
BUB/BnJ	NOD/ShiLtJ	44.5691	1.77503e-08
BUB/BnJ	NZB/BlNJ	5.31501	0.378657
BUB/BnJ	NZO/HlLtJ	8.38198	0.136403
BUB/BnJ	NZW/LacJ	10.3818	0.0651129
BUB/BnJ	RF/J	8.22821	0.144099
BUB/BnJ	SEA/GnJ	8.93189	0.111812
BUB/BnJ	ST/bJ	8.29551	0.140684
C3H/HeH	C3H/HeJ	6.04888	0.301492
C3H/HeH	C57BL/10J	12.7377	0.0259652
C3H/HeH	C57BL/6NJ	6.81992	0.234381
C3H/HeH	C57BR/cdJ	4.55349	0.472758
C3H/HeH	C57L/J	4.74192	0.448181
C3H/HeH	C58/J	1.64529	0.895719
C3H/HeH	CBA/J	2.89709	0.715848
C3H/HeH	DBA/1J	4.09423	0.535931
C3H/HeH	DBA/2J	4.80785	0.439778
C3H/HeH	FVB/NJ	5.14423	0.398533
C3H/HeH	I/LnJ	17.613	0.00347269
C3H/HeH	KK/HlJ	11.814	0.0374269
C3H/HeH	LP/J	18.2565	0.00264149
C3H/HeH	NOD/ShiLtJ	7.36301	0.195012
C3H/HeH	NZB/BlNJ	6.38534	0.270508
C3H/HeH	NZO/HlLtJ	26.457	7.275e-05
C3H/HeH	NZW/LacJ	13.9931	0.0156536
C3H/HeH	RF/J	45.8426	9.77729e-09
C3H/HeH	SEA/GnJ	49.51	1.74556e-09
C3H/HeH	ST/bJ	9.64714	0.0858737
C3H/HeJ	C57BL/10J	10.4341	0.0638291
C3H/HeJ	C57BL/6NJ	35.2102	1.36609e-06
C3H/HeJ	C57BR/cdJ	57.8156	3.43336e-11
C3H/HeJ	C57L/J	25.2036	0.00012727
C3H/HeJ	C58/J	12.3289	0.030549
C3H/HeJ	CBA/J	11.2214	0.047163
C3H/HeJ	DBA/1J	4.02165	0.546303
C3H/HeJ	DBA/2J	11.5472	0.0415479
C3H/HeJ	FVB/NJ	14.5945	0.0122432
C3H/HeJ	I/LnJ	38.1727	3.48345e-07
C3H/HeJ	KK/HlJ	87.4021	2.35938e-17
C3H/HeJ	LP/J	57.8123	3.4387e-11
C3H/HeJ	NOD/ShiLtJ	92.0711	2.46654e-18
C3H/HeJ	NZB/BlNJ	12.5858	0.027585
C3H/HeJ	NZO/HlLtJ	19.9731	0.00126433
C3H/HeJ	NZW/LacJ	19.9694	0.00126636
C3H/HeJ	RF/J	29.0194	2.29851e-05
C3H/HeJ	SEA/GnJ	36.0157	9.42977e-07
C3H/HeJ	ST/bJ	9.23629	0.100002
C57BL/10J	C57BL/6NJ	14.0101	0.0155451
C57BL/10J	C57BR/cdJ	21.9398	0.000537574
C57BL/10J	C57L/J	22.0084	0.000521675
C57BL/10J	C58/J	13.1267	0.0222203
C57BL/10J	CBA/J	35.3971	1.25356e-06
C57BL/10J	DBA/1J	18.9908	0.00192974
C57BL/10J	DBA/2J	16.8055	0.00488377
C57BL/10J	FVB/NJ	20.3005	0.00109738
C57BL/10J	I/LnJ	24.2465	0.000194665
C57BL/10J	KK/HlJ	20.435	0.00103529
C57BL/10J	LP/J	15.2061	0.00951714
C57BL/10J	NOD/ShiLtJ	22.1767	0.00048461
C57BL/10J	NZB/BlNJ	6.49521	0.260968
C57BL/10J	NZO/HlLtJ	10.1326	0.0715636
C57BL/10J	NZW/LacJ	4.34135	0.501387
C57BL/10J	RF/J	26.6023	6.81672e-05
C57BL/10J	SEA/GnJ	34.0167	2.3629e-06
C57BL/10J	ST/bJ	31.1729	8.65876e-06
C57BL/6NJ	C57BR/cdJ	30.0895	1.41625e-05
C57BL/6NJ	C57L/J	31.049	9.16077e-06
C57BL/6NJ	C58/J	56.9416	5.19909e-11
C57BL/6NJ	CBA/J	4.08848	0.536749
C57BL/6NJ	DBA/1J	9.1729	0.102363
C57BL/6NJ	DBA/2J	35.4628	1.21626e-06
C57BL/6NJ	FVB/NJ	38.3261	3.24477e-07
C57BL/6NJ	I/LnJ	26.9997	5.70501e-05
C57BL/6NJ	KK/HlJ	57.3649	4.25273e-11
C57BL/6NJ	LP/J	19.4974	0.00155228
C57BL/6NJ	NOD/ShiLtJ	19.6358	0.0014624
C57BL/6NJ	NZB/BlNJ	27.4065	4.75299e-05
C57BL/6NJ	NZO/HlLtJ	36.8683	6.36479e-07
C57BL/6NJ	NZW/LacJ	25.3536	0.000119048
C57BL/6NJ	RF/J	17.2169	0.00410621
C57BL/6NJ	SEA/GnJ	19.8389	0.00133974
C57BL/6NJ	ST/bJ	4.4563	0.485751
C57BR/cdJ	C57L/J	5.81071	0.325076
C57BR/cdJ	C58/J	10.246	0.0685569
C57BR/cdJ	CBA/J	44.1947	2.11472e-08
C57BR/cdJ	DBA/1J	51.3375	7.37577e-10
C57BR/cdJ	DBA/2J	50.1793	1.27354e-09
C57BR/cdJ	FVB/NJ	9.47334	0.0916098
C57BR/cdJ	I/LnJ	17.7069	0.00333708
C57BR/cdJ	KK/HlJ	10.8441	0.0545608
C57BR/cdJ	LP/J	32.4535	4.83089e-06
C57BR/cdJ	NOD/ShiLtJ	11.3032	0.0456898
C57BR/cdJ	NZB/BlNJ	12.9712	0.0236501
C57BR/cdJ	NZO/HlLtJ	23.8391	0.000233131
C57BR/cdJ	NZW/LacJ	21.5402	0.000640155
C57BR/cdJ	RF/J	38.6793	2.75524e-07
C57BR/cdJ	SEA/GnJ	37.5067	4.73984e-07
C57BR/cdJ	ST/bJ	6.11565	0.295128
C57L/J	C58/J	9.95943	0.076393
C57L/J	CBA/J	9.42205	0.0933685
C57L/J	DBA/1J	13.1301	0.02219
C57L/J	DBA/2J	9.7518	0.0825811
C57L/J	FVB/NJ	6.50298	0.260304
C57L/J	I/LnJ	0.848879	0.973811
C57L/J	KK/HlJ	26.04	8.7655e-05
C57L/J	LP/J	16.4725	0.00561677
C57L/J	NOD/ShiLtJ	32.3133	5.15014e-06
C57L/J	NZB/BlNJ	20.6457	0.000944886
C57L/J	NZO/HlLtJ	16.9821	0.00453381
C57L/J	NZW/LacJ	19.6155	0.00147528
C57L/J	RF/J	38.0278	3.72499e-07
C57L/J	SEA/GnJ	16.3624	0.00588208
C57L/J	ST/bJ	14.1328	0.0147876
C58/J	CBA/J	12.6201	0.0272114
C58/J	DBA/1J	27.5082	4.54078e-05
C58/J	DBA/2J	3.79873	0.578742
C58/J	FVB/NJ	1.98875	0.8507
C58/J	I/LnJ	19.102	0.0018398
C58/J	KK/HlJ	18.637	0.00224541
C58/J	LP/J	16.0122	0.00680941
C58/J	NOD/ShiLtJ	12.5683	0.0277779
C58/J	NZB/BlNJ	5.66127	0.340585
C58/J	NZO/HlLtJ	9.19482	0.101541
C58/J	NZW/LacJ	8.22074	0.144482
C58/J	RF/J	15.5322	0.0083148
C58/J	SEA/GnJ	8.52901	0.129391
C58/J	ST/bJ	9.27628	0.0985389
CBA/J	DBA/1J	10.3232	0.0665788
CBA/J	DBA/2J	12.2052	0.0320813
CBA/J	FVB/NJ	4.55753	0.472223
CBA/J	I/LnJ	28.8855	2.44185e-05
CBA/J	KK/HlJ	24.6609	0.000161988
CBA/J	LP/J	16.2678	0.00611966
CBA/J	NOD/ShiLtJ	22.6038	0.000401804
CBA/J	NZB/BlNJ	18.6585	0.00222485
CBA/J	NZO/HlLtJ	9.26479	0.0989574
CBA/J	NZW/LacJ	12.9619	0.0237383
CBA/J	RF/J	5.59488	0.347654
CBA/J	SEA/GnJ	11.4221	0.0436235
CBA/J	ST/bJ	14.2264	0.0142336
DBA/1J	DBA/2J	20.4877	0.00101191
DBA/1J	FVB/NJ	19.4854	0.00156029
DBA/1J	I/LnJ	6.97648	0.222395
DBA/1J	KK/HlJ	1.75115	0.882393
DBA/1J	LP/J	20.0936	0.00120017
DBA/1J	NOD/ShiLtJ	22.7028	0.000384705
DBA/1J	NZB/BlNJ	5.37639	0.371691
DBA/1J	NZO/HlLtJ	6.67893	0.245635
DBA/1J	NZW/LacJ	2.99071	0.701418
DBA/1J	RF/J	0.672051	0.984467
DBA/1J	SEA/GnJ	1.80498	0.875417
DBA/1J	ST/bJ	2.49472	0.777291
DBA/2J	FVB/NJ	14.9355	0.0106414
DBA/2J	I/LnJ	34.2715	2.1023e-06
DBA/2J	KK/HlJ	20.6457	0.000944871
DBA/2J	LP/J	51.4619	6.95491e-10
DBA/2J	NOD/ShiLtJ	3.92584	0.560142
DBA/2J	NZB/BlNJ	14.382	0.0133568
DBA/2J	NZO/HlLtJ	5.16672	0.395875
DBA/2J	NZW/LacJ	36.7743	6.64711e-07
DBA/2J	RF/J	28.9738	2.34637e-05
DBA/2J	SEA/GnJ	15.9432	0.00700819
DBA/2J	ST/bJ	23.1659	0.000313778
FVB/NJ	I/LnJ	10.4472	0.0635105
FVB/NJ	KK/HlJ	21.3065	0.00070885
FVB/NJ	LP/J	6.36616	0.272202
FVB/NJ	NOD/ShiLtJ	61.0783	7.27457e-12
FVB/NJ	NZB/BlNJ	60.8739	8.0184e-12
FVB/NJ	NZO/HlLtJ	7.72744	0.171911
FVB/NJ	NZW/LacJ	15.022	0.0102686
FVB/NJ	RF/J	42.0216	5.83147e-08
FVB/NJ	SEA/GnJ	83.2887	1.71922e-16
FVB/NJ	ST/bJ	33.7772	2.6369e-06
I/LnJ	KK/HlJ	18.4341	0.00244883
I/LnJ	LP/J	24.9125	0.000144862
I/LnJ	NOD/ShiLtJ	11.0504	0.0503897
I/LnJ	NZB/BlNJ	16.1903	0.00632125
I/LnJ	NZO/HlLtJ	20.2346	0.00112917
I/LnJ	NZW/LacJ	50.57	1.05933e-09
I/LnJ	RF/J	101.614	2.4145e-20
I/LnJ	SEA/GnJ	67.4175	3.52881e-13
I/LnJ	ST/bJ	119.959	3.20223e-24
KK/HlJ	LP/J	12.9916	0.0234576
KK/HlJ	NOD/ShiLtJ	44.52	1.81629e-08
KK/HlJ	NZB/BlNJ	5.04186	0.410792
KK/HlJ	NZO/HlLtJ	106.132	2.68828e-21
KK/HlJ	NZW/LacJ	83.4673	1.57728e-16
KK/HlJ	RF/J	44.1515	2.15785e-08
KK/HlJ	SEA/GnJ	79.4405	1.09875e-15
KK/HlJ	ST/bJ	13.811	0.0168556
LP/J	NOD/ShiLtJ	6.48858	0.261535
LP/J	NZB/BlNJ	9.00651	0.108805
LP/J	NZO/HlLtJ	13.2575	0.021082
LP/J	NZW/LacJ	6.04675	0.301696
LP/J	RF/J	4.48855	0.481418
LP/J	SEA/GnJ	9.20434	0.101186
LP/J	ST/bJ	8.10685	0.150444
NOD/ShiLtJ	NZB/BlNJ	7.90491	0.161554
NOD/ShiLtJ	NZO/HlLtJ	3.85885	0.569913
NOD/ShiLtJ	NZW/LacJ	4.34227	0.50126
NOD/ShiLtJ	RF/J	5.58598	0.34861
NOD/ShiLtJ	SEA/GnJ	3.42736	0.634406
NOD/ShiLtJ	ST/bJ	6.77171	0.23818
NZB/BlNJ	NZO/HlLtJ	4.20784	0.519897
NZB/BlNJ	NZW/LacJ	6.12586	0.294164
NZB/BlNJ	RF/J	10.0258	0.0745087
NZB/BlNJ	SEA/GnJ	13.6766	0.0177995
NZB/BlNJ	ST/bJ	6.73731	0.240921
NZO/HlLtJ	NZW/LacJ	24.9723	0.000141058
NZO/HlLtJ	RF/J	12.5534	0.0279438
NZO/HlLtJ	SEA/GnJ	6.9138	0.22713
NZO/HlLtJ	ST/bJ	9.84128	0.0798595
NZW/LacJ	RF/J	14.5542	0.0124469
NZW/LacJ	SEA/GnJ	11.4928	0.042439
NZW/LacJ	ST/bJ	12.1588	0.0326759
RF/J	SEA/GnJ	2.04851	0.842393
RF/J	ST/bJ	5.79121	0.327068
SEA/GnJ	ST/bJ	13.1833	0.02172

## Sheet: TableS7
Table S7. Strain polymorphisms in potential mutator genes
chr	pos	gene	ref	alt	predicted_effect	mutation_type	strains_with_ref_genotype	strains_with_alt_genotype	is_strain_private
7	118510146	Coq7	C	T	HIGH	stop_gained	BTBR_T+_Itpr3tf_J,BUB_BnJ,AKR_J,129P2_OlaHsd,C57BR_cdJ,C57BL_6NJ,C57BL_10J,SEA_GnJ,C57L_J,I_LnJ,RF_J,C58_J,BALB_cJ,ST_bJ,FVB_NJ,NZO_HlLtJ,NZW_LacJ,NOD_ShiLtJ,A_J,KK_HiJ,NZB_BlNJ	C3H_HeJ,DBA_2J,DBA_1J,LP_J,CBA_J,129S5SvEvBrd,C3H_HeH,129S1_SvImJ	0
9	75828149	Bmp5	C	T	HIGH	non_coding_transcript_exon_variant,stop_gained	I_LnJ,RF_J,C58_J,BALB_cJ,129S1_SvImJ,C57L_J,NZO_HlLtJ,FVB_NJ,ST_bJ,A_J,NOD_ShiLtJ,KK_HiJ,NZW_LacJ,129S5SvEvBrd,C3H_HeH,NZB_BlNJ,BUB_BnJ,AKR_J,129P2_OlaHsd,LP_J,BTBR_T+_Itpr3tf_J,CBA_J,C57BR_cdJ,DBA_2J,C57BL_6NJ,DBA_1J,C57BL_10J,C3H_HeJ	SEA_GnJ	1
10	11188037	Shprh	G	A	HIGH	3_prime_UTR_variant,missense_variant,splice_donor_variant&intron_variant	NZO_HlLtJ,FVB_NJ,ST_bJ,I_LnJ,129S1_SvImJ,C58_J,C57L_J,129S5SvEvBrd,NZB_BlNJ,NOD_ShiLtJ,KK_HiJ,NZW_LacJ,DBA_2J,C57BR_cdJ,C57BL_6NJ,DBA_1J,BUB_BnJ,129P2_OlaHsd,SEA_GnJ,C57BL_10J	C3H_HeH,A_J,RF_J,BALB_cJ,C3H_HeJ,CBA_J,BTBR_T+_Itpr3tf_J,LP_J,AKR_J	0
10	41887495	Sesn1	T	C	HIGH	intron_variant,start_lost	NOD_ShiLtJ,KK_HiJ,A_J,NZW_LacJ,129S5SvEvBrd,C3H_HeH,RF_J,C58_J,I_LnJ,129S1_SvImJ,BALB_cJ,C57L_J,NZO_HlLtJ,FVB_NJ,ST_bJ,SEA_GnJ,C57BL_10J,C3H_HeJ,129P2_OlaHsd,AKR_J,BUB_BnJ,CBA_J,LP_J,BTBR_T+_Itpr3tf_J,DBA_2J,C57BL_6NJ,C57BR_cdJ,DBA_1J	NZB_BlNJ	1
11	4768249	Nf2	G	A	HIGH	3_prime_UTR_variant,downstream_gene_variant,non_coding_transcript_exon_variant,stop_gained	A_J,NOD_ShiLtJ,KK_HiJ,NZW_LacJ,129S5SvEvBrd,C3H_HeH,NZB_BlNJ,RF_J,I_LnJ,C58_J,BALB_cJ,129S1_SvImJ,C57L_J,NZO_HlLtJ,FVB_NJ,SEA_GnJ,C57BL_10J,C3H_HeJ,AKR_J,BUB_BnJ,129P2_OlaHsd,LP_J,BTBR_T+_Itpr3tf_J,CBA_J,DBA_2J,C57BL_6NJ,C57BR_cdJ,DBA_1J	ST_bJ	1
11	70970852	Nup88,Rpain	G	T	HIGH	intron_variant,splice_acceptor_variant&intron_variant,upstream_gene_variant	C57BL_6NJ,C57BR_cdJ,129P2_OlaHsd,AKR_J,BUB_BnJ,CBA_J,BTBR_T+_Itpr3tf_J,LP_J,C3H_HeJ,C57BL_10J,NZO_HlLtJ,FVB_NJ,ST_bJ,I_LnJ,RF_J,C58_J,129S1_SvImJ,BALB_cJ,C57L_J,129S5SvEvBrd,C3H_HeH,NZB_BlNJ,NOD_ShiLtJ,KK_HiJ,A_J,NZW_LacJ	DBA_2J,DBA_1J,SEA_GnJ	0
11	98918145	Cdc6	G	A	HIGH	intron_variant,splice_donor_variant&intron_variant,upstream_gene_variant	C57L_J,BALB_cJ,C58_J,ST_bJ,NZO_HlLtJ,A_J,NZB_BlNJ,CBA_J,BUB_BnJ,C57BR_cdJ,C57BL_6NJ,C57BL_10J,SEA_GnJ	129S1_SvImJ,RF_J,I_LnJ,FVB_NJ,KK_HiJ,NOD_ShiLtJ,NZW_LacJ,129S5SvEvBrd,C3H_HeH,129P2_OlaHsd,AKR_J,BTBR_T+_Itpr3tf_J,LP_J,DBA_2J,DBA_1J,C3H_HeJ	0
18	70528788	Poli	G	T	HIGH	5_prime_UTR_variant,stop_gained	C57L_J,I_LnJ,RF_J,C58_J,BALB_cJ,ST_bJ,FVB_NJ,NZO_HlLtJ,NZW_LacJ,NOD_ShiLtJ,A_J,KK_HiJ,NZB_BlNJ,C3H_HeH,CBA_J,BUB_BnJ,AKR_J,DBA_1J,C57BL_6NJ,DBA_2J,C57BR_cdJ,C57BL_10J,SEA_GnJ,C3H_HeJ	129P2_OlaHsd,BTBR_T+_Itpr3tf_J,LP_J,129S1_SvImJ,129S5SvEvBrd	0
1	9911954	Mcmdc2	G	A	MODERATE	missense_variant	DBA_1J,DBA_2J,C57BL_6NJ,C57BR_cdJ,BTBR_T+_Itpr3tf_J,LP_J,CBA_J,AKR_J,129P2_OlaHsd,C3H_HeJ,C57BL_10J,SEA_GnJ,ST_bJ,FVB_NJ,NZO_HlLtJ,C57L_J,RF_J,I_LnJ,C58_J,BALB_cJ,129S1_SvImJ,C3H_HeH,129S5SvEvBrd,A_J,NOD_ShiLtJ,KK_HiJ	BUB_BnJ,NZW_LacJ,NZB_BlNJ	0
1	9911986	Mcmdc2	C	A	MODERATE	missense_variant	AKR_J,129P2_OlaHsd,LP_J,BTBR_T+_Itpr3tf_J,CBA_J,DBA_2J,C57BR_cdJ,C57BL_6NJ,DBA_1J,SEA_GnJ,C57BL_10J,C3H_HeJ,RF_J,C58_J,I_LnJ,129S1_SvImJ,BALB_cJ,C57L_J,NZO_HlLtJ,FVB_NJ,ST_bJ,A_J,NOD_ShiLtJ,KK_HiJ,129S5SvEvBrd,C3H_HeH	NZB_BlNJ,NZW_LacJ,BUB_BnJ	0
1	9920610	Mcmdc2	C	A	MODERATE	missense_variant	KK_HiJ,NOD_ShiLtJ,A_J,C3H_HeH,129S5SvEvBrd,RF_J,I_LnJ,BALB_cJ,C58_J,129S1_SvImJ,C57L_J,NZO_HlLtJ,FVB_NJ,ST_bJ,SEA_GnJ,C57BL_10J,C3H_HeJ,129P2_OlaHsd,AKR_J,CBA_J,LP_J,BTBR_T+_Itpr3tf_J,DBA_2J,C57BL_6NJ,C57BR_cdJ,DBA_1J	NZB_BlNJ,NZW_LacJ,BUB_BnJ	0
1	15819010	Terf1	G	A	MODERATE	missense_variant	ST_bJ,FVB_NJ,NZO_HlLtJ,I_LnJ,RF_J,BALB_cJ,C58_J,NZB_BlNJ,C3H_HeH,NZW_LacJ,KK_HiJ,NOD_ShiLtJ,A_J,C57BL_6NJ,CBA_J,BUB_BnJ,C3H_HeJ,C57BL_10J,SEA_GnJ	129S5SvEvBrd,129S1_SvImJ,C57L_J,DBA_2J,C57BR_cdJ,DBA_1J,129P2_OlaHsd,AKR_J,BTBR_T+_Itpr3tf_J,LP_J	0
1	15819055	Terf1	G	A	MODERATE	missense_variant	CBA_J,BUB_BnJ,C57BL_6NJ,C57BL_10J,SEA_GnJ,C3H_HeJ,C58_J,RF_J,I_LnJ,BALB_cJ,ST_bJ,FVB_NJ,NZO_HlLtJ,NZW_LacJ,KK_HiJ,NOD_ShiLtJ,A_J,NZB_BlNJ,C3H_HeH	C57L_J,129S1_SvImJ,129S5SvEvBrd,DBA_1J,C57BR_cdJ,DBA_2J,LP_J,BTBR_T+_Itpr3tf_J,AKR_J,129P2_OlaHsd	0
1	15819070	Terf1	C	G	MODERATE	missense_variant	C3H_HeJ,C57BL_10J,SEA_GnJ,C57BL_6NJ,CBA_J,BUB_BnJ,NZB_BlNJ,C3H_HeH,NZW_LacJ,NOD_ShiLtJ,KK_HiJ,A_J,ST_bJ,FVB_NJ,NZO_HlLtJ,RF_J,BALB_cJ,I_LnJ,C58_J	DBA_1J,DBA_2J,C57BR_cdJ,LP_J,BTBR_T+_Itpr3tf_J,129P2_OlaHsd,AKR_J,C57L_J,129S1_SvImJ,129S5SvEvBrd	0
1	15819757	Terf1	A	G	MODERATE	missense_variant	C57BL_6NJ,CBA_J,BUB_BnJ,C3H_HeJ,C57BL_10J,SEA_GnJ,ST_bJ,FVB_NJ,NZO_HlLtJ,BALB_cJ,RF_J,I_LnJ,C58_J,NZB_BlNJ,C3H_HeH,NZW_LacJ,NOD_ShiLtJ,KK_HiJ,A_J	129S5SvEvBrd,C57L_J,129S1_SvImJ,LP_J,BTBR_T+_Itpr3tf_J,129P2_OlaHsd,AKR_J,DBA_1J,DBA_2J,C57BR_cdJ	0
1	15833438	Terf1	C	A	MODERATE	missense_variant	C57BL_10J,SEA_GnJ,C3H_HeJ,CBA_J,BUB_BnJ,DBA_1J,DBA_2J,C57BL_6NJ,NZW_LacJ,NOD_ShiLtJ,KK_HiJ,A_J,NZB_BlNJ,C3H_HeH,BALB_cJ,RF_J,I_LnJ,C58_J,ST_bJ,FVB_NJ,NZO_HlLtJ	129S5SvEvBrd,C57L_J,129S1_SvImJ,LP_J,BTBR_T+_Itpr3tf_J,AKR_J,129P2_OlaHsd,C57BR_cdJ	0
1	15833442	Terf1	C	T	MODERATE	missense_variant	ST_bJ,FVB_NJ,NZO_HlLtJ,RF_J,C58_J,I_LnJ,BALB_cJ,NZB_BlNJ,C3H_HeH,NZW_LacJ,NOD_ShiLtJ,KK_HiJ,A_J,DBA_1J,C57BL_6NJ,DBA_2J,CBA_J,BUB_BnJ,C3H_HeJ,C57BL_10J,SEA_GnJ	C57BR_cdJ,129P2_OlaHsd,AKR_J,BTBR_T+_Itpr3tf_J,LP_J,129S5SvEvBrd,129S1_SvImJ,C57L_J	0
1	33454299	Prim2	G	C	MODERATE	missense_variant	ST_bJ,FVB_NJ,NZO_HlLtJ,C57L_J,C58_J,RF_J,I_LnJ,BALB_cJ,NZB_BlNJ,C3H_HeH,NZW_LacJ,A_J,NOD_ShiLtJ,KK_HiJ,DBA_1J,C57BR_cdJ,DBA_2J,C57BL_6NJ,CBA_J,BUB_BnJ,AKR_J,C3H_HeJ,C57BL_10J,SEA_GnJ	129P2_OlaHsd,BTBR_T+_Itpr3tf_J,LP_J,129S1_SvImJ,129S5SvEvBrd	0
1	39333864	Npas2	G	A	MODERATE	missense_variant	BUB_BnJ,AKR_J,LP_J,BTBR_T+_Itpr3tf_J,CBA_J,C57BL_6NJ,DBA_2J,C57BR_cdJ,DBA_1J,SEA_GnJ,C57BL_10J,C3H_HeJ,BALB_cJ,RF_J,I_LnJ,C58_J,129S1_SvImJ,C57L_J,NZO_HlLtJ,FVB_NJ,ST_bJ,KK_HiJ,NOD_ShiLtJ,A_J,NZW_LacJ,129S5SvEvBrd,C3H_HeH,NZB_BlNJ	129P2_OlaHsd	1
1	39336044	Npas2	T	C	MODERATE	missense_variant	C57L_J,I_LnJ,BALB_cJ,C58_J,FVB_NJ,NZO_HlLtJ,NZW_LacJ,KK_HiJ,NOD_ShiLtJ,NZB_BlNJ,DBA_1J,DBA_2J,C57BR_cdJ,C57BL_6NJ,C57BL_10J,SEA_GnJ	129S5SvEvBrd,C3H_HeH,A_J,ST_bJ,129S1_SvImJ,RF_J,C3H_HeJ,BTBR_T+_Itpr3tf_J,LP_J,CBA_J,BUB_BnJ,AKR_J,129P2_OlaHsd	0
1	39345311	Npas2	A	G	MODERATE	missense_variant,non_coding_transcript_exon_variant	C57BL_10J,SEA_GnJ,DBA_1J,C57BL_6NJ,DBA_2J,C57BR_cdJ,NZW_LacJ,NOD_ShiLtJ,KK_HiJ,NZB_BlNJ,C57L_J,BALB_cJ,I_LnJ,C58_J,FVB_NJ,NZO_HlLtJ	129S5SvEvBrd,C3H_HeH,A_J,ST_bJ,129S1_SvImJ,RF_J,C3H_HeJ,BTBR_T+_Itpr3tf_J,LP_J,CBA_J,BUB_BnJ,AKR_J,129P2_OlaHsd	0
1	39359699	Npas2	A	G	MODERATE	missense_variant	ST_bJ,FVB_NJ,NZO_HlLtJ,C57L_J,C58_J,I_LnJ,129S1_SvImJ,BALB_cJ,NZB_BlNJ,129S5SvEvBrd,C3H_HeH,NZW_LacJ,NOD_ShiLtJ,A_J,KK_HiJ,DBA_1J,C57BR_cdJ,DBA_2J,C57BL_6NJ,129P2_OlaHsd,C3H_HeJ,C57BL_10J,SEA_GnJ	RF_J,BUB_BnJ,AKR_J,BTBR_T+_Itpr3tf_J,LP_J,CBA_J	0
1	44158882	Ercc5	A	G	MODERATE	downstream_gene_variant,missense_variant,non_coding_transcript_exon_variant	NZB_BlNJ,C3H_HeH,129S5SvEvBrd,NZW_LacJ,KK_HiJ,A_J,ST_bJ,NZO_HlLtJ,C57L_J,C58_J,I_LnJ,129S1_SvImJ,BALB_cJ,C3H_HeJ,C57BL_10J,SEA_GnJ,DBA_1J,C57BR_cdJ,DBA_2J,C57BL_6NJ,LP_J,BTBR_T+_Itpr3tf_J,CBA_J,BUB_BnJ,129P2_OlaHsd	AKR_J,NOD_ShiLtJ,RF_J,FVB_NJ	0
1	44167031	Ercc5	A	C	MODERATE	downstream_gene_variant,missense_variant,non_coding_transcript_exon_variant	KK_HiJ,A_J,NZW_LacJ,C3H_HeH,NZB_BlNJ,C58_J,I_LnJ,BALB_cJ,C57L_J,NZO_HlLtJ,ST_bJ,SEA_GnJ,C57BL_10J,C3H_HeJ,CBA_J,BTBR_T+_Itpr3tf_J,LP_J,DBA_2J,C57BR_cdJ,C57BL_6NJ,DBA_1J	FVB_NJ,RF_J,129S1_SvImJ,129S5SvEvBrd,NOD_ShiLtJ,BUB_BnJ,AKR_J,129P2_OlaHsd	0
1	44167090	Ercc5	T	C	MODERATE	downstream_gene_variant,missense_variant,non_coding_transcript_exon_variant	C57BL_10J,SEA_GnJ,C57BR_cdJ,C57BL_6NJ,LP_J,BTBR_T+_Itpr3tf_J,129P2_OlaHsd,BUB_BnJ,AKR_J,NZB_BlNJ,129S5SvEvBrd,NZW_LacJ,NOD_ShiLtJ,FVB_NJ,NZO_HlLtJ,C57L_J,RF_J,C58_J,129S1_SvImJ,BALB_cJ	A_J,KK_HiJ,C3H_HeH,I_LnJ,ST_bJ,C3H_HeJ,CBA_J,DBA_2J,DBA_1J	0
1	44167183	Ercc5	G	A	MODERATE	downstream_gene_variant,missense_variant,non_coding_transcript_exon_variant	BUB_BnJ,AKR_J,129P2_OlaHsd,LP_J,BTBR_T+_Itpr3tf_J,C57BL_6NJ,C57BR_cdJ,SEA_GnJ,C57BL_10J,RF_J,C58_J,129S1_SvImJ,BALB_cJ,C57L_J,NZO_HlLtJ,FVB_NJ,NOD_ShiLtJ,NZW_LacJ,129S5SvEvBrd,NZB_BlNJ	C3H_HeJ,CBA_J,DBA_1J,DBA_2J,KK_HiJ,A_J,C3H_HeH,I_LnJ,ST_bJ	0
1	44167265	Ercc5	G	C	MODERATE	downstream_gene_variant,missense_variant,non_coding_transcript_exon_variant	ST_bJ,NZO_HlLtJ,C57L_J,I_LnJ,C58_J,BALB_cJ,NZB_BlNJ,C3H_HeH,NZW_LacJ,KK_HiJ,A_J,DBA_1J,C57BL_6NJ,DBA_2J,C57BR_cdJ,LP_J,BTBR_T+_Itpr3tf_J,CBA_J,C3H_HeJ,C57BL_10J,SEA_GnJ	NOD_ShiLtJ,129S5SvEvBrd,RF_J,129S1_SvImJ,FVB_NJ,BUB_BnJ,AKR_J,129P2_OlaHsd	0
1	44167313	Ercc5	G	A	MODERATE	downstream_gene_variant,missense_variant,non_coding_transcript_exon_variant	C57BR_cdJ,C57BL_6NJ,129P2_OlaHsd,BUB_BnJ,AKR_J,BTBR_T+_Itpr3tf_J,LP_J,SEA_GnJ,C57BL_10J,NZO_HlLtJ,FVB_NJ,C58_J,RF_J,129S1_SvImJ,BALB_cJ,C57L_J,129S5SvEvBrd,NZB_BlNJ,NOD_ShiLtJ,NZW_LacJ	DBA_2J,DBA_1J,CBA_J,C3H_HeJ,ST_bJ,I_LnJ,C3H_HeH,KK_HiJ,A_J	0
1	44167390	Ercc5	C	A	MODERATE	downstream_gene_variant,missense_variant,non_coding_transcript_exon_variant	BALB_cJ,I_LnJ,C58_J,C57L_J,NZO_HlLtJ,ST_bJ,A_J,KK_HiJ,NZW_LacJ,C3H_HeH,NZB_BlNJ,LP_J,BTBR_T+_Itpr3tf_J,CBA_J,DBA_2J,C57BL_6NJ,C57BR_cdJ,DBA_1J,SEA_GnJ,C57BL_10J,C3H_HeJ	AKR_J,BUB_BnJ,129P2_OlaHsd,129S5SvEvBrd,NOD_ShiLtJ,FVB_NJ,129S1_SvImJ,RF_J	0
1	44167561	Ercc5	A	T	MODERATE	downstream_gene_variant,missense_variant,non_coding_transcript_exon_variant	NZW_LacJ,NOD_ShiLtJ,NZB_BlNJ,129S5SvEvBrd,C57L_J,C58_J,RF_J,BALB_cJ,129S1_SvImJ,FVB_NJ,NZO_HlLtJ,C57BL_10J,SEA_GnJ,BTBR_T+_Itpr3tf_J,LP_J,129P2_OlaHsd,AKR_J,BUB_BnJ,C57BL_6NJ,C57BR_cdJ	CBA_J,DBA_2J,DBA_1J,C3H_HeJ,I_LnJ,ST_bJ,KK_HiJ,A_J,C3H_HeH	0
1	44167610	Ercc5	T	C	MODERATE	downstream_gene_variant,missense_variant,non_coding_transcript_exon_variant	RF_J,C58_J,BALB_cJ,129S1_SvImJ,C57L_J,NZO_HlLtJ,FVB_NJ,NOD_ShiLtJ,NZW_LacJ,129S5SvEvBrd,NZB_BlNJ,129P2_OlaHsd,BUB_BnJ,AKR_J,BTBR_T+_Itpr3tf_J,LP_J,C57BL_6NJ,C57BR_cdJ,SEA_GnJ,C57BL_10J	C3H_HeH,A_J,KK_HiJ,ST_bJ,I_LnJ,C3H_HeJ,DBA_2J,DBA_1J,CBA_J	0
1	44167616	Ercc5	C	G	MODERATE	downstream_gene_variant,missense_variant,non_coding_transcript_exon_variant	NOD_ShiLtJ,NZW_LacJ,129S5SvEvBrd,NZB_BlNJ,RF_J,BALB_cJ,C58_J,129S1_SvImJ,C57L_J,NZO_HlLtJ,FVB_NJ,SEA_GnJ,C57BL_10J,BUB_BnJ,AKR_J,129P2_OlaHsd,BTBR_T+_Itpr3tf_J,LP_J,C57BL_6NJ,C57BR_cdJ	KK_HiJ,A_J,C3H_HeH,I_LnJ,ST_bJ,C3H_HeJ,CBA_J,DBA_1J,DBA_2J	0
1	44173446	Ercc5	C	T	MODERATE	missense_variant,non_coding_transcript_exon_variant	NZB_BlNJ,NZW_LacJ,NZO_HlLtJ,C57L_J,BALB_cJ,C58_J,C57BL_10J,SEA_GnJ,C57BL_6NJ,C57BR_cdJ,LP_J,BTBR_T+_Itpr3tf_J	DBA_1J,DBA_2J,CBA_J,AKR_J,BUB_BnJ,129P2_OlaHsd,C3H_HeJ,ST_bJ,FVB_NJ,RF_J,I_LnJ,129S1_SvImJ,C3H_HeH,129S5SvEvBrd,KK_HiJ,NOD_ShiLtJ,A_J	0
1	44174240	Ercc5	A	T	MODERATE	missense_variant,non_coding_transcript_exon_variant	C3H_HeJ,SEA_GnJ,C57BL_10J,DBA_2J,C57BL_6NJ,C57BR_cdJ,DBA_1J,AKR_J,CBA_J,LP_J,BTBR_T+_Itpr3tf_J,C3H_HeH,NZB_BlNJ,NOD_ShiLtJ,A_J,KK_HiJ,NZW_LacJ,NZO_HlLtJ,FVB_NJ,ST_bJ,RF_J,I_LnJ,BALB_cJ,C58_J,C57L_J	129S5SvEvBrd,129S1_SvImJ,129P2_OlaHsd,BUB_BnJ	0
1	44180613	Ercc5	A	G	MODERATE	missense_variant,non_coding_transcript_exon_variant	NZB_BlNJ,NZW_LacJ,NZO_HlLtJ,C57L_J,C58_J,BALB_cJ,C57BL_10J,SEA_GnJ,C57BR_cdJ,C57BL_6NJ,LP_J,BTBR_T+_Itpr3tf_J	DBA_1J,DBA_2J,CBA_J,129P2_OlaHsd,BUB_BnJ,AKR_J,C3H_HeJ,ST_bJ,FVB_NJ,RF_J,129S1_SvImJ,I_LnJ,129S5SvEvBrd,C3H_HeH,NOD_ShiLtJ,KK_HiJ,A_J	0
1	44180632	Ercc5	A	G	MODERATE	missense_variant,non_coding_transcript_exon_variant	NZW_LacJ,NZB_BlNJ,BALB_cJ,C58_J,C57L_J,NZO_HlLtJ,SEA_GnJ,C57BL_10J,LP_J,BTBR_T+_Itpr3tf_J,C57BR_cdJ,C57BL_6NJ	CBA_J,129P2_OlaHsd,AKR_J,BUB_BnJ,DBA_1J,DBA_2J,C3H_HeJ,RF_J,129S1_SvImJ,I_LnJ,ST_bJ,FVB_NJ,NOD_ShiLtJ,KK_HiJ,A_J,129S5SvEvBrd,C3H_HeH	0
1	44180897	Ercc5	A	G	MODERATE	missense_variant,non_coding_transcript_exon_variant	NZB_BlNJ,NZW_LacJ,NZO_HlLtJ,C57L_J,BALB_cJ,C58_J,C57BL_10J,SEA_GnJ,C57BR_cdJ,C57BL_6NJ,LP_J,BTBR_T+_Itpr3tf_J	ST_bJ,FVB_NJ,RF_J,I_LnJ,129S1_SvImJ,C3H_HeH,129S5SvEvBrd,NOD_ShiLtJ,KK_HiJ,A_J,DBA_1J,DBA_2J,CBA_J,129P2_OlaHsd,AKR_J,BUB_BnJ,C3H_HeJ	0
1	44180930	Ercc5	C	T	MODERATE	missense_variant,non_coding_transcript_exon_variant	NZB_BlNJ,NZW_LacJ,NZO_HlLtJ,C58_J,BALB_cJ,C57L_J,SEA_GnJ,C57BL_10J,C57BR_cdJ,C57BL_6NJ,LP_J,BTBR_T+_Itpr3tf_J	C3H_HeH,129S5SvEvBrd,A_J,NOD_ShiLtJ,KK_HiJ,ST_bJ,FVB_NJ,I_LnJ,RF_J,129S1_SvImJ,C3H_HeJ,DBA_1J,DBA_2J,CBA_J,BUB_BnJ,AKR_J,129P2_OlaHsd	0
1	44180982	Ercc5	A	G	MODERATE	missense_variant,non_coding_transcript_exon_variant	SEA_GnJ,C57BL_10J,LP_J,BTBR_T+_Itpr3tf_J,C57BR_cdJ,C57BL_6NJ,NZW_LacJ,NZB_BlNJ,C58_J,BALB_cJ,C57L_J,NZO_HlLtJ	FVB_NJ,ST_bJ,RF_J,I_LnJ,129S1_SvImJ,C3H_HeH,129S5SvEvBrd,NOD_ShiLtJ,KK_HiJ,A_J,DBA_2J,DBA_1J,129P2_OlaHsd,BUB_BnJ,AKR_J,CBA_J,C3H_HeJ	0
1	44180994	Ercc5	C	T	MODERATE	missense_variant,non_coding_transcript_exon_variant	ST_bJ,NZO_HlLtJ,C57L_J,I_LnJ,129S1_SvImJ,C58_J,BALB_cJ,NZB_BlNJ,C3H_HeH,129S5SvEvBrd,NZW_LacJ,A_J,KK_HiJ,DBA_1J,C57BR_cdJ,DBA_2J,C57BL_6NJ,CBA_J,LP_J,BTBR_T+_Itpr3tf_J,129P2_OlaHsd,BUB_BnJ,C3H_HeJ,C57BL_10J,SEA_GnJ	AKR_J,FVB_NJ,RF_J,NOD_ShiLtJ	0
1	63151632	Gm11602,Ndufs1	A	G	MODERATE	intron_variant,missense_variant	C57BL_6NJ,C57BL_10J	SEA_GnJ,C3H_HeJ,AKR_J,BUB_BnJ,129P2_OlaHsd,BTBR_T+_Itpr3tf_J,LP_J,CBA_J,C57BR_cdJ,DBA_2J,DBA_1J,A_J,NOD_ShiLtJ,KK_HiJ,NZW_LacJ,129S5SvEvBrd,C3H_HeH,NZB_BlNJ,C58_J,RF_J,I_LnJ,129S1_SvImJ,BALB_cJ,C57L_J,NZO_HlLtJ,FVB_NJ,ST_bJ	0
1	71074789	Bard1	G	T	MODERATE	missense_variant	C57BL_10J,SEA_GnJ,C3H_HeJ,LP_J,BTBR_T+_Itpr3tf_J,CBA_J,129P2_OlaHsd,DBA_1J,DBA_2J,C57BR_cdJ,C57BL_6NJ,NZW_LacJ,KK_HiJ,NOD_ShiLtJ,A_J,NZB_BlNJ,129S5SvEvBrd,C3H_HeH,C57L_J,I_LnJ,BALB_cJ,129S1_SvImJ,ST_bJ,FVB_NJ,NZO_HlLtJ	BUB_BnJ,AKR_J,C58_J,RF_J	0
1	71074806	Bard1	C	T	MODERATE	missense_variant	129S1_SvImJ,I_LnJ,BALB_cJ,C57L_J,NZO_HlLtJ,FVB_NJ,ST_bJ,NOD_ShiLtJ,A_J,KK_HiJ,NZW_LacJ,129S5SvEvBrd,C3H_HeH,NZB_BlNJ,129P2_OlaHsd,CBA_J,BTBR_T+_Itpr3tf_J,LP_J,DBA_2J,C57BR_cdJ,C57BL_6NJ,DBA_1J,SEA_GnJ,C57BL_10J,C3H_HeJ	RF_J,C58_J,AKR_J,BUB_BnJ	0
1	71074857	Bard1	C	T	MODERATE	missense_variant	C3H_HeJ,SEA_GnJ,C57BL_10J,C57BL_6NJ,DBA_2J,C57BR_cdJ,DBA_1J,129P2_OlaHsd,CBA_J,BTBR_T+_Itpr3tf_J,LP_J,129S5SvEvBrd,C3H_HeH,NZB_BlNJ,NOD_ShiLtJ,KK_HiJ,A_J,NZW_LacJ,NZO_HlLtJ,FVB_NJ,ST_bJ,I_LnJ,129S1_SvImJ,BALB_cJ,C57L_J	RF_J,C58_J,AKR_J,BUB_BnJ	0
1	71075076	Bard1	C	T	MODERATE	missense_variant	C57BL_10J,SEA_GnJ,C3H_HeJ,BTBR_T+_Itpr3tf_J,LP_J,CBA_J,129P2_OlaHsd,DBA_1J,C57BL_6NJ,DBA_2J,C57BR_cdJ,NZW_LacJ,NOD_ShiLtJ,A_J,KK_HiJ,NZB_BlNJ,C3H_HeH,129S5SvEvBrd,C57L_J,I_LnJ,129S1_SvImJ,BALB_cJ,ST_bJ,FVB_NJ,NZO_HlLtJ	RF_J,C58_J,BUB_BnJ,AKR_J	0
1	71075459	Bard1	C	A	MODERATE	missense_variant	DBA_2J,C57BL_6NJ,C57BR_cdJ,DBA_1J,129P2_OlaHsd,LP_J,BTBR_T+_Itpr3tf_J,CBA_J,C3H_HeJ,SEA_GnJ,C57BL_10J,NZO_HlLtJ,FVB_NJ,ST_bJ,I_LnJ,129S1_SvImJ,BALB_cJ,C57L_J,C3H_HeH,129S5SvEvBrd,NZB_BlNJ,A_J,NOD_ShiLtJ,KK_HiJ,NZW_LacJ	C58_J,RF_J,BUB_BnJ,AKR_J	0
1	71088180	Bard1	T	C	MODERATE	missense_variant	NZW_LacJ,KK_HiJ,NOD_ShiLtJ,A_J,NZB_BlNJ,C3H_HeH,129S5SvEvBrd,C57L_J,I_LnJ,BALB_cJ,129S1_SvImJ,ST_bJ,FVB_NJ,NZO_HlLtJ,C57BL_10J,SEA_GnJ,C3H_HeJ,BTBR_T+_Itpr3tf_J,LP_J,CBA_J,129P2_OlaHsd,DBA_1J,C57BR_cdJ,DBA_2J,C57BL_6NJ	BUB_BnJ,AKR_J,C58_J,RF_J	0
1	71102765	Bard1	C	G	MODERATE	missense_variant	DBA_1J,DBA_2J,C57BL_6NJ,C57BR_cdJ,CBA_J,LP_J,BTBR_T+_Itpr3tf_J,129P2_OlaHsd,C3H_HeJ,C57BL_10J,SEA_GnJ,ST_bJ,FVB_NJ,NZO_HlLtJ,C57L_J,I_LnJ,BALB_cJ,129S1_SvImJ,NZB_BlNJ,129S5SvEvBrd,C3H_HeH,NZW_LacJ,A_J,NOD_ShiLtJ,KK_HiJ	BUB_BnJ,AKR_J,RF_J,C58_J	0
1	72340062	Xrcc5	A	T	MODERATE	missense_variant	C57L_J,RF_J,C58_J,I_LnJ,BALB_cJ,129S1_SvImJ,ST_bJ,FVB_NJ,NZO_HlLtJ,NZW_LacJ,NOD_ShiLtJ,KK_HiJ,NZB_BlNJ,129S5SvEvBrd,LP_J,BTBR_T+_Itpr3tf_J,CBA_J,AKR_J,BUB_BnJ,129P2_OlaHsd,DBA_1J,C57BR_cdJ,DBA_2J,C57BL_6NJ,C57BL_10J,SEA_GnJ	C3H_HeJ,C3H_HeH,A_J	0
1	72346423	Xrcc5	A	C	MODERATE	missense_variant&splice_region_variant	CBA_J,BTBR_T+_Itpr3tf_J,LP_J,129P2_OlaHsd,DBA_1J,DBA_2J,C57BL_6NJ,C57BR_cdJ,C57BL_10J,SEA_GnJ,C57L_J,I_LnJ,129S1_SvImJ,C58_J,BALB_cJ,ST_bJ,FVB_NJ,NZO_HlLtJ,NZW_LacJ,KK_HiJ,NOD_ShiLtJ,NZB_BlNJ,129S5SvEvBrd	A_J,C3H_HeH,RF_J,C3H_HeJ,BUB_BnJ,AKR_J	0
1	74471571	Usp37	A	G	MODERATE	missense_variant	SEA_GnJ,C57BL_10J,C3H_HeJ,129P2_OlaHsd,BUB_BnJ,AKR_J,CBA_J,BTBR_T+_Itpr3tf_J,LP_J,DBA_2J,C57BL_6NJ,C57BR_cdJ,DBA_1J,A_J,KK_HiJ,NZW_LacJ,C3H_HeH,129S5SvEvBrd,NZB_BlNJ,I_LnJ,RF_J,C58_J,BALB_cJ,129S1_SvImJ,C57L_J,NZO_HlLtJ,FVB_NJ,ST_bJ	NOD_ShiLtJ	1
1	74479703	Usp37	A	T	MODERATE	missense_variant	KK_HiJ,NZW_LacJ,BALB_cJ,RF_J,FVB_NJ,C57BL_10J,BUB_BnJ,C57BL_6NJ,DBA_1J	CBA_J,LP_J,BTBR_T+_Itpr3tf_J,129P2_OlaHsd,AKR_J,DBA_2J,C57BR_cdJ,SEA_GnJ,C3H_HeJ,C57L_J,I_LnJ,129S1_SvImJ,C58_J,ST_bJ,NZO_HlLtJ,A_J,NOD_ShiLtJ,NZB_BlNJ,C3H_HeH,129S5SvEvBrd	0
1	75251851	Ptprn	G	C	MODERATE	missense_variant	C57BL_10J,BTBR_T+_Itpr3tf_J,LP_J,129P2_OlaHsd,DBA_1J,C57BR_cdJ,DBA_2J,C57BL_6NJ,NZW_LacJ,KK_HiJ,NZB_BlNJ,129S5SvEvBrd,C57L_J,C58_J,I_LnJ,129S1_SvImJ,BALB_cJ,FVB_NJ,NZO_HlLtJ	ST_bJ,RF_J,C3H_HeH,A_J,NOD_ShiLtJ,AKR_J,BUB_BnJ,CBA_J,C3H_HeJ,SEA_GnJ	0
1	75258522	Ptprn	C	T	MODERATE	missense_variant	C57L_J,BALB_cJ,RF_J,C58_J,129S1_SvImJ,ST_bJ,FVB_NJ,NZO_HlLtJ,NZW_LacJ,KK_HiJ,NOD_ShiLtJ,A_J,NZB_BlNJ,129S5SvEvBrd,C3H_HeH,CBA_J,LP_J,BTBR_T+_Itpr3tf_J,129P2_OlaHsd,AKR_J,BUB_BnJ,DBA_1J,DBA_2J,C57BR_cdJ,C57BL_6NJ,C57BL_10J,C3H_HeJ	I_LnJ,SEA_GnJ	0
1	84038489	Pid1	C	T	MODERATE	missense_variant,non_coding_transcript_exon_variant	C3H_HeJ,C57BL_10J,SEA_GnJ,DBA_1J,DBA_2J,C57BR_cdJ,C57BL_6NJ,BTBR_T+_Itpr3tf_J,LP_J,CBA_J,AKR_J,BUB_BnJ,129P2_OlaHsd,NZB_BlNJ,129S5SvEvBrd,C3H_HeH,NZW_LacJ,NOD_ShiLtJ,KK_HiJ,A_J,ST_bJ,FVB_NJ,NZO_HlLtJ,C57L_J,I_LnJ,C58_J,BALB_cJ,129S1_SvImJ	RF_J	1
1	84732055	Trip12	A	C	MODERATE	missense_variant	DBA_1J,C57BL_6NJ,DBA_2J,C57BR_cdJ,BTBR_T+_Itpr3tf_J,LP_J,129P2_OlaHsd,C3H_HeJ,C57BL_10J,SEA_GnJ,FVB_NJ,NZO_HlLtJ,C57L_J,C58_J,I_LnJ,BALB_cJ,129S1_SvImJ,NZB_BlNJ,129S5SvEvBrd,C3H_HeH,NZW_LacJ,A_J,KK_HiJ	BUB_BnJ,AKR_J,CBA_J,NOD_ShiLtJ,RF_J,ST_bJ	0
1	84793899	Trip12	A	G	MODERATE	missense_variant	C3H_HeJ,SEA_GnJ,C57BL_10J,DBA_2J,C57BR_cdJ,C57BL_6NJ,DBA_1J,129P2_OlaHsd,LP_J,BTBR_T+_Itpr3tf_J,129S5SvEvBrd,C3H_HeH,NZB_BlNJ,A_J,KK_HiJ,NZW_LacJ,NZO_HlLtJ,FVB_NJ,C58_J,I_LnJ,BALB_cJ,129S1_SvImJ,C57L_J	CBA_J,BUB_BnJ,AKR_J,RF_J,ST_bJ,NOD_ShiLtJ	0
1	84794125	Trip12	A	G	MODERATE	missense_variant	C57BL_10J,SEA_GnJ,C3H_HeJ,BTBR_T+_Itpr3tf_J,LP_J,BUB_BnJ,129P2_OlaHsd,DBA_1J,C57BR_cdJ,DBA_2J,C57BL_6NJ,NZW_LacJ,A_J,KK_HiJ,NZB_BlNJ,C3H_HeH,129S5SvEvBrd,C57L_J,I_LnJ,129S1_SvImJ,C58_J,BALB_cJ,FVB_NJ,NZO_HlLtJ	CBA_J,AKR_J,NOD_ShiLtJ,ST_bJ,RF_J	0
1	91930104	Hdac4	C	T	MODERATE	downstream_gene_variant,missense_variant	KK_HiJ,A_J,NZW_LacJ,C3H_HeH,129S5SvEvBrd,NZB_BlNJ,129S1_SvImJ,RF_J,C58_J,C57L_J,NZO_HlLtJ,FVB_NJ,ST_bJ,C57BL_10J,C3H_HeJ,BUB_BnJ,AKR_J,129P2_OlaHsd,LP_J,CBA_J,C57BL_6NJ,C57BR_cdJ	SEA_GnJ,BTBR_T+_Itpr3tf_J,DBA_1J,DBA_2J,NOD_ShiLtJ,I_LnJ,BALB_cJ	0
1	91955290	Hdac4	C	T	MODERATE	missense_variant&splice_region_variant	NZO_HlLtJ,FVB_NJ,ST_bJ,129S1_SvImJ,RF_J,C58_J,C57L_J,129S5SvEvBrd,C3H_HeH,NZB_BlNJ,KK_HiJ,A_J,NZW_LacJ,C57BR_cdJ,C57BL_6NJ,129P2_OlaHsd,AKR_J,BUB_BnJ,CBA_J,LP_J,C3H_HeJ,C57BL_10J	DBA_2J,DBA_1J,BTBR_T+_Itpr3tf_J,SEA_GnJ,BALB_cJ,I_LnJ,NOD_ShiLtJ	0
1	91975501	Hdac4	C	A	MODERATE	missense_variant	NZO_HlLtJ,FVB_NJ,ST_bJ,C58_J,RF_J,129S1_SvImJ,C57L_J,129S5SvEvBrd,C3H_HeH,NZB_BlNJ,A_J,KK_HiJ,NZW_LacJ,C57BR_cdJ,C57BL_6NJ,BUB_BnJ,AKR_J,129P2_OlaHsd,LP_J,CBA_J,C3H_HeJ,C57BL_10J	DBA_2J,DBA_1J,BTBR_T+_Itpr3tf_J,SEA_GnJ,BALB_cJ,I_LnJ,NOD_ShiLtJ	0
1	127959787	Zranb3	G	A	MODERATE	missense_variant	C3H_HeH,129S5SvEvBrd,NZB_BlNJ,KK_HiJ,A_J,NZW_LacJ,NZO_HlLtJ,FVB_NJ,ST_bJ,129S1_SvImJ,RF_J,I_LnJ,C58_J,BALB_cJ,C57L_J,C3H_HeJ,SEA_GnJ,C57BL_10J,DBA_2J,C57BR_cdJ,C57BL_6NJ,DBA_1J,129P2_OlaHsd,AKR_J,BTBR_T+_Itpr3tf_J,LP_J	CBA_J,BUB_BnJ,NOD_ShiLtJ	0
1	127959819	Zranb3	T	C	MODERATE	missense_variant	C58_J,C57L_J,NZO_HlLtJ,NZW_LacJ,NZB_BlNJ,BTBR_T+_Itpr3tf_J,C57BR_cdJ,C57BL_6NJ,C57BL_10J	C3H_HeH,129S5SvEvBrd,NOD_ShiLtJ,KK_HiJ,A_J,ST_bJ,FVB_NJ,RF_J,I_LnJ,BALB_cJ,129S1_SvImJ,C3H_HeJ,SEA_GnJ,DBA_1J,DBA_2J,LP_J,CBA_J,AKR_J,BUB_BnJ,129P2_OlaHsd	0
1	127960030	Zranb3	A	T	MODERATE	missense_variant	AKR_J,129P2_OlaHsd,LP_J,BTBR_T+_Itpr3tf_J,C57BR_cdJ,DBA_2J,C57BL_6NJ,DBA_1J,SEA_GnJ,C57BL_10J,C3H_HeJ,C58_J,RF_J,I_LnJ,BALB_cJ,129S1_SvImJ,C57L_J,NZO_HlLtJ,FVB_NJ,ST_bJ,A_J,KK_HiJ,NZW_LacJ,C3H_HeH,129S5SvEvBrd,NZB_BlNJ	CBA_J,BUB_BnJ,NOD_ShiLtJ	0
1	127960096	Zranb3	T	G	MODERATE	missense_variant	C57BL_6NJ,C57BR_cdJ,C57BL_10J,C58_J,C57L_J,NZO_HlLtJ,NZW_LacJ	SEA_GnJ,C3H_HeJ,LP_J,BTBR_T+_Itpr3tf_J,CBA_J,AKR_J,BUB_BnJ,129P2_OlaHsd,DBA_1J,DBA_2J,NOD_ShiLtJ,A_J,KK_HiJ,NZB_BlNJ,C3H_HeH,129S5SvEvBrd,BALB_cJ,RF_J,I_LnJ,129S1_SvImJ,ST_bJ,FVB_NJ	0
1	127960831	Zranb3	T	A	MODERATE	downstream_gene_variant,missense_variant	NZB_BlNJ,129S5SvEvBrd,C3H_HeH,NZW_LacJ,A_J,NOD_ShiLtJ,KK_HiJ,ST_bJ,FVB_NJ,NZO_HlLtJ,C57L_J,C58_J,I_LnJ,BALB_cJ,129S1_SvImJ,C3H_HeJ,C57BL_10J,SEA_GnJ,DBA_1J,DBA_2J,C57BL_6NJ,C57BR_cdJ,CBA_J,LP_J,BTBR_T+_Itpr3tf_J,129P2_OlaHsd,BUB_BnJ,AKR_J	RF_J	1
1	127976528	Zranb3	T	C	MODERATE	missense_variant,upstream_gene_variant	AKR_J,BUB_BnJ,129P2_OlaHsd,BTBR_T+_Itpr3tf_J,LP_J,CBA_J,C57BL_6NJ,DBA_2J,C57BR_cdJ,DBA_1J,SEA_GnJ,C57BL_10J,C3H_HeJ,I_LnJ,RF_J,C58_J,BALB_cJ,129S1_SvImJ,C57L_J,NZO_HlLtJ,FVB_NJ,ST_bJ,NOD_ShiLtJ,A_J,KK_HiJ,NZW_LacJ,C3H_HeH,129S5SvEvBrd	NZB_BlNJ	1
1	134972167	Ube2t	C	T	MODERATE	missense_variant,non_coding_transcript_exon_variant	NZW_LacJ,C58_J,BALB_cJ,C57L_J,SEA_GnJ,C57BL_10J,C57BR_cdJ,C57BL_6NJ,LP_J	DBA_2J,DBA_1J,129P2_OlaHsd,BUB_BnJ,AKR_J,CBA_J,BTBR_T+_Itpr3tf_J,C3H_HeJ,NZO_HlLtJ,FVB_NJ,ST_bJ,129S1_SvImJ,RF_J,I_LnJ,C3H_HeH,129S5SvEvBrd,NZB_BlNJ,A_J,NOD_ShiLtJ,KK_HiJ	0
1	175896185	Exo1	A	G	MODERATE	missense_variant	SEA_GnJ,C57BL_10J,C57BR_cdJ,DBA_2J,C57BL_6NJ,DBA_1J,AKR_J,BUB_BnJ,BTBR_T+_Itpr3tf_J,CBA_J,NZB_BlNJ,KK_HiJ,A_J,NZW_LacJ,FVB_NJ,ST_bJ,C58_J,RF_J,C57L_J	129P2_OlaHsd,LP_J,C3H_HeJ,129S1_SvImJ,I_LnJ,BALB_cJ,NZO_HlLtJ,NOD_ShiLtJ,C3H_HeH,129S5SvEvBrd	0
1	175899422	Exo1	A	T	MODERATE	missense_variant	C57BL_10J,C3H_HeJ,BUB_BnJ,AKR_J,129P2_OlaHsd,BTBR_T+_Itpr3tf_J,LP_J,CBA_J,C57BR_cdJ,DBA_2J,C57BL_6NJ,DBA_1J,A_J,NOD_ShiLtJ,KK_HiJ,NZW_LacJ,C3H_HeH,129S5SvEvBrd,NZB_BlNJ,BALB_cJ,RF_J,I_LnJ,C58_J,129S1_SvImJ,C57L_J,NZO_HlLtJ,FVB_NJ	SEA_GnJ,ST_bJ	0
1	175901041	Exo1,Gm23805	C	T	MODERATE	missense_variant,upstream_gene_variant	SEA_GnJ,C57BL_10J,BUB_BnJ,AKR_J,CBA_J,BTBR_T+_Itpr3tf_J,C57BR_cdJ,DBA_2J,C57BL_6NJ,DBA_1J,A_J,KK_HiJ,NZW_LacJ,NZB_BlNJ,C58_J,RF_J,C57L_J,NZO_HlLtJ,FVB_NJ,ST_bJ	LP_J,129P2_OlaHsd,C3H_HeJ,BALB_cJ,I_LnJ,129S1_SvImJ,NOD_ShiLtJ,129S5SvEvBrd,C3H_HeH	0
1	175901050	Exo1,Gm23805	T	C	MODERATE	missense_variant,upstream_gene_variant	ST_bJ,FVB_NJ,C57L_J,I_LnJ,RF_J,129S1_SvImJ,C58_J,BALB_cJ,NZB_BlNJ,C3H_HeH,129S5SvEvBrd,NZW_LacJ,NOD_ShiLtJ,A_J,KK_HiJ,DBA_1J,DBA_2J,C57BR_cdJ,C57BL_6NJ,CBA_J,BTBR_T+_Itpr3tf_J,LP_J,129P2_OlaHsd,BUB_BnJ,AKR_J,C3H_HeJ,C57BL_10J,SEA_GnJ	NZO_HlLtJ	1
1	175901313	Exo1,Gm23805	A	C	MODERATE	missense_variant,upstream_gene_variant	C57BL_10J,SEA_GnJ,BTBR_T+_Itpr3tf_J,CBA_J,AKR_J,BUB_BnJ,DBA_1J,C57BR_cdJ,DBA_2J,C57BL_6NJ,NZW_LacJ,KK_HiJ,A_J,NZB_BlNJ,C57L_J,RF_J,C58_J,ST_bJ,FVB_NJ,NZO_HlLtJ	129S1_SvImJ,I_LnJ,BALB_cJ,129S5SvEvBrd,C3H_HeH,NOD_ShiLtJ,LP_J,129P2_OlaHsd,C3H_HeJ	0
1	175901326	Exo1,Gm23805	T	C	MODERATE	missense_variant,upstream_gene_variant	NZB_BlNJ,KK_HiJ,A_J,NZW_LacJ,FVB_NJ,ST_bJ,C58_J,RF_J,C57L_J,SEA_GnJ,C57BL_10J,C57BR_cdJ,DBA_2J,C57BL_6NJ,DBA_1J,AKR_J,BUB_BnJ,BTBR_T+_Itpr3tf_J,CBA_J	129S5SvEvBrd,C3H_HeH,NOD_ShiLtJ,NZO_HlLtJ,I_LnJ,BALB_cJ,129S1_SvImJ,C3H_HeJ,129P2_OlaHsd,LP_J	0
1	175901368	Exo1,Gm23805	C	T	MODERATE	missense_variant,upstream_gene_variant	BUB_BnJ,AKR_J,CBA_J,BTBR_T+_Itpr3tf_J,DBA_2J,C57BR_cdJ,C57BL_6NJ,DBA_1J,SEA_GnJ,C57BL_10J,RF_J,C58_J,C57L_J,NZO_HlLtJ,FVB_NJ,ST_bJ,KK_HiJ,A_J,NZW_LacJ,NZB_BlNJ	C3H_HeJ,129P2_OlaHsd,LP_J,129S5SvEvBrd,C3H_HeH,NOD_ShiLtJ,I_LnJ,129S1_SvImJ,BALB_cJ	0
1	180855863	Sde2	A	G	MODERATE	missense_variant	NZW_LacJ,NOD_ShiLtJ,KK_HiJ,C3H_HeH,129S5SvEvBrd,129S1_SvImJ,RF_J,BALB_cJ,FVB_NJ,C57BL_10J,SEA_GnJ,C3H_HeJ,BTBR_T+_Itpr3tf_J,LP_J,129P2_OlaHsd,C57BL_6NJ,C57BR_cdJ	DBA_1J,DBA_2J,CBA_J,BUB_BnJ,AKR_J,NZB_BlNJ,A_J,ST_bJ,NZO_HlLtJ,C57L_J,I_LnJ,C58_J	0
1	180862494	Sde2	G	A	MODERATE	missense_variant	C3H_HeJ,SEA_GnJ,C57BL_10J,C57BR_cdJ,DBA_2J,C57BL_6NJ,DBA_1J,129P2_OlaHsd,AKR_J,CBA_J,BTBR_T+_Itpr3tf_J,LP_J,129S5SvEvBrd,C3H_HeH,KK_HiJ,NOD_ShiLtJ,NZW_LacJ,NZO_HlLtJ,FVB_NJ,129S1_SvImJ,RF_J,I_LnJ,C58_J,BALB_cJ,C57L_J	ST_bJ,NZB_BlNJ,A_J,BUB_BnJ	0
1	180862551	Sde2	T	C	MODERATE	missense_variant	KK_HiJ,NOD_ShiLtJ,NZW_LacJ,129S5SvEvBrd,C3H_HeH,RF_J,BALB_cJ,129S1_SvImJ,FVB_NJ,SEA_GnJ,C57BL_10J,C3H_HeJ,129P2_OlaHsd,BTBR_T+_Itpr3tf_J,LP_J,C57BR_cdJ,C57BL_6NJ	CBA_J,BUB_BnJ,AKR_J,DBA_1J,DBA_2J,A_J,NZB_BlNJ,C57L_J,C58_J,I_LnJ,ST_bJ,NZO_HlLtJ	0
1	180862558	Sde2	C	T	MODERATE	missense_variant	C3H_HeJ,C57BL_10J,SEA_GnJ,C57BR_cdJ,C57BL_6NJ,BTBR_T+_Itpr3tf_J,LP_J,129P2_OlaHsd,C3H_HeH,129S5SvEvBrd,NZW_LacJ,NOD_ShiLtJ,KK_HiJ,FVB_NJ,RF_J,129S1_SvImJ,BALB_cJ	BUB_BnJ,AKR_J,CBA_J,DBA_2J,DBA_1J,A_J,NZB_BlNJ,I_LnJ,C58_J,C57L_J,NZO_HlLtJ,ST_bJ	0
1	180862575	Sde2	T	C	MODERATE	missense_variant	C57BL_10J,SEA_GnJ,C3H_HeJ,LP_J,BTBR_T+_Itpr3tf_J,129P2_OlaHsd,C57BL_6NJ,C57BR_cdJ,NZW_LacJ,NOD_ShiLtJ,KK_HiJ,129S5SvEvBrd,C3H_HeH,BALB_cJ,RF_J,129S1_SvImJ,FVB_NJ	DBA_1J,DBA_2J,CBA_J,BUB_BnJ,AKR_J,NZB_BlNJ,A_J,ST_bJ,NZO_HlLtJ,C57L_J,C58_J,I_LnJ	0
1	180862602	Sde2	A	G	MODERATE	missense_variant	SEA_GnJ,C57BL_10J,C3H_HeJ,129P2_OlaHsd,AKR_J,BUB_BnJ,BTBR_T+_Itpr3tf_J,LP_J,C57BL_6NJ,C57BR_cdJ,A_J,NOD_ShiLtJ,KK_HiJ,NZW_LacJ,C3H_HeH,129S5SvEvBrd,NZB_BlNJ,RF_J,I_LnJ,C58_J,BALB_cJ,129S1_SvImJ,C57L_J,NZO_HlLtJ,FVB_NJ,ST_bJ	CBA_J,DBA_2J,DBA_1J	0
1	180862620	Sde2	A	T	MODERATE	missense_variant	C57BR_cdJ,C57BL_6NJ,BTBR_T+_Itpr3tf_J,LP_J,129P2_OlaHsd,C3H_HeJ,C57BL_10J,SEA_GnJ,FVB_NJ,RF_J,BALB_cJ,129S1_SvImJ,129S5SvEvBrd,C3H_HeH,NZW_LacJ,KK_HiJ,NOD_ShiLtJ	A_J,NZB_BlNJ,C58_J,I_LnJ,C57L_J,NZO_HlLtJ,ST_bJ,AKR_J,BUB_BnJ,CBA_J,DBA_2J,DBA_1J	0
1	180862714	Sde2	A	C	MODERATE	missense_variant	C57BR_cdJ,C57BL_6NJ,LP_J,BTBR_T+_Itpr3tf_J,129P2_OlaHsd,C3H_HeJ,C57BL_10J,SEA_GnJ,FVB_NJ,RF_J,129S1_SvImJ,BALB_cJ,C3H_HeH,129S5SvEvBrd,NZW_LacJ,NOD_ShiLtJ,KK_HiJ	BUB_BnJ,AKR_J,CBA_J,DBA_2J,DBA_1J,A_J,NZB_BlNJ,I_LnJ,C58_J,C57L_J,NZO_HlLtJ,ST_bJ	0
1	180862741	Sde2	C	T	MODERATE	missense_variant	SEA_GnJ,C57BL_10J,C3H_HeJ,129P2_OlaHsd,BTBR_T+_Itpr3tf_J,LP_J,C57BR_cdJ,C57BL_6NJ,KK_HiJ,NOD_ShiLtJ,NZW_LacJ,C3H_HeH,129S5SvEvBrd,RF_J,129S1_SvImJ,BALB_cJ,FVB_NJ	CBA_J,BUB_BnJ,AKR_J,DBA_1J,DBA_2J,A_J,NZB_BlNJ,C57L_J,I_LnJ,C58_J,ST_bJ,NZO_HlLtJ	0
1	180862774	Sde2	T	C	MODERATE	missense_variant	129P2_OlaHsd,BTBR_T+_Itpr3tf_J,LP_J,C57BL_6NJ,C57BR_cdJ,SEA_GnJ,C57BL_10J,C3H_HeJ,RF_J,BALB_cJ,129S1_SvImJ,FVB_NJ,KK_HiJ,NOD_ShiLtJ,NZW_LacJ,129S5SvEvBrd,C3H_HeH	DBA_2J,DBA_1J,AKR_J,BUB_BnJ,CBA_J,NZB_BlNJ,A_J,NZO_HlLtJ,ST_bJ,C58_J,I_LnJ,C57L_J	0
1	180866166	Sde2	T	C	MODERATE	missense_variant	C3H_HeJ,SEA_GnJ,C57BL_10J,C57BL_6NJ,C57BR_cdJ,129P2_OlaHsd,LP_J,BTBR_T+_Itpr3tf_J,C3H_HeH,129S5SvEvBrd,NOD_ShiLtJ,KK_HiJ,NZW_LacJ,FVB_NJ,BALB_cJ,RF_J,129S1_SvImJ	CBA_J,AKR_J,BUB_BnJ,DBA_1J,DBA_2J,C57L_J,I_LnJ,C58_J,ST_bJ,NZO_HlLtJ,A_J,NZB_BlNJ	0
1	185455268	Gm2061,Slc30a10	A	G	MODERATE	missense_variant,non_coding_transcript_exon_variant	C57BR_cdJ,C57BL_6NJ,BUB_BnJ,C3H_HeJ,SEA_GnJ,C57BL_10J,NZO_HlLtJ,FVB_NJ,ST_bJ,BALB_cJ,RF_J,C58_J,C57L_J,C3H_HeH,NZB_BlNJ,NOD_ShiLtJ,A_J	DBA_1J,DBA_2J,CBA_J,LP_J,BTBR_T+_Itpr3tf_J,129P2_OlaHsd,AKR_J,I_LnJ,129S1_SvImJ,129S5SvEvBrd,NZW_LacJ,KK_HiJ	0
1	185455496	Gm2061,Slc30a10	A	G	MODERATE	missense_variant,non_coding_transcript_exon_variant	A_J,NOD_ShiLtJ,NZB_BlNJ,C3H_HeH,C57L_J,RF_J,BALB_cJ,C58_J,ST_bJ,FVB_NJ,NZO_HlLtJ,C57BL_10J,SEA_GnJ,C3H_HeJ,BUB_BnJ,C57BL_6NJ,C57BR_cdJ	KK_HiJ,NZW_LacJ,129S5SvEvBrd,129S1_SvImJ,I_LnJ,AKR_J,129P2_OlaHsd,BTBR_T+_Itpr3tf_J,LP_J,CBA_J,DBA_2J,DBA_1J	0
1	185464297	Slc30a10	G	C	MODERATE	missense_variant	RF_J,C58_J,I_LnJ,BALB_cJ,129S1_SvImJ,C57L_J,NZO_HlLtJ,FVB_NJ,ST_bJ,A_J,NOD_ShiLtJ,KK_HiJ,NZW_LacJ,C3H_HeH,129S5SvEvBrd,NZB_BlNJ,BUB_BnJ,AKR_J,129P2_OlaHsd,LP_J,BTBR_T+_Itpr3tf_J,C57BL_6NJ,C57BR_cdJ,SEA_GnJ,C57BL_10J,C3H_HeJ	DBA_1J,DBA_2J,CBA_J	0
1	185464421	Slc30a10	T	C	MODERATE	missense_variant	C57BR_cdJ,C57BL_6NJ,BUB_BnJ,C3H_HeJ,SEA_GnJ,C57BL_10J,NZO_HlLtJ,FVB_NJ,ST_bJ,RF_J,C58_J,BALB_cJ,C57L_J,C3H_HeH,NZB_BlNJ,NOD_ShiLtJ,A_J	129S5SvEvBrd,KK_HiJ,NZW_LacJ,I_LnJ,129S1_SvImJ,DBA_2J,DBA_1J,129P2_OlaHsd,AKR_J,CBA_J,LP_J,BTBR_T+_Itpr3tf_J	0
1	185464533	Slc30a10	A	G	MODERATE	missense_variant	C57BL_6NJ,C57BR_cdJ,129P2_OlaHsd,AKR_J,BUB_BnJ,BTBR_T+_Itpr3tf_J,LP_J,C3H_HeJ,SEA_GnJ,C57BL_10J,NZO_HlLtJ,FVB_NJ,ST_bJ,RF_J,I_LnJ,BALB_cJ,C58_J,129S1_SvImJ,C57L_J,129S5SvEvBrd,C3H_HeH,NZB_BlNJ,NOD_ShiLtJ,A_J,KK_HiJ,NZW_LacJ	CBA_J,DBA_1J,DBA_2J	0
2	10092051	Itih2,Kin	C	T	MODERATE	downstream_gene_variant,missense_variant,non_coding_transcript_exon_variant	NZW_LacJ,NOD_ShiLtJ,A_J,KK_HiJ,NZB_BlNJ,C3H_HeH,129S5SvEvBrd,C57L_J,129S1_SvImJ,RF_J,C58_J,BALB_cJ,ST_bJ,FVB_NJ,NZO_HlLtJ,C57BL_10J,SEA_GnJ,C3H_HeJ,CBA_J,BTBR_T+_Itpr3tf_J,LP_J,129P2_OlaHsd,AKR_J,BUB_BnJ,DBA_1J,DBA_2J,C57BR_cdJ,C57BL_6NJ	I_LnJ	1
2	11767605	Fbxo18	G	C	MODERATE	downstream_gene_variant,missense_variant,non_coding_transcript_exon_variant	NZB_BlNJ,129S5SvEvBrd,C3H_HeH,NZW_LacJ,KK_HiJ,A_J,ST_bJ,FVB_NJ,NZO_HlLtJ,C57L_J,RF_J,129S1_SvImJ,I_LnJ,C58_J,BALB_cJ,C3H_HeJ,C57BL_10J,SEA_GnJ,DBA_1J,C57BL_6NJ,DBA_2J,C57BR_cdJ,CBA_J,BTBR_T+_Itpr3tf_J,LP_J,129P2_OlaHsd,AKR_J,BUB_BnJ	NOD_ShiLtJ	1
2	19371701	Msrb2	G	A	MODERATE	intron_variant,missense_variant,non_coding_transcript_exon_variant,upstream_gene_variant	NZO_HlLtJ,FVB_NJ,ST_bJ,RF_J,I_LnJ,BALB_cJ,C58_J,129S1_SvImJ,C57L_J,C3H_HeH,129S5SvEvBrd,NZB_BlNJ,KK_HiJ,A_J,NZW_LacJ,DBA_2J,C57BL_6NJ,C57BR_cdJ,DBA_1J,BUB_BnJ,AKR_J,129P2_OlaHsd,BTBR_T+_Itpr3tf_J,LP_J,CBA_J,C3H_HeJ,SEA_GnJ,C57BL_10J	NOD_ShiLtJ	1
2	19394284	Msrb2	G	A	MODERATE	downstream_gene_variant,missense_variant	C57L_J,I_LnJ,RF_J,BALB_cJ,C58_J,129S1_SvImJ,ST_bJ,FVB_NJ,NZO_HlLtJ,NZW_LacJ,KK_HiJ,A_J,NZB_BlNJ,C3H_HeH,129S5SvEvBrd,CBA_J,BTBR_T+_Itpr3tf_J,LP_J,129P2_OlaHsd,BUB_BnJ,AKR_J,DBA_1J,DBA_2J,C57BL_6NJ,C57BR_cdJ,C57BL_10J,SEA_GnJ,C3H_HeJ	NOD_ShiLtJ	1
2	29064858	Ttf1	A	C	MODERATE	missense_variant,non_coding_transcript_exon_variant	C3H_HeH,NZB_BlNJ,NOD_ShiLtJ,KK_HiJ,A_J,NZW_LacJ,NZO_HlLtJ,FVB_NJ,ST_bJ,RF_J,I_LnJ,C58_J,BALB_cJ,C57L_J,C3H_HeJ,SEA_GnJ,C57BL_10J,C57BL_6NJ,DBA_2J,C57BR_cdJ,DBA_1J,AKR_J,BUB_BnJ,CBA_J,BTBR_T+_Itpr3tf_J	129S1_SvImJ,129S5SvEvBrd,129P2_OlaHsd,LP_J	0
2	29064860	Ttf1	C	T	MODERATE	missense_variant,non_coding_transcript_exon_variant	NZB_BlNJ,C3H_HeH,NZW_LacJ,NOD_ShiLtJ,A_J,KK_HiJ,ST_bJ,FVB_NJ,NZO_HlLtJ,C57L_J,RF_J,I_LnJ,C58_J,BALB_cJ,C3H_HeJ,C57BL_10J,SEA_GnJ,DBA_1J,DBA_2J,C57BR_cdJ,C57BL_6NJ,BTBR_T+_Itpr3tf_J,CBA_J,BUB_BnJ,AKR_J	129P2_OlaHsd,LP_J,129S1_SvImJ,129S5SvEvBrd	0
2	29064882	Ttf1	C	A	MODERATE	missense_variant,non_coding_transcript_exon_variant	C3H_HeJ,C57BL_10J,SEA_GnJ,DBA_1J,C57BR_cdJ,DBA_2J,C57BL_6NJ,CBA_J,BTBR_T+_Itpr3tf_J,BUB_BnJ,AKR_J,NZB_BlNJ,C3H_HeH,NZW_LacJ,A_J,NOD_ShiLtJ,KK_HiJ,ST_bJ,FVB_NJ,NZO_HlLtJ,C57L_J,I_LnJ,RF_J,C58_J,BALB_cJ	129P2_OlaHsd,LP_J,129S5SvEvBrd,129S1_SvImJ	0
2	29064947	Ttf1	A	G	MODERATE	missense_variant,non_coding_transcript_exon_variant	NZW_LacJ,NOD_ShiLtJ,A_J,KK_HiJ,NZB_BlNJ,C3H_HeH,C57L_J,C58_J,RF_J,I_LnJ,BALB_cJ,ST_bJ,FVB_NJ,NZO_HlLtJ,C57BL_10J,SEA_GnJ,C3H_HeJ,CBA_J,BTBR_T+_Itpr3tf_J,BUB_BnJ,AKR_J,DBA_1J,DBA_2J,C57BL_6NJ,C57BR_cdJ	129S5SvEvBrd,129S1_SvImJ,LP_J,129P2_OlaHsd	0
2	29065034	Ttf1	T	G	MODERATE	missense_variant,non_coding_transcript_exon_variant	DBA_1J,DBA_2J,C57BL_6NJ,C57BR_cdJ,CBA_J,BTBR_T+_Itpr3tf_J,AKR_J,BUB_BnJ,C3H_HeJ,C57BL_10J,SEA_GnJ,ST_bJ,FVB_NJ,NZO_HlLtJ,C57L_J,I_LnJ,RF_J,BALB_cJ,C58_J,NZB_BlNJ,C3H_HeH,NZW_LacJ,A_J,NOD_ShiLtJ,KK_HiJ	129S1_SvImJ,129S5SvEvBrd,129P2_OlaHsd,LP_J	0
2	29084809	Gm13393,Ttf1	G	C	MODERATE	downstream_gene_variant,missense_variant,non_coding_transcript_exon_variant,upstream_gene_variant	C58_J,RF_J,I_LnJ,BALB_cJ,C57L_J,NZO_HlLtJ,FVB_NJ,ST_bJ,NOD_ShiLtJ,KK_HiJ,A_J,NZW_LacJ,C3H_HeH,NZB_BlNJ,AKR_J,BUB_BnJ,BTBR_T+_Itpr3tf_J,CBA_J,DBA_2J,C57BL_6NJ,C57BR_cdJ,DBA_1J,SEA_GnJ,C57BL_10J,C3H_HeJ	129S1_SvImJ,129S5SvEvBrd,129P2_OlaHsd,LP_J	0
2	31800274	Abl1	A	G	MODERATE	downstream_gene_variant,missense_variant,non_coding_transcript_exon_variant	ST_bJ,FVB_NJ,C57L_J,129S1_SvImJ,RF_J,I_LnJ,C58_J,BALB_cJ,NZB_BlNJ,C3H_HeH,129S5SvEvBrd,NZW_LacJ,NOD_ShiLtJ,KK_HiJ,A_J,DBA_1J,C57BL_6NJ,DBA_2J,C57BR_cdJ,CBA_J,BTBR_T+_Itpr3tf_J,LP_J,129P2_OlaHsd,BUB_BnJ,AKR_J,C3H_HeJ,C57BL_10J,SEA_GnJ	NZO_HlLtJ	1
2	31800893	Abl1	A	C	MODERATE	downstream_gene_variant,missense_variant	C57BR_cdJ,DBA_2J,C57BL_6NJ,DBA_1J,129P2_OlaHsd,AKR_J,BUB_BnJ,CBA_J,BTBR_T+_Itpr3tf_J,LP_J,C3H_HeJ,SEA_GnJ,C57BL_10J,FVB_NJ,ST_bJ,I_LnJ,RF_J,C58_J,129S1_SvImJ,BALB_cJ,C57L_J,129S5SvEvBrd,C3H_HeH,NZB_BlNJ,KK_HiJ,NOD_ShiLtJ,A_J,NZW_LacJ	NZO_HlLtJ	1
2	31801030	Abl1	A	G	MODERATE	downstream_gene_variant,missense_variant	DBA_1J,C57BL_6NJ,DBA_2J,C57BR_cdJ,BTBR_T+_Itpr3tf_J,LP_J,CBA_J,BUB_BnJ,AKR_J,129P2_OlaHsd,C3H_HeJ,C57BL_10J,SEA_GnJ,ST_bJ,FVB_NJ,C57L_J,RF_J,BALB_cJ,I_LnJ,C58_J,129S1_SvImJ,NZB_BlNJ,C3H_HeH,129S5SvEvBrd,NZW_LacJ,NOD_ShiLtJ,A_J,KK_HiJ	NZO_HlLtJ	1
2	31801052	Abl1	T	C	MODERATE	downstream_gene_variant,missense_variant	C3H_HeH,129S5SvEvBrd,NZB_BlNJ,NOD_ShiLtJ,A_J,KK_HiJ,NZW_LacJ,FVB_NJ,ST_bJ,129S1_SvImJ,RF_J,I_LnJ,C58_J,BALB_cJ,C57L_J,C3H_HeJ,SEA_GnJ,C57BL_10J,DBA_2J,C57BR_cdJ,C57BL_6NJ,DBA_1J,AKR_J,BUB_BnJ,129P2_OlaHsd,LP_J,BTBR_T+_Itpr3tf_J,CBA_J	NZO_HlLtJ	1
2	31801304	Abl1,Qrfp	C	T	MODERATE	downstream_gene_variant,missense_variant	FVB_NJ,ST_bJ,RF_J,C58_J,I_LnJ,129S1_SvImJ,BALB_cJ,C57L_J,129S5SvEvBrd,C3H_HeH,NZB_BlNJ,A_J,NOD_ShiLtJ,KK_HiJ,NZW_LacJ,DBA_2J,C57BL_6NJ,C57BR_cdJ,DBA_1J,129P2_OlaHsd,BUB_BnJ,AKR_J,CBA_J,LP_J,BTBR_T+_Itpr3tf_J,C3H_HeJ,SEA_GnJ,C57BL_10J	NZO_HlLtJ	1
2	31801891	Abl1,Qrfp	C	T	MODERATE	downstream_gene_variant,missense_variant	C57L_J,RF_J,I_LnJ,129S1_SvImJ,BALB_cJ,ST_bJ,FVB_NJ,NZO_HlLtJ,NZW_LacJ,KK_HiJ,NOD_ShiLtJ,A_J,NZB_BlNJ,129S5SvEvBrd,C3H_HeH,BTBR_T+_Itpr3tf_J,LP_J,CBA_J,AKR_J,129P2_OlaHsd,DBA_1J,DBA_2J,C57BR_cdJ,C57BL_6NJ,C57BL_10J,SEA_GnJ,C3H_HeJ	C58_J,BUB_BnJ	0
2	52094624	Rif1	C	G	MODERATE	missense_variant,non_coding_transcript_exon_variant	C58_J,BALB_cJ,C57L_J,NZO_HlLtJ,ST_bJ,C57BL_10J,BTBR_T+_Itpr3tf_J,LP_J,C57BR_cdJ,C57BL_6NJ	C3H_HeJ,SEA_GnJ,DBA_1J,DBA_2J,CBA_J,129P2_OlaHsd,BUB_BnJ,AKR_J,NZB_BlNJ,C3H_HeH,129S5SvEvBrd,NZW_LacJ,NOD_ShiLtJ,A_J,KK_HiJ,FVB_NJ,RF_J,I_LnJ,129S1_SvImJ	0
2	52094641	Rif1	A	G	MODERATE	missense_variant,non_coding_transcript_exon_variant	C57BL_6NJ,C57BR_cdJ,BTBR_T+_Itpr3tf_J,LP_J,C57BL_10J,NZO_HlLtJ,ST_bJ,C58_J,BALB_cJ,C57L_J	C3H_HeH,129S5SvEvBrd,NZB_BlNJ,NOD_ShiLtJ,A_J,KK_HiJ,NZW_LacJ,FVB_NJ,I_LnJ,RF_J,129S1_SvImJ,C3H_HeJ,SEA_GnJ,DBA_2J,DBA_1J,129P2_OlaHsd,BUB_BnJ,AKR_J,CBA_J	0
2	52094653	Rif1	A	G	MODERATE	missense_variant,non_coding_transcript_exon_variant	C57BR_cdJ,C57BL_6NJ,LP_J,BTBR_T+_Itpr3tf_J,C57BL_10J,ST_bJ,NZO_HlLtJ,C57L_J,C58_J,BALB_cJ	C3H_HeJ,SEA_GnJ,DBA_1J,DBA_2J,CBA_J,BUB_BnJ,AKR_J,129P2_OlaHsd,NZB_BlNJ,C3H_HeH,129S5SvEvBrd,NZW_LacJ,KK_HiJ,NOD_ShiLtJ,A_J,FVB_NJ,RF_J,129S1_SvImJ,I_LnJ	0
2	52098420	Rif1	T	G	MODERATE	missense_variant,non_coding_transcript_exon_variant	BALB_cJ,C58_J,C57L_J,NZO_HlLtJ,ST_bJ,BTBR_T+_Itpr3tf_J,LP_J,C57BR_cdJ,C57BL_6NJ,C57BL_10J	CBA_J,129P2_OlaHsd,AKR_J,BUB_BnJ,DBA_1J,DBA_2J,SEA_GnJ,C3H_HeJ,129S1_SvImJ,RF_J,I_LnJ,FVB_NJ,NZW_LacJ,KK_HiJ,NOD_ShiLtJ,A_J,NZB_BlNJ,129S5SvEvBrd,C3H_HeH	0
2	52098499	Rif1	T	C	MODERATE	downstream_gene_variant,missense_variant,non_coding_transcript_exon_variant	ST_bJ,NZO_HlLtJ,C57L_J,BALB_cJ,C58_J,C57BR_cdJ,C57BL_6NJ,BTBR_T+_Itpr3tf_J,LP_J,C57BL_10J	DBA_1J,DBA_2J,CBA_J,BUB_BnJ,AKR_J,129P2_OlaHsd,C3H_HeJ,SEA_GnJ,FVB_NJ,RF_J,I_LnJ,129S1_SvImJ,NZB_BlNJ,129S5SvEvBrd,C3H_HeH,NZW_LacJ,NOD_ShiLtJ,A_J,KK_HiJ	0
2	52106930	Rif1	T	G	MODERATE	missense_variant,non_coding_transcript_exon_variant,upstream_gene_variant	NZO_HlLtJ,FVB_NJ,ST_bJ,C58_J,BALB_cJ,C57L_J,C57BL_10J,C57BL_6NJ,C57BR_cdJ,BTBR_T+_Itpr3tf_J,LP_J	C3H_HeJ,SEA_GnJ,DBA_1J,DBA_2J,CBA_J,129P2_OlaHsd,BUB_BnJ,AKR_J,NZB_BlNJ,C3H_HeH,129S5SvEvBrd,NZW_LacJ,A_J,NOD_ShiLtJ,KK_HiJ,RF_J,I_LnJ,129S1_SvImJ	0
2	52106982	Rif1	T	G	MODERATE	missense_variant,non_coding_transcript_exon_variant,upstream_gene_variant	I_LnJ,RF_J,C58_J,129S1_SvImJ,BALB_cJ,C57L_J,NZO_HlLtJ,ST_bJ,A_J,NOD_ShiLtJ,KK_HiJ,NZW_LacJ,C3H_HeH,129S5SvEvBrd,NZB_BlNJ,129P2_OlaHsd,BUB_BnJ,AKR_J,CBA_J,LP_J,BTBR_T+_Itpr3tf_J,DBA_2J,C57BR_cdJ,C57BL_6NJ,DBA_1J,SEA_GnJ,C57BL_10J,C3H_HeJ	FVB_NJ	1
2	52109921	Rif1	T	C	MODERATE	downstream_gene_variant,missense_variant,upstream_gene_variant	NZO_HlLtJ,FVB_NJ,ST_bJ,C58_J,BALB_cJ,C57L_J,C57BL_10J,C57BR_cdJ,C57BL_6NJ,BTBR_T+_Itpr3tf_J,LP_J	C3H_HeJ,SEA_GnJ,DBA_1J,DBA_2J,CBA_J,129P2_OlaHsd,AKR_J,BUB_BnJ,NZB_BlNJ,129S5SvEvBrd,C3H_HeH,NZW_LacJ,NOD_ShiLtJ,A_J,KK_HiJ,RF_J,I_LnJ,129S1_SvImJ	0
2	52110091	Rif1	T	A	MODERATE	downstream_gene_variant,missense_variant,upstream_gene_variant	C57BL_6NJ,C57BR_cdJ,BTBR_T+_Itpr3tf_J,LP_J,C57BL_10J,ST_bJ,NZO_HlLtJ,C57L_J,BALB_cJ,C58_J	NZB_BlNJ,C3H_HeH,129S5SvEvBrd,NZW_LacJ,A_J,NOD_ShiLtJ,KK_HiJ,FVB_NJ,RF_J,I_LnJ,129S1_SvImJ,C3H_HeJ,SEA_GnJ,DBA_1J,DBA_2J,CBA_J,AKR_J,BUB_BnJ,129P2_OlaHsd	0
2	52110270	Rif1	A	G	MODERATE	downstream_gene_variant,missense_variant,upstream_gene_variant	LP_J,BTBR_T+_Itpr3tf_J,C57BR_cdJ,C57BL_6NJ,C57BL_10J,C57L_J,BALB_cJ,C58_J,ST_bJ,NZO_HlLtJ	FVB_NJ,I_LnJ,RF_J,129S1_SvImJ,129S5SvEvBrd,C3H_HeH,NZB_BlNJ,KK_HiJ,NOD_ShiLtJ,A_J,NZW_LacJ,DBA_2J,DBA_1J,BUB_BnJ,AKR_J,129P2_OlaHsd,CBA_J,C3H_HeJ,SEA_GnJ	0
2	52111306	Rif1	G	T	MODERATE	downstream_gene_variant,missense_variant,non_coding_transcript_exon_variant,upstream_gene_variant	BTBR_T+_Itpr3tf_J,LP_J,C57BR_cdJ,C57BL_6NJ,C57BL_10J,BALB_cJ,C58_J,C57L_J,NZO_HlLtJ,ST_bJ	I_LnJ,RF_J,129S1_SvImJ,FVB_NJ,NZW_LacJ,NOD_ShiLtJ,A_J,KK_HiJ,NZB_BlNJ,C3H_HeH,129S5SvEvBrd,CBA_J,129P2_OlaHsd,AKR_J,BUB_BnJ,DBA_1J,DBA_2J,SEA_GnJ,C3H_HeJ	0
2	52111451	Rif1	G	T	MODERATE	downstream_gene_variant,missense_variant,non_coding_transcript_exon_variant,upstream_gene_variant	C3H_HeJ,C57BL_10J,SEA_GnJ,DBA_1J,DBA_2J,C57BR_cdJ,C57BL_6NJ,CBA_J,LP_J,BTBR_T+_Itpr3tf_J,129P2_OlaHsd,AKR_J,BUB_BnJ,NZB_BlNJ,129S5SvEvBrd,C3H_HeH,NZW_LacJ,NOD_ShiLtJ,A_J,KK_HiJ,ST_bJ,NZO_HlLtJ,C57L_J,I_LnJ,RF_J,C58_J,BALB_cJ,129S1_SvImJ	FVB_NJ	1
2	52111568	Rif1	A	C	MODERATE	downstream_gene_variant,missense_variant,non_coding_transcript_exon_variant,upstream_gene_variant	BALB_cJ,C58_J,C57L_J,NZO_HlLtJ,ST_bJ,C57BL_10J,BTBR_T+_Itpr3tf_J,LP_J,C57BL_6NJ,C57BR_cdJ	NZB_BlNJ,129S5SvEvBrd,C3H_HeH,NZW_LacJ,KK_HiJ,NOD_ShiLtJ,A_J,FVB_NJ,RF_J,I_LnJ,129S1_SvImJ,C3H_HeJ,SEA_GnJ,DBA_1J,DBA_2J,CBA_J,129P2_OlaHsd,BUB_BnJ,AKR_J	0
2	52111718	Rif1	T	C	MODERATE	downstream_gene_variant,missense_variant,non_coding_transcript_exon_variant,upstream_gene_variant	DBA_2J,C57BR_cdJ,C57BL_6NJ,DBA_1J,129P2_OlaHsd,AKR_J,BUB_BnJ,CBA_J,LP_J,BTBR_T+_Itpr3tf_J,C3H_HeJ,SEA_GnJ,C57BL_10J,NZO_HlLtJ,ST_bJ,C58_J,RF_J,I_LnJ,129S1_SvImJ,BALB_cJ,C57L_J,129S5SvEvBrd,C3H_HeH,NZB_BlNJ,NOD_ShiLtJ,A_J,KK_HiJ,NZW_LacJ	FVB_NJ	1
2	52111870	Rif1	G	T	MODERATE	downstream_gene_variant,missense_variant,non_coding_transcript_exon_variant,upstream_gene_variant	C57BL_10J,C57BR_cdJ,C57BL_6NJ,BTBR_T+_Itpr3tf_J,LP_J,NZO_HlLtJ,ST_bJ,C58_J,BALB_cJ,C57L_J	129P2_OlaHsd,BUB_BnJ,AKR_J,CBA_J,DBA_2J,DBA_1J,SEA_GnJ,C3H_HeJ,RF_J,I_LnJ,129S1_SvImJ,FVB_NJ,NOD_ShiLtJ,KK_HiJ,A_J,NZW_LacJ,129S5SvEvBrd,C3H_HeH,NZB_BlNJ	0
2	52111921	Rif1	G	A	MODERATE	downstream_gene_variant,missense_variant,non_coding_transcript_exon_variant,upstream_gene_variant	C3H_HeJ,SEA_GnJ,C57BL_10J,C57BR_cdJ,DBA_2J,C57BL_6NJ,DBA_1J,BUB_BnJ,AKR_J,129P2_OlaHsd,LP_J,BTBR_T+_Itpr3tf_J,CBA_J,C3H_HeH,129S5SvEvBrd,NZB_BlNJ,NOD_ShiLtJ,KK_HiJ,A_J,NZW_LacJ,NZO_HlLtJ,ST_bJ,RF_J,C58_J,I_LnJ,BALB_cJ,129S1_SvImJ,C57L_J	FVB_NJ	1
2	52111948	Rif1	C	T	MODERATE	downstream_gene_variant,missense_variant,non_coding_transcript_exon_variant,upstream_gene_variant	C57BL_10J,BTBR_T+_Itpr3tf_J,LP_J,C57BL_6NJ,C57BR_cdJ,C57L_J,BALB_cJ,C58_J,ST_bJ,NZO_HlLtJ	RF_J,I_LnJ,129S1_SvImJ,FVB_NJ,KK_HiJ,NOD_ShiLtJ,A_J,NZW_LacJ,129S5SvEvBrd,C3H_HeH,NZB_BlNJ,BUB_BnJ,AKR_J,129P2_OlaHsd,CBA_J,DBA_2J,DBA_1J,SEA_GnJ,C3H_HeJ	0
2	52111963	Rif1	G	A	MODERATE	downstream_gene_variant,missense_variant,non_coding_transcript_exon_variant,upstream_gene_variant	LP_J,BTBR_T+_Itpr3tf_J,C57BR_cdJ,C57BL_6NJ,C57BL_10J,C57L_J,BALB_cJ,C58_J,ST_bJ,NZO_HlLtJ	C3H_HeJ,SEA_GnJ,DBA_2J,DBA_1J,BUB_BnJ,AKR_J,129P2_OlaHsd,CBA_J,129S5SvEvBrd,C3H_HeH,NZB_BlNJ,KK_HiJ,NOD_ShiLtJ,A_J,NZW_LacJ,FVB_NJ,129S1_SvImJ,RF_J,I_LnJ	0
2	52112310	Rif1	A	C	MODERATE	downstream_gene_variant,missense_variant,non_coding_transcript_exon_variant	NZO_HlLtJ,FVB_NJ,ST_bJ,BALB_cJ,C58_J,C57L_J,C57BL_10J,C57BL_6NJ,C57BR_cdJ,BTBR_T+_Itpr3tf_J,LP_J	NZW_LacJ,NOD_ShiLtJ,KK_HiJ,A_J,NZB_BlNJ,129S5SvEvBrd,C3H_HeH,129S1_SvImJ,RF_J,I_LnJ,SEA_GnJ,C3H_HeJ,CBA_J,129P2_OlaHsd,BUB_BnJ,AKR_J,DBA_1J,DBA_2J	0
2	52112545	Rif1	C	T	MODERATE	downstream_gene_variant,missense_variant,non_coding_transcript_exon_variant	C57L_J,C58_J,BALB_cJ,ST_bJ,NZO_HlLtJ,LP_J,BTBR_T+_Itpr3tf_J,C57BR_cdJ,C57BL_6NJ,C57BL_10J	C3H_HeJ,SEA_GnJ,DBA_2J,DBA_1J,BUB_BnJ,AKR_J,129P2_OlaHsd,CBA_J,129S5SvEvBrd,C3H_HeH,NZB_BlNJ,NOD_ShiLtJ,KK_HiJ,A_J,NZW_LacJ,FVB_NJ,I_LnJ,RF_J,129S1_SvImJ	0
2	52112627	Rif1	T	C	MODERATE	downstream_gene_variant,missense_variant,non_coding_transcript_exon_variant	LP_J,BTBR_T+_Itpr3tf_J,C57BL_6NJ,C57BR_cdJ,C57BL_10J,C58_J,BALB_cJ,C57L_J,NZO_HlLtJ,ST_bJ	129S1_SvImJ,RF_J,I_LnJ,FVB_NJ,NZW_LacJ,A_J,NOD_ShiLtJ,KK_HiJ,NZB_BlNJ,129S5SvEvBrd,C3H_HeH,CBA_J,129P2_OlaHsd,BUB_BnJ,AKR_J,DBA_1J,DBA_2J,SEA_GnJ,C3H_HeJ	0
2	52112712	Rif1	T	A	MODERATE	downstream_gene_variant,missense_variant,non_coding_transcript_exon_variant	BALB_cJ,C58_J,C57L_J,NZO_HlLtJ,ST_bJ,LP_J,BTBR_T+_Itpr3tf_J,C57BL_6NJ,C57BR_cdJ,C57BL_10J	129S1_SvImJ,RF_J,I_LnJ,FVB_NJ,NZW_LacJ,A_J,NOD_ShiLtJ,KK_HiJ,NZB_BlNJ,C3H_HeH,129S5SvEvBrd,CBA_J,129P2_OlaHsd,BUB_BnJ,AKR_J,DBA_1J,DBA_2J,SEA_GnJ,C3H_HeJ	0
2	60433351	Pla2r1	T	C	MODERATE	missense_variant	ST_bJ,FVB_NJ,NZO_HlLtJ,C57L_J,RF_J,I_LnJ,C58_J,BALB_cJ,NZB_BlNJ,C3H_HeH,NZW_LacJ,NOD_ShiLtJ,KK_HiJ,A_J,DBA_1J,C57BL_6NJ,DBA_2J,C57BR_cdJ,CBA_J,BTBR_T+_Itpr3tf_J,BUB_BnJ,AKR_J,C3H_HeJ,C57BL_10J,SEA_GnJ	129S5SvEvBrd,129S1_SvImJ,129P2_OlaHsd,LP_J	0
2	60495352	Pla2r1	C	T	MODERATE	missense_variant,non_coding_transcript_exon_variant	C3H_HeJ,C57BL_10J,SEA_GnJ,DBA_1J,DBA_2J,C57BL_6NJ,C57BR_cdJ,BTBR_T+_Itpr3tf_J,CBA_J,BUB_BnJ,AKR_J,NZB_BlNJ,C3H_HeH,NZW_LacJ,A_J,NOD_ShiLtJ,KK_HiJ,ST_bJ,FVB_NJ,NZO_HlLtJ,C57L_J,RF_J,I_LnJ,C58_J,BALB_cJ	129S1_SvImJ,129S5SvEvBrd,129P2_OlaHsd,LP_J	0
2	60502100	Pla2r1	T	C	MODERATE	missense_variant,non_coding_transcript_exon_variant	DBA_1J,DBA_2J,C57BR_cdJ,C57BL_6NJ,CBA_J,BTBR_T+_Itpr3tf_J,BUB_BnJ,AKR_J,C3H_HeJ,C57BL_10J,SEA_GnJ,ST_bJ,FVB_NJ,NZO_HlLtJ,C57L_J,RF_J,I_LnJ,BALB_cJ,C58_J,NZB_BlNJ,C3H_HeH,NZW_LacJ,KK_HiJ,NOD_ShiLtJ,A_J	129S5SvEvBrd,129S1_SvImJ,LP_J,129P2_OlaHsd	0
2	60504234	Pla2r1	C	T	MODERATE	missense_variant,non_coding_transcript_exon_variant	C3H_HeH,NZB_BlNJ,A_J,NOD_ShiLtJ,KK_HiJ,NZW_LacJ,NZO_HlLtJ,FVB_NJ,ST_bJ,BALB_cJ,RF_J,I_LnJ,C58_J,C57L_J,C3H_HeJ,SEA_GnJ,C57BL_10J,DBA_2J,C57BR_cdJ,C57BL_6NJ,DBA_1J,AKR_J,BUB_BnJ,BTBR_T+_Itpr3tf_J,CBA_J	129P2_OlaHsd,LP_J,129S5SvEvBrd,129S1_SvImJ	0
2	60504300	Pla2r1	T	C	MODERATE	missense_variant,non_coding_transcript_exon_variant	NZW_LacJ,NOD_ShiLtJ,KK_HiJ,A_J,NZB_BlNJ,C3H_HeH,C57L_J,C58_J,RF_J,I_LnJ,BALB_cJ,ST_bJ,FVB_NJ,NZO_HlLtJ,C57BL_10J,SEA_GnJ,C3H_HeJ,BTBR_T+_Itpr3tf_J,CBA_J,AKR_J,BUB_BnJ,DBA_1J,C57BR_cdJ,DBA_2J,C57BL_6NJ	129S5SvEvBrd,129S1_SvImJ,LP_J,129P2_OlaHsd	0
2	60514995	Pla2r1	A	G	MODERATE	missense_variant,non_coding_transcript_exon_variant	A_J,NOD_ShiLtJ,KK_HiJ,NZW_LacJ,C3H_HeH,NZB_BlNJ,I_LnJ,RF_J,BALB_cJ,C58_J,C57L_J,NZO_HlLtJ,FVB_NJ,ST_bJ,SEA_GnJ,C57BL_10J,C3H_HeJ,BUB_BnJ,AKR_J,BTBR_T+_Itpr3tf_J,CBA_J,DBA_2J,C57BL_6NJ,C57BR_cdJ,DBA_1J	129S5SvEvBrd,129S1_SvImJ,LP_J,129P2_OlaHsd	0
2	60522889	Pla2r1	G	A	MODERATE	missense_variant,non_coding_transcript_exon_variant	NZB_BlNJ,C3H_HeH,NZW_LacJ,KK_HiJ,NOD_ShiLtJ,A_J,ST_bJ,FVB_NJ,NZO_HlLtJ,C57L_J,RF_J,C58_J,I_LnJ,BALB_cJ,C3H_HeJ,C57BL_10J,SEA_GnJ,DBA_1J,C57BL_6NJ,DBA_2J,C57BR_cdJ,BTBR_T+_Itpr3tf_J,CBA_J,AKR_J,BUB_BnJ	129S1_SvImJ,129S5SvEvBrd,LP_J,129P2_OlaHsd	0
2	75676126	Nfe2l2	A	T	MODERATE	missense_variant	NZO_HlLtJ,FVB_NJ,ST_bJ,I_LnJ,RF_J,C58_J,129S1_SvImJ,BALB_cJ,C57L_J,129S5SvEvBrd,C3H_HeH,NZB_BlNJ,NOD_ShiLtJ,KK_HiJ,A_J,NZW_LacJ,C57BR_cdJ,DBA_2J,C57BL_6NJ,DBA_1J,AKR_J,BUB_BnJ,129P2_OlaHsd,BTBR_T+_Itpr3tf_J,LP_J,CBA_J,C3H_HeJ,C57BL_10J	SEA_GnJ	1
2	75676571	Nfe2l2	G	A	MODERATE	missense_variant	RF_J,129S1_SvImJ,I_LnJ,C58_J,BALB_cJ,C57L_J,NZO_HlLtJ,FVB_NJ,ST_bJ,KK_HiJ,NOD_ShiLtJ,A_J,NZW_LacJ,129S5SvEvBrd,C3H_HeH,NZB_BlNJ,129P2_OlaHsd,AKR_J,BUB_BnJ,CBA_J,LP_J,BTBR_T+_Itpr3tf_J,DBA_2J,C57BL_6NJ,C57BR_cdJ,DBA_1J,C57BL_10J,C3H_HeJ	SEA_GnJ	1
2	85054332	Tnks1bp1	T	C	MODERATE	downstream_gene_variant,intron_variant,missense_variant,non_coding_transcript_exon_variant,upstream_gene_variant	NOD_ShiLtJ,A_J,KK_HiJ,NZW_LacJ,C3H_HeH,129S5SvEvBrd,NZB_BlNJ,RF_J,I_LnJ,BALB_cJ,C58_J,129S1_SvImJ,C57L_J,NZO_HlLtJ,FVB_NJ,ST_bJ,SEA_GnJ,C57BL_10J,C3H_HeJ,AKR_J,BUB_BnJ,129P2_OlaHsd,LP_J,BTBR_T+_Itpr3tf_J,CBA_J,DBA_2J,C57BL_6NJ,DBA_1J	C57BR_cdJ	1
2	85058247	Tnks1bp1	G	A	MODERATE	5_prime_UTR_variant,missense_variant,non_coding_transcript_exon_variant	NZO_HlLtJ,FVB_NJ,ST_bJ,I_LnJ,RF_J,129S1_SvImJ,C58_J,BALB_cJ,C57L_J,129S5SvEvBrd,C3H_HeH,NZB_BlNJ,NOD_ShiLtJ,KK_HiJ,A_J,NZW_LacJ,C57BL_6NJ,DBA_2J,DBA_1J,129P2_OlaHsd,BUB_BnJ,AKR_J,CBA_J,BTBR_T+_Itpr3tf_J,LP_J,C3H_HeJ,SEA_GnJ,C57BL_10J	C57BR_cdJ	1
2	85058250	Tnks1bp1	C	A	MODERATE	5_prime_UTR_variant,missense_variant,non_coding_transcript_exon_variant	NZW_LacJ,A_J,NOD_ShiLtJ,KK_HiJ,NZB_BlNJ,129S5SvEvBrd,C3H_HeH,C57L_J,C58_J,RF_J,I_LnJ,129S1_SvImJ,BALB_cJ,ST_bJ,FVB_NJ,NZO_HlLtJ,C57BL_10J,SEA_GnJ,C3H_HeJ,BTBR_T+_Itpr3tf_J,LP_J,CBA_J,AKR_J,BUB_BnJ,129P2_OlaHsd,DBA_1J,DBA_2J,C57BL_6NJ	C57BR_cdJ	1
2	85058381	Tnks1bp1	C	G	MODERATE	5_prime_UTR_premature_start_codon_gain_variant,5_prime_UTR_variant,missense_variant,non_coding_transcript_exon_variant	C57BL_6NJ,C57BR_cdJ,129P2_OlaHsd,BTBR_T+_Itpr3tf_J,C57BL_10J,ST_bJ,129S1_SvImJ,C57L_J,129S5SvEvBrd	C3H_HeH,NZB_BlNJ,KK_HiJ,NOD_ShiLtJ,A_J,NZW_LacJ,NZO_HlLtJ,FVB_NJ,I_LnJ,RF_J,C58_J,BALB_cJ,C3H_HeJ,SEA_GnJ,DBA_2J,DBA_1J,AKR_J,BUB_BnJ,CBA_J,LP_J	0
2	85058531	Tnks1bp1	A	T	MODERATE	5_prime_UTR_variant,missense_variant,non_coding_transcript_exon_variant	KK_HiJ,NOD_ShiLtJ,A_J,NZW_LacJ,C3H_HeH,129S5SvEvBrd,NZB_BlNJ,RF_J,C58_J,I_LnJ,BALB_cJ,129S1_SvImJ,C57L_J,NZO_HlLtJ,FVB_NJ,ST_bJ,SEA_GnJ,C57BL_10J,C3H_HeJ,BUB_BnJ,AKR_J,129P2_OlaHsd,BTBR_T+_Itpr3tf_J,LP_J,CBA_J,C57BL_6NJ,DBA_2J,DBA_1J	C57BR_cdJ	1
2	85059186	Tnks1bp1	C	T	MODERATE	5_prime_UTR_variant,downstream_gene_variant,missense_variant,non_coding_transcript_exon_variant	C57BL_10J,BTBR_T+_Itpr3tf_J,129P2_OlaHsd,C57BL_6NJ,C57BR_cdJ,129S5SvEvBrd,C57L_J,129S1_SvImJ,ST_bJ	SEA_GnJ,C3H_HeJ,BUB_BnJ,AKR_J,LP_J,CBA_J,DBA_2J,DBA_1J,A_J,NOD_ShiLtJ,KK_HiJ,NZW_LacJ,C3H_HeH,NZB_BlNJ,RF_J,BALB_cJ,I_LnJ,C58_J,NZO_HlLtJ,FVB_NJ	0
2	85061936	Tnks1bp1	G	C	MODERATE	downstream_gene_variant,missense_variant,non_coding_transcript_exon_variant	ST_bJ,FVB_NJ,NZO_HlLtJ,C57L_J,RF_J,BALB_cJ,I_LnJ,C58_J,129S1_SvImJ,NZB_BlNJ,C3H_HeH,129S5SvEvBrd,NZW_LacJ,NOD_ShiLtJ,A_J,KK_HiJ,DBA_1J,C57BL_6NJ,DBA_2J,BTBR_T+_Itpr3tf_J,LP_J,CBA_J,AKR_J,BUB_BnJ,129P2_OlaHsd,C3H_HeJ,C57BL_10J,SEA_GnJ	C57BR_cdJ	1
2	85062281	Tnks1bp1	A	G	MODERATE	downstream_gene_variant,missense_variant,non_coding_transcript_exon_variant	C3H_HeJ,C57BL_10J,SEA_GnJ,DBA_1J,C57BL_6NJ,DBA_2J,LP_J,BTBR_T+_Itpr3tf_J,CBA_J,AKR_J,BUB_BnJ,129P2_OlaHsd,NZB_BlNJ,129S5SvEvBrd,C3H_HeH,NZW_LacJ,NOD_ShiLtJ,KK_HiJ,A_J,ST_bJ,FVB_NJ,NZO_HlLtJ,C57L_J,I_LnJ,RF_J,BALB_cJ,C58_J,129S1_SvImJ	C57BR_cdJ	1
2	85062551	Tnks1bp1	A	G	MODERATE	downstream_gene_variant,missense_variant,non_coding_transcript_exon_variant	ST_bJ,C57L_J,129S1_SvImJ,129S5SvEvBrd,C57BL_6NJ,BTBR_T+_Itpr3tf_J,129P2_OlaHsd,C57BL_10J	NZB_BlNJ,C3H_HeH,NZW_LacJ,A_J,NOD_ShiLtJ,KK_HiJ,FVB_NJ,NZO_HlLtJ,RF_J,I_LnJ,C58_J,BALB_cJ,C3H_HeJ,SEA_GnJ,DBA_1J,DBA_2J,C57BR_cdJ,LP_J,CBA_J,AKR_J,BUB_BnJ	0
2	85062615	Tnks1bp1	T	C	MODERATE	downstream_gene_variant,missense_variant,non_coding_transcript_exon_variant	CBA_J,BTBR_T+_Itpr3tf_J,LP_J,129P2_OlaHsd,BUB_BnJ,AKR_J,DBA_1J,DBA_2J,C57BL_6NJ,C57BL_10J,SEA_GnJ,C3H_HeJ,C57L_J,129S1_SvImJ,RF_J,I_LnJ,C58_J,BALB_cJ,ST_bJ,FVB_NJ,NZO_HlLtJ,NZW_LacJ,KK_HiJ,NOD_ShiLtJ,A_J,NZB_BlNJ,C3H_HeH,129S5SvEvBrd	C57BR_cdJ	1
2	85062963	Tnks1bp1	G	A	MODERATE	downstream_gene_variant,missense_variant,non_coding_transcript_exon_variant	129P2_OlaHsd,BUB_BnJ,AKR_J,CBA_J,BTBR_T+_Itpr3tf_J,LP_J,DBA_2J,C57BR_cdJ,C57BL_6NJ,DBA_1J,SEA_GnJ,C57BL_10J,C3H_HeJ,C58_J,RF_J,BALB_cJ,129S1_SvImJ,C57L_J,NZO_HlLtJ,FVB_NJ,ST_bJ,KK_HiJ,NOD_ShiLtJ,A_J,NZW_LacJ,C3H_HeH,129S5SvEvBrd,NZB_BlNJ	I_LnJ	1
2	85063001	Tnks1bp1	T	C	MODERATE	downstream_gene_variant,missense_variant,non_coding_transcript_exon_variant	C58_J,RF_J,I_LnJ,129S1_SvImJ,BALB_cJ,C57L_J,NZO_HlLtJ,FVB_NJ,ST_bJ,A_J,NOD_ShiLtJ,KK_HiJ,NZW_LacJ,129S5SvEvBrd,C3H_HeH,NZB_BlNJ,129P2_OlaHsd,AKR_J,BUB_BnJ,CBA_J,LP_J,BTBR_T+_Itpr3tf_J,DBA_2J,C57BL_6NJ,DBA_1J,SEA_GnJ,C57BL_10J,C3H_HeJ	C57BR_cdJ	1
2	103474330	Cat	T	C	MODERATE	intron_variant,missense_variant&splice_region_variant	C57BL_10J,C57BR_cdJ,C57BL_6NJ,NZB_BlNJ,C58_J,C57L_J	C3H_HeJ,SEA_GnJ,DBA_1J,DBA_2J,LP_J,BTBR_T+_Itpr3tf_J,CBA_J,AKR_J,BUB_BnJ,129P2_OlaHsd,129S5SvEvBrd,C3H_HeH,NZW_LacJ,KK_HiJ,NOD_ShiLtJ,A_J,ST_bJ,FVB_NJ,NZO_HlLtJ,I_LnJ,RF_J,BALB_cJ,129S1_SvImJ	0
2	118122982	Thbs1	A	G	MODERATE	missense_variant,non_coding_transcript_exon_variant	C57BR_cdJ,C57BL_6NJ,C57BL_10J,C57L_J,KK_HiJ	129S5SvEvBrd,C3H_HeH,NZB_BlNJ,NOD_ShiLtJ,A_J,NZW_LacJ,NZO_HlLtJ,FVB_NJ,ST_bJ,C58_J,RF_J,I_LnJ,129S1_SvImJ,BALB_cJ,C3H_HeJ,SEA_GnJ,DBA_2J,DBA_1J,129P2_OlaHsd,AKR_J,BUB_BnJ,CBA_J,BTBR_T+_Itpr3tf_J,LP_J	0
2	119423726	Ino80	A	T	MODERATE	missense_variant	NZO_HlLtJ,FVB_NJ,ST_bJ,C58_J,129S1_SvImJ,C57L_J,C3H_HeH,129S5SvEvBrd,NZB_BlNJ,KK_HiJ,NOD_ShiLtJ,C57BR_cdJ,C57BL_6NJ,129P2_OlaHsd,AKR_J,BUB_BnJ,CBA_J,LP_J,BTBR_T+_Itpr3tf_J,C3H_HeJ,C57BL_10J	DBA_2J,DBA_1J,SEA_GnJ,I_LnJ,RF_J,BALB_cJ,A_J,NZW_LacJ	0
2	122319977	Duox1	G	A	MODERATE	missense_variant	C57BL_6NJ,C57BR_cdJ,BUB_BnJ,129P2_OlaHsd,BTBR_T+_Itpr3tf_J,LP_J,C57BL_10J,FVB_NJ,ST_bJ,129S1_SvImJ,C57L_J,129S5SvEvBrd,KK_HiJ,NOD_ShiLtJ,NZW_LacJ	C3H_HeJ,SEA_GnJ,DBA_2J,DBA_1J,AKR_J,CBA_J,C3H_HeH,NZB_BlNJ,A_J,NZO_HlLtJ,BALB_cJ,RF_J,I_LnJ,C58_J	0
2	122326535	Duox1	C	A	MODERATE	missense_variant&splice_region_variant	RF_J,BALB_cJ,I_LnJ,C58_J,C57L_J,NZO_HlLtJ,A_J,KK_HiJ,C3H_HeH,NZB_BlNJ,AKR_J,CBA_J,DBA_2J,C57BL_6NJ,C57BR_cdJ,DBA_1J,SEA_GnJ,C57BL_10J,C3H_HeJ	129S1_SvImJ,FVB_NJ,ST_bJ,NOD_ShiLtJ,NZW_LacJ,129S5SvEvBrd,129P2_OlaHsd,BUB_BnJ,BTBR_T+_Itpr3tf_J,LP_J	0
2	132817221	Mcm8,Trmt6	G	C	MODERATE	missense_variant,non_coding_transcript_exon_variant,upstream_gene_variant	RF_J,C58_J,BALB_cJ,129S1_SvImJ,C57L_J,NZO_HlLtJ,FVB_NJ,ST_bJ,A_J,NOD_ShiLtJ,KK_HiJ,NZW_LacJ,C3H_HeH,129S5SvEvBrd,NZB_BlNJ,AKR_J,BUB_BnJ,129P2_OlaHsd,LP_J,BTBR_T+_Itpr3tf_J,CBA_J,C57BL_6NJ,DBA_2J,C57BR_cdJ,DBA_1J,SEA_GnJ,C57BL_10J,C3H_HeJ	I_LnJ	1
2	132828043	Mcm8	A	G	MODERATE	missense_variant	NZO_HlLtJ,FVB_NJ,ST_bJ,C58_J,RF_J,129S1_SvImJ,BALB_cJ,C57L_J,C3H_HeH,129S5SvEvBrd,NZB_BlNJ,NOD_ShiLtJ,KK_HiJ,A_J,NZW_LacJ,DBA_2J,C57BL_6NJ,C57BR_cdJ,DBA_1J,BUB_BnJ,AKR_J,129P2_OlaHsd,BTBR_T+_Itpr3tf_J,LP_J,CBA_J,C3H_HeJ,SEA_GnJ,C57BL_10J	I_LnJ	1
2	132838843	Mcm8	C	G	MODERATE	missense_variant	DBA_2J,C57BR_cdJ,C57BL_6NJ,DBA_1J,BUB_BnJ,AKR_J,129P2_OlaHsd,LP_J,BTBR_T+_Itpr3tf_J,CBA_J,C3H_HeJ,SEA_GnJ,C57BL_10J,NZO_HlLtJ,FVB_NJ,ST_bJ,RF_J,BALB_cJ,C58_J,129S1_SvImJ,C57L_J,C3H_HeH,129S5SvEvBrd,NZB_BlNJ,NOD_ShiLtJ,A_J,KK_HiJ,NZW_LacJ	I_LnJ	1
2	144272068	Mgme1,Snx5	T	C	MODERATE	missense_variant,upstream_gene_variant	NZB_BlNJ,C3H_HeH,A_J,NOD_ShiLtJ,ST_bJ,FVB_NJ,C57L_J,RF_J,I_LnJ,BALB_cJ,C3H_HeJ,C57BL_10J,SEA_GnJ,C57BL_6NJ,C57BR_cdJ,CBA_J,BUB_BnJ,AKR_J	129P2_OlaHsd,BTBR_T+_Itpr3tf_J,LP_J,DBA_2J,DBA_1J,C58_J,129S1_SvImJ,NZO_HlLtJ,KK_HiJ,NZW_LacJ,129S5SvEvBrd	0
2	144272256	Mgme1,Snx5	A	G	MODERATE	missense_variant,upstream_gene_variant	RF_J,I_LnJ,BALB_cJ,C57L_J,FVB_NJ,ST_bJ,A_J,NOD_ShiLtJ,C3H_HeH,NZB_BlNJ,BUB_BnJ,AKR_J,CBA_J,C57BR_cdJ,C57BL_6NJ,SEA_GnJ,C57BL_10J,C3H_HeJ	NZO_HlLtJ,C58_J,129S1_SvImJ,129S5SvEvBrd,KK_HiJ,NZW_LacJ,DBA_2J,DBA_1J,129P2_OlaHsd,LP_J,BTBR_T+_Itpr3tf_J	0
2	144276446	Mgme1	A	G	MODERATE	missense_variant	C57BL_10J,SEA_GnJ,C3H_HeJ,CBA_J,BUB_BnJ,AKR_J,C57BL_6NJ,C57BR_cdJ,A_J,NOD_ShiLtJ,NZB_BlNJ,C3H_HeH,C57L_J,RF_J,I_LnJ,BALB_cJ,ST_bJ,FVB_NJ	DBA_1J,DBA_2J,BTBR_T+_Itpr3tf_J,LP_J,129P2_OlaHsd,129S5SvEvBrd,NZW_LacJ,KK_HiJ,NZO_HlLtJ,129S1_SvImJ,C58_J	0
2	144276525	Mgme1	A	T	MODERATE	missense_variant	C57BR_cdJ,C57BL_6NJ,BUB_BnJ,AKR_J,CBA_J,C3H_HeJ,SEA_GnJ,C57BL_10J,FVB_NJ,ST_bJ,RF_J,I_LnJ,BALB_cJ,C57L_J,C3H_HeH,NZB_BlNJ,NOD_ShiLtJ,A_J	129S5SvEvBrd,NZW_LacJ,KK_HiJ,NZO_HlLtJ,129S1_SvImJ,C58_J,DBA_1J,DBA_2J,LP_J,BTBR_T+_Itpr3tf_J,129P2_OlaHsd	0
2	147024527	Xrn2	T	A	MODERATE	missense_variant	RF_J,BALB_cJ,I_LnJ,C58_J,129S1_SvImJ,C57L_J,NZO_HlLtJ,FVB_NJ,ST_bJ,A_J,NOD_ShiLtJ,KK_HiJ,NZW_LacJ,C3H_HeH,129S5SvEvBrd,NZB_BlNJ,129P2_OlaHsd,AKR_J,CBA_J,LP_J,BTBR_T+_Itpr3tf_J,DBA_2J,C57BR_cdJ,C57BL_6NJ,DBA_1J,SEA_GnJ,C57BL_10J,C3H_HeJ	BUB_BnJ	1
2	150916179	Gins1	G	A	MODERATE	missense_variant,non_coding_transcript_exon_variant	C3H_HeJ,C57BL_10J,SEA_GnJ,DBA_1J,C57BL_6NJ,DBA_2J,C57BR_cdJ,BTBR_T+_Itpr3tf_J,LP_J,CBA_J,BUB_BnJ,AKR_J,129P2_OlaHsd,129S5SvEvBrd,C3H_HeH,KK_HiJ,A_J,ST_bJ,FVB_NJ,NZO_HlLtJ,C57L_J,C58_J,I_LnJ,BALB_cJ,129S1_SvImJ	NOD_ShiLtJ,NZW_LacJ,NZB_BlNJ,RF_J	0
2	158638855	Actr5,Mir3474	A	G	MODERATE	3_prime_UTR_variant,downstream_gene_variant,missense_variant,non_coding_transcript_exon_variant	C3H_HeJ,C57BL_10J,SEA_GnJ,C57BL_6NJ,C57BR_cdJ,CBA_J,BTBR_T+_Itpr3tf_J,LP_J,129P2_OlaHsd,BUB_BnJ,AKR_J,129S5SvEvBrd,C3H_HeH,NZW_LacJ,A_J,NOD_ShiLtJ,ST_bJ,FVB_NJ,NZO_HlLtJ,C57L_J,RF_J,C58_J,129S1_SvImJ,BALB_cJ	DBA_1J,DBA_2J,KK_HiJ,NZB_BlNJ,I_LnJ	0
2	164954845	Mmp9	A	C	MODERATE	downstream_gene_variant,missense_variant,non_coding_transcript_exon_variant	129S1_SvImJ,RF_J,I_LnJ,C57L_J,KK_HiJ,129S5SvEvBrd,NZB_BlNJ,129P2_OlaHsd,AKR_J,BUB_BnJ,LP_J,C57BL_6NJ,C57BR_cdJ,C57BL_10J	C3H_HeJ,SEA_GnJ,DBA_1J,DBA_2J,CBA_J,BTBR_T+_Itpr3tf_J,C3H_HeH,NZW_LacJ,NOD_ShiLtJ,A_J,ST_bJ,FVB_NJ,NZO_HlLtJ,C58_J,BALB_cJ	0
2	165664847	Eya2,Gm11460	G	A	MODERATE	downstream_gene_variant,missense_variant,non_coding_transcript_exon_variant	BTBR_T+_Itpr3tf_J,LP_J,CBA_J,AKR_J,BUB_BnJ,129P2_OlaHsd,DBA_1J,C57BR_cdJ,DBA_2J,C57BL_6NJ,C57BL_10J,SEA_GnJ,C3H_HeJ,C57L_J,RF_J,129S1_SvImJ,I_LnJ,C58_J,BALB_cJ,ST_bJ,FVB_NJ,NZO_HlLtJ,NZW_LacJ,A_J,NOD_ShiLtJ,NZB_BlNJ,129S5SvEvBrd,C3H_HeH	KK_HiJ	1
2	165664862	Eya2,Gm11460	G	C	MODERATE	downstream_gene_variant,missense_variant,non_coding_transcript_exon_variant	LP_J,BTBR_T+_Itpr3tf_J,CBA_J,BUB_BnJ,AKR_J,129P2_OlaHsd,DBA_1J,C57BR_cdJ,DBA_2J,C57BL_6NJ,C57BL_10J,SEA_GnJ,C3H_HeJ,C57L_J,C58_J,RF_J,I_LnJ,BALB_cJ,129S1_SvImJ,ST_bJ,FVB_NJ,NZO_HlLtJ,NZW_LacJ,A_J,NOD_ShiLtJ,NZB_BlNJ,129S5SvEvBrd,C3H_HeH	KK_HiJ	1
2	166573029	Prex1	G	A	MODERATE	missense_variant,upstream_gene_variant	NOD_ShiLtJ,A_J,NZW_LacJ,129S5SvEvBrd,C3H_HeH,NZB_BlNJ,129S1_SvImJ,RF_J,I_LnJ,C58_J,BALB_cJ,C57L_J,NZO_HlLtJ,FVB_NJ,ST_bJ,SEA_GnJ,C57BL_10J,C3H_HeJ,129P2_OlaHsd,BUB_BnJ,AKR_J,CBA_J,LP_J,BTBR_T+_Itpr3tf_J,C57BL_6NJ,DBA_2J,C57BR_cdJ,DBA_1J	KK_HiJ	1
2	166585895	Prex1	A	G	MODERATE	missense_variant,upstream_gene_variant	SEA_GnJ,C57BL_10J,C3H_HeJ,BTBR_T+_Itpr3tf_J,CBA_J,C57BR_cdJ,C57BL_6NJ,NOD_ShiLtJ,A_J,NZW_LacJ,C3H_HeH,BALB_cJ,C58_J,C57L_J,FVB_NJ,ST_bJ	RF_J,129S1_SvImJ,I_LnJ,NZO_HlLtJ,KK_HiJ,NZB_BlNJ,129S5SvEvBrd,LP_J,AKR_J,BUB_BnJ,129P2_OlaHsd,DBA_1J,DBA_2J	0
2	166585918	Prex1	A	G	MODERATE	missense_variant,upstream_gene_variant	C3H_HeJ,C57BL_10J,SEA_GnJ,DBA_1J,DBA_2J,C57BL_6NJ,C57BR_cdJ,CBA_J,BTBR_T+_Itpr3tf_J,LP_J,129P2_OlaHsd,AKR_J,BUB_BnJ,NZB_BlNJ,129S5SvEvBrd,C3H_HeH,NZW_LacJ,NOD_ShiLtJ,A_J,ST_bJ,FVB_NJ,NZO_HlLtJ,C57L_J,RF_J,I_LnJ,C58_J,BALB_cJ,129S1_SvImJ	KK_HiJ	1
2	172992987	Spo11	G	C	MODERATE	downstream_gene_variant,missense_variant,non_coding_transcript_exon_variant	ST_bJ,FVB_NJ,C57L_J,C58_J,RF_J,I_LnJ,129S1_SvImJ,BALB_cJ,NZB_BlNJ,C3H_HeH,129S5SvEvBrd,NZW_LacJ,NOD_ShiLtJ,KK_HiJ,A_J,DBA_1J,C57BL_6NJ,DBA_2J,C57BR_cdJ,BTBR_T+_Itpr3tf_J,LP_J,CBA_J,AKR_J,129P2_OlaHsd,C3H_HeJ,C57BL_10J,SEA_GnJ	NZO_HlLtJ,BUB_BnJ	0
2	181028377	Chrna4	T	C	MODERATE	downstream_gene_variant,missense_variant	FVB_NJ,NZO_HlLtJ,C57L_J,RF_J,BALB_cJ,I_LnJ,C58_J,129S1_SvImJ,NZB_BlNJ,129S5SvEvBrd,NZW_LacJ,NOD_ShiLtJ,C57BR_cdJ,C57BL_6NJ,LP_J,BTBR_T+_Itpr3tf_J,CBA_J,BUB_BnJ,129P2_OlaHsd,C57BL_10J,SEA_GnJ	ST_bJ,C3H_HeH,A_J,KK_HiJ,DBA_1J,DBA_2J,AKR_J,C3H_HeJ	0
2	181028449	Chrna4	T	C	MODERATE	downstream_gene_variant,missense_variant	DBA_1J,DBA_2J,C57BR_cdJ,C57BL_6NJ,CBA_J,LP_J,BTBR_T+_Itpr3tf_J,129P2_OlaHsd,AKR_J,BUB_BnJ,C3H_HeJ,C57BL_10J,SEA_GnJ,ST_bJ,FVB_NJ,NZO_HlLtJ,C57L_J,RF_J,129S1_SvImJ,I_LnJ,C58_J,BALB_cJ,NZB_BlNJ,C3H_HeH,129S5SvEvBrd,NZW_LacJ,A_J,NOD_ShiLtJ	KK_HiJ	1
3	83059371	Plrg1	G	C	MODERATE	intron_variant,missense_variant	SEA_GnJ,C57BL_10J,BUB_BnJ,AKR_J,DBA_2J,C57BL_6NJ,C57BR_cdJ,DBA_1J,NOD_ShiLtJ,KK_HiJ,NZW_LacJ,NZB_BlNJ,I_LnJ,C58_J,BALB_cJ,C57L_J,NZO_HlLtJ,FVB_NJ,ST_bJ	LP_J,BTBR_T+_Itpr3tf_J,CBA_J,129P2_OlaHsd,C3H_HeJ,RF_J,129S1_SvImJ,A_J,C3H_HeH,129S5SvEvBrd	0
3	97561070	Chd1l	C	T	MODERATE	missense_variant	NZB_BlNJ,129S5SvEvBrd,C3H_HeH,NZW_LacJ,A_J,NOD_ShiLtJ,ST_bJ,FVB_NJ,NZO_HlLtJ,C57L_J,RF_J,C58_J,I_LnJ,BALB_cJ,129S1_SvImJ,C3H_HeJ,C57BL_10J,SEA_GnJ,DBA_1J,DBA_2J,C57BL_6NJ,C57BR_cdJ,CBA_J,LP_J,BTBR_T+_Itpr3tf_J,129P2_OlaHsd,AKR_J,BUB_BnJ	KK_HiJ	1
3	97562682	Chd1l	C	T	MODERATE	missense_variant	ST_bJ,FVB_NJ,NZO_HlLtJ,C57L_J,I_LnJ,RF_J,C58_J,BALB_cJ,129S1_SvImJ,NZB_BlNJ,C3H_HeH,129S5SvEvBrd,NZW_LacJ,KK_HiJ,A_J,DBA_1J,C57BL_6NJ,DBA_2J,C57BR_cdJ,CBA_J,LP_J,BTBR_T+_Itpr3tf_J,129P2_OlaHsd,BUB_BnJ,AKR_J,C3H_HeJ,C57BL_10J,SEA_GnJ	NOD_ShiLtJ	1
3	97581014	Chd1l	G	C	MODERATE	missense_variant	C57BL_10J,C3H_HeJ,AKR_J,BUB_BnJ,CBA_J,BTBR_T+_Itpr3tf_J,C57BR_cdJ,DBA_2J,C57BL_6NJ,DBA_1J,KK_HiJ,NOD_ShiLtJ,A_J,NZW_LacJ,C3H_HeH,NZB_BlNJ,I_LnJ,RF_J,BALB_cJ,C58_J,C57L_J,NZO_HlLtJ,FVB_NJ,ST_bJ	LP_J,129P2_OlaHsd,SEA_GnJ,129S1_SvImJ,129S5SvEvBrd	0
3	97581023	Chd1l	C	T	MODERATE	missense_variant	ST_bJ,FVB_NJ,NZO_HlLtJ,C57L_J,I_LnJ,RF_J,C58_J,129S1_SvImJ,BALB_cJ,NZB_BlNJ,C3H_HeH,129S5SvEvBrd,NZW_LacJ,A_J,NOD_ShiLtJ,DBA_1J,C57BR_cdJ,DBA_2J,C57BL_6NJ,CBA_J,LP_J,BTBR_T+_Itpr3tf_J,129P2_OlaHsd,BUB_BnJ,AKR_J,C3H_HeJ,C57BL_10J,SEA_GnJ	KK_HiJ	1
3	97581026	Chd1l	C	T	MODERATE	missense_variant	NZB_BlNJ,C3H_HeH,129S5SvEvBrd,NZW_LacJ,A_J,NOD_ShiLtJ,ST_bJ,FVB_NJ,NZO_HlLtJ,C57L_J,129S1_SvImJ,RF_J,I_LnJ,C58_J,BALB_cJ,C3H_HeJ,C57BL_10J,SEA_GnJ,DBA_1J,DBA_2J,C57BL_6NJ,C57BR_cdJ,BTBR_T+_Itpr3tf_J,LP_J,CBA_J,BUB_BnJ,AKR_J,129P2_OlaHsd	KK_HiJ	1
3	97581032	Chd1l	C	G	MODERATE	missense_variant	C57L_J,I_LnJ,RF_J,BALB_cJ,C58_J,129S1_SvImJ,ST_bJ,FVB_NJ,NZO_HlLtJ,NZW_LacJ,NOD_ShiLtJ,A_J,NZB_BlNJ,129S5SvEvBrd,C3H_HeH,LP_J,BTBR_T+_Itpr3tf_J,CBA_J,AKR_J,BUB_BnJ,129P2_OlaHsd,DBA_1J,DBA_2J,C57BL_6NJ,C57BR_cdJ,C57BL_10J,SEA_GnJ,C3H_HeJ	KK_HiJ	1
3	97581048	Chd1l	C	T	MODERATE	missense_variant	SEA_GnJ,C57BL_10J,C3H_HeJ,BUB_BnJ,AKR_J,129P2_OlaHsd,BTBR_T+_Itpr3tf_J,LP_J,CBA_J,C57BR_cdJ,DBA_2J,C57BL_6NJ,DBA_1J,KK_HiJ,A_J,NZW_LacJ,129S5SvEvBrd,C3H_HeH,NZB_BlNJ,RF_J,C58_J,I_LnJ,129S1_SvImJ,BALB_cJ,C57L_J,NZO_HlLtJ,FVB_NJ,ST_bJ	NOD_ShiLtJ	1
3	97582734	Chd1l	C	T	MODERATE	missense_variant	DBA_1J,C57BL_6NJ,DBA_2J,C57BR_cdJ,BTBR_T+_Itpr3tf_J,LP_J,CBA_J,BUB_BnJ,AKR_J,129P2_OlaHsd,C3H_HeJ,C57BL_10J,SEA_GnJ,ST_bJ,FVB_NJ,NZO_HlLtJ,C57L_J,I_LnJ,129S1_SvImJ,C58_J,BALB_cJ,NZB_BlNJ,C3H_HeH,129S5SvEvBrd,NZW_LacJ,KK_HiJ,A_J	NOD_ShiLtJ,RF_J	0
3	97594091	Chd1l	A	G	MODERATE	missense_variant	DBA_1J,C57BR_cdJ,DBA_2J,C57BL_6NJ,BTBR_T+_Itpr3tf_J,LP_J,CBA_J,BUB_BnJ,AKR_J,129P2_OlaHsd,C3H_HeJ,C57BL_10J,SEA_GnJ,ST_bJ,FVB_NJ,NZO_HlLtJ,C57L_J,I_LnJ,RF_J,BALB_cJ,C58_J,129S1_SvImJ,NZB_BlNJ,C3H_HeH,129S5SvEvBrd,NZW_LacJ,NOD_ShiLtJ,A_J	KK_HiJ	1
3	97603067	Chd1l	C	T	MODERATE	missense_variant	C3H_HeJ,SEA_GnJ,C57BL_10J,DBA_2J,C57BL_6NJ,C57BR_cdJ,DBA_1J,BUB_BnJ,AKR_J,129P2_OlaHsd,BTBR_T+_Itpr3tf_J,LP_J,CBA_J,C3H_HeH,129S5SvEvBrd,NZB_BlNJ,A_J,NOD_ShiLtJ,NZW_LacJ,NZO_HlLtJ,FVB_NJ,ST_bJ,I_LnJ,RF_J,129S1_SvImJ,C58_J,BALB_cJ,C57L_J	KK_HiJ	1
3	97610165	Chd1l	T	C	MODERATE	missense_variant	C57L_J,RF_J,I_LnJ,C58_J,129S1_SvImJ,BALB_cJ,ST_bJ,FVB_NJ,NZO_HlLtJ,NZW_LacJ,A_J,KK_HiJ,NZB_BlNJ,129S5SvEvBrd,C3H_HeH,BTBR_T+_Itpr3tf_J,LP_J,CBA_J,BUB_BnJ,AKR_J,129P2_OlaHsd,DBA_1J,C57BL_6NJ,DBA_2J,C57BR_cdJ,C57BL_10J,SEA_GnJ,C3H_HeJ	NOD_ShiLtJ	1
3	103173240	Bcas2,Dennd2c	T	C	MODERATE	downstream_gene_variant,intron_variant,missense_variant	C57BL_10J,SEA_GnJ,C3H_HeJ,CBA_J,BTBR_T+_Itpr3tf_J,DBA_1J,C57BL_6NJ,DBA_2J,NZW_LacJ,NOD_ShiLtJ,A_J,NZB_BlNJ,C3H_HeH,BALB_cJ,ST_bJ,NZO_HlLtJ	C57BR_cdJ,LP_J,129P2_OlaHsd,AKR_J,BUB_BnJ,FVB_NJ,C57L_J,RF_J,I_LnJ,C58_J,129S1_SvImJ,129S5SvEvBrd,KK_HiJ	0
3	103803359	Dclre1b,Gm15471	G	A	MODERATE	downstream_gene_variant,intron_variant,missense_variant	NZO_HlLtJ,ST_bJ,BALB_cJ,NZB_BlNJ,NOD_ShiLtJ,NZW_LacJ,DBA_2J,C57BL_6NJ,DBA_1J,BTBR_T+_Itpr3tf_J,SEA_GnJ,C57BL_10J	129P2_OlaHsd,AKR_J,BUB_BnJ,CBA_J,LP_J,C57BR_cdJ,C3H_HeJ,C58_J,RF_J,I_LnJ,129S1_SvImJ,C57L_J,FVB_NJ,A_J,KK_HiJ,C3H_HeH,129S5SvEvBrd	0
3	103803615	Dclre1b,Gm15471	A	G	MODERATE	downstream_gene_variant,missense_variant,non_coding_transcript_exon_variant	C57BL_10J,SEA_GnJ,DBA_1J,C57BL_6NJ,DBA_2J,BTBR_T+_Itpr3tf_J,NZB_BlNJ,NZW_LacJ,NOD_ShiLtJ,ST_bJ,NZO_HlLtJ,BALB_cJ	A_J,KK_HiJ,129S5SvEvBrd,C3H_HeH,129S1_SvImJ,RF_J,I_LnJ,C58_J,C57L_J,FVB_NJ,C3H_HeJ,BUB_BnJ,AKR_J,129P2_OlaHsd,LP_J,CBA_J,C57BR_cdJ	0
3	103807348	Ap4b1,Dclre1b,Gm15471	T	A	MODERATE	intron_variant,missense_variant,non_coding_transcript_exon_variant,upstream_gene_variant	C57BL_10J,BTBR_T+_Itpr3tf_J,C57BL_6NJ,DBA_2J,DBA_1J	SEA_GnJ,C3H_HeJ,LP_J,CBA_J,AKR_J,BUB_BnJ,129P2_OlaHsd,C57BR_cdJ,NZW_LacJ,A_J,NOD_ShiLtJ,KK_HiJ,NZB_BlNJ,129S5SvEvBrd,C3H_HeH,C57L_J,RF_J,BALB_cJ,I_LnJ,C58_J,129S1_SvImJ,ST_bJ,FVB_NJ,NZO_HlLtJ	0
3	103807381	Ap4b1,Dclre1b,Gm15471	G	T	MODERATE	intron_variant,missense_variant,non_coding_transcript_exon_variant,upstream_gene_variant	C57BL_10J,SEA_GnJ,BTBR_T+_Itpr3tf_J,DBA_1J,DBA_2J,C57BL_6NJ,NZW_LacJ,NOD_ShiLtJ,NZB_BlNJ,BALB_cJ,ST_bJ,NZO_HlLtJ	FVB_NJ,C57L_J,RF_J,I_LnJ,C58_J,129S1_SvImJ,C3H_HeH,129S5SvEvBrd,KK_HiJ,A_J,C57BR_cdJ,CBA_J,LP_J,129P2_OlaHsd,BUB_BnJ,AKR_J,C3H_HeJ	0
3	153860918	Gm24395,Msh4	G	C	MODERATE	missense_variant,upstream_gene_variant	DBA_2J,C57BR_cdJ,C57BL_6NJ,DBA_1J,BUB_BnJ,AKR_J,CBA_J,C3H_HeJ,SEA_GnJ,C57BL_10J,NZO_HlLtJ,FVB_NJ,ST_bJ,I_LnJ,RF_J,BALB_cJ,C58_J,C57L_J,C3H_HeH,NZB_BlNJ,KK_HiJ,NOD_ShiLtJ,A_J,NZW_LacJ	129S5SvEvBrd,129S1_SvImJ,129P2_OlaHsd,BTBR_T+_Itpr3tf_J,LP_J	0
3	153863374	Gm24395,Msh4	T	C	MODERATE	missense_variant,upstream_gene_variant	C57BL_10J,SEA_GnJ,C3H_HeJ,CBA_J,AKR_J,BUB_BnJ,DBA_1J,C57BL_6NJ,DBA_2J,C57BR_cdJ,NZW_LacJ,NOD_ShiLtJ,A_J,KK_HiJ,NZB_BlNJ,C3H_HeH,C57L_J,C58_J,RF_J,I_LnJ,BALB_cJ,ST_bJ,FVB_NJ,NZO_HlLtJ	129S1_SvImJ,129S5SvEvBrd,LP_J,BTBR_T+_Itpr3tf_J,129P2_OlaHsd	0
3	153863393	Gm24395,Msh4	C	A	MODERATE	missense_variant,upstream_gene_variant	CBA_J,AKR_J,BUB_BnJ,DBA_1J,C57BR_cdJ,DBA_2J,C57BL_6NJ,C57BL_10J,SEA_GnJ,C3H_HeJ,C57L_J,I_LnJ,RF_J,C58_J,BALB_cJ,ST_bJ,FVB_NJ,NZO_HlLtJ,NZW_LacJ,KK_HiJ,NOD_ShiLtJ,A_J,NZB_BlNJ,C3H_HeH	129S5SvEvBrd,129S1_SvImJ,129P2_OlaHsd,BTBR_T+_Itpr3tf_J,LP_J	0
4	11615463	Gm11832,Rad54b	G	A	MODERATE	downstream_gene_variant,missense_variant,upstream_gene_variant	DBA_2J,C57BL_6NJ,C57BR_cdJ,DBA_1J,129P2_OlaHsd,BTBR_T+_Itpr3tf_J,LP_J,CBA_J,C3H_HeJ,C57BL_10J,NZO_HlLtJ,FVB_NJ,ST_bJ,129S1_SvImJ,RF_J,I_LnJ,C58_J,BALB_cJ,C57L_J,129S5SvEvBrd,C3H_HeH,NZB_BlNJ,NOD_ShiLtJ,A_J,KK_HiJ,NZW_LacJ	SEA_GnJ,AKR_J,BUB_BnJ	0
4	15986592	Nbn	C	G	MODERATE	missense_variant	C3H_HeJ,C57BL_10J,SEA_GnJ,DBA_1J,DBA_2J,C57BR_cdJ,C57BL_6NJ,BTBR_T+_Itpr3tf_J,LP_J,CBA_J,BUB_BnJ,AKR_J,129P2_OlaHsd,NZB_BlNJ,C3H_HeH,129S5SvEvBrd,NOD_ShiLtJ,KK_HiJ,A_J,ST_bJ,FVB_NJ,NZO_HlLtJ,C57L_J,RF_J,C58_J,I_LnJ,129S1_SvImJ,BALB_cJ	NZW_LacJ	1
4	15986628	Nbn	A	T	MODERATE	missense_variant	NOD_ShiLtJ,KK_HiJ,A_J,NZB_BlNJ,129S5SvEvBrd,C3H_HeH,C57L_J,C58_J,RF_J,I_LnJ,129S1_SvImJ,BALB_cJ,ST_bJ,FVB_NJ,NZO_HlLtJ,C57BL_10J,SEA_GnJ,C3H_HeJ,CBA_J,BTBR_T+_Itpr3tf_J,LP_J,129P2_OlaHsd,AKR_J,BUB_BnJ,DBA_1J,DBA_2J,C57BR_cdJ,C57BL_6NJ	NZW_LacJ	1
4	15986635	Nbn	C	T	MODERATE	missense_variant	SEA_GnJ,C57BL_10J,C3H_HeJ,129P2_OlaHsd,BUB_BnJ,AKR_J,CBA_J,BTBR_T+_Itpr3tf_J,LP_J,DBA_2J,C57BL_6NJ,C57BR_cdJ,DBA_1J,A_J,NOD_ShiLtJ,KK_HiJ,129S5SvEvBrd,C3H_HeH,NZB_BlNJ,I_LnJ,RF_J,BALB_cJ,C58_J,129S1_SvImJ,C57L_J,NZO_HlLtJ,FVB_NJ,ST_bJ	NZW_LacJ	1
4	34585620	Orc3	G	A	MODERATE	missense_variant,non_coding_transcript_exon_variant	SEA_GnJ,C57BL_10J,C3H_HeJ,129P2_OlaHsd,AKR_J,BUB_BnJ,CBA_J,BTBR_T+_Itpr3tf_J,LP_J,C57BR_cdJ,DBA_2J,C57BL_6NJ,DBA_1J,NOD_ShiLtJ,A_J,KK_HiJ,C3H_HeH,129S5SvEvBrd,RF_J,I_LnJ,C58_J,BALB_cJ,129S1_SvImJ,C57L_J,FVB_NJ	NZB_BlNJ,NZW_LacJ,NZO_HlLtJ,ST_bJ	0
4	40691028	Aptx	A	C	MODERATE	3_prime_UTR_variant,downstream_gene_variant,missense_variant,non_coding_transcript_exon_variant	C3H_HeH,129S5SvEvBrd,NZB_BlNJ,NOD_ShiLtJ,KK_HiJ,A_J,NZW_LacJ,NZO_HlLtJ,FVB_NJ,129S1_SvImJ,RF_J,I_LnJ,C58_J,BALB_cJ,C57L_J,C3H_HeJ,SEA_GnJ,C57BL_10J,DBA_2J,C57BR_cdJ,C57BL_6NJ,DBA_1J,129P2_OlaHsd,AKR_J,BUB_BnJ,CBA_J,LP_J,BTBR_T+_Itpr3tf_J	ST_bJ	1
4	40695078	Aptx	T	A	MODERATE	3_prime_UTR_variant,intron_variant,missense_variant,upstream_gene_variant	DBA_1J,DBA_2J,C57BL_6NJ,C57BR_cdJ,CBA_J,LP_J,BTBR_T+_Itpr3tf_J,129P2_OlaHsd,BUB_BnJ,AKR_J,C3H_HeJ,C57BL_10J,SEA_GnJ,FVB_NJ,NZO_HlLtJ,C57L_J,RF_J,C58_J,I_LnJ,129S1_SvImJ,BALB_cJ,NZB_BlNJ,C3H_HeH,129S5SvEvBrd,NZW_LacJ,NOD_ShiLtJ,A_J,KK_HiJ	ST_bJ	1
4	40695079	Aptx	T	G	MODERATE	3_prime_UTR_variant,intron_variant,missense_variant,upstream_gene_variant	SEA_GnJ,C57BL_10J,C3H_HeJ,AKR_J,BUB_BnJ,129P2_OlaHsd,LP_J,BTBR_T+_Itpr3tf_J,CBA_J,C57BL_6NJ,DBA_2J,C57BR_cdJ,DBA_1J,KK_HiJ,NOD_ShiLtJ,A_J,NZW_LacJ,C3H_HeH,129S5SvEvBrd,NZB_BlNJ,RF_J,C58_J,I_LnJ,129S1_SvImJ,BALB_cJ,C57L_J,NZO_HlLtJ,FVB_NJ	ST_bJ	1
4	43002991	Fancg,Vcp	A	T	MODERATE	downstream_gene_variant,missense_variant,non_coding_transcript_exon_variant,upstream_gene_variant	DBA_1J,C57BL_6NJ,DBA_2J,C57BR_cdJ,LP_J,BTBR_T+_Itpr3tf_J,CBA_J,BUB_BnJ,129P2_OlaHsd,C3H_HeJ,C57BL_10J,ST_bJ,FVB_NJ,NZO_HlLtJ,C57L_J,I_LnJ,129S1_SvImJ,C58_J,BALB_cJ,NZB_BlNJ,129S5SvEvBrd,C3H_HeH,NZW_LacJ,A_J	RF_J,NOD_ShiLtJ,KK_HiJ,AKR_J,SEA_GnJ	0
4	43004853	Fancg,Vcp	C	T	MODERATE	downstream_gene_variant,missense_variant,non_coding_transcript_exon_variant,upstream_gene_variant	C57BL_10J,C3H_HeJ,BUB_BnJ,129P2_OlaHsd,BTBR_T+_Itpr3tf_J,LP_J,CBA_J,C57BR_cdJ,DBA_2J,C57BL_6NJ,DBA_1J,A_J,NZW_LacJ,129S5SvEvBrd,C3H_HeH,NZB_BlNJ,BALB_cJ,I_LnJ,C58_J,129S1_SvImJ,C57L_J,NZO_HlLtJ,FVB_NJ,ST_bJ	KK_HiJ,NOD_ShiLtJ,RF_J,SEA_GnJ,AKR_J	0
4	43004915	Fancg,Vcp	A	C	MODERATE	downstream_gene_variant,missense_variant,non_coding_transcript_exon_variant,upstream_gene_variant	C58_J,I_LnJ,129S1_SvImJ,BALB_cJ,C57L_J,NZO_HlLtJ,FVB_NJ,ST_bJ,A_J,NZW_LacJ,129S5SvEvBrd,C3H_HeH,NZB_BlNJ,129P2_OlaHsd,BUB_BnJ,CBA_J,BTBR_T+_Itpr3tf_J,LP_J,C57BR_cdJ,DBA_2J,C57BL_6NJ,DBA_1J,C57BL_10J,C3H_HeJ	SEA_GnJ,AKR_J,KK_HiJ,NOD_ShiLtJ,RF_J	0
4	43004997	Fancg,Vcp	G	C	MODERATE	downstream_gene_variant,missense_variant,non_coding_transcript_exon_variant,upstream_gene_variant	ST_bJ,FVB_NJ,NZO_HlLtJ,C57L_J,C58_J,I_LnJ,BALB_cJ,129S1_SvImJ,NZB_BlNJ,129S5SvEvBrd,C3H_HeH,NZW_LacJ,A_J,DBA_1J,C57BL_6NJ,DBA_2J,C57BR_cdJ,CBA_J,BTBR_T+_Itpr3tf_J,LP_J,129P2_OlaHsd,BUB_BnJ,C3H_HeJ,C57BL_10J	RF_J,NOD_ShiLtJ,KK_HiJ,AKR_J,SEA_GnJ	0
4	43005033	Fancg,Vcp	A	G	MODERATE	downstream_gene_variant,intron_variant,missense_variant&splice_region_variant,splice_region_variant&non_coding_transcript_exon_variant,upstream_gene_variant	C57BL_10J,C3H_HeJ,LP_J,BTBR_T+_Itpr3tf_J,CBA_J,BUB_BnJ,129P2_OlaHsd,DBA_1J,C57BL_6NJ,DBA_2J,C57BR_cdJ,NZW_LacJ,A_J,NZB_BlNJ,C3H_HeH,129S5SvEvBrd,C57L_J,I_LnJ,C58_J,129S1_SvImJ,BALB_cJ,ST_bJ,FVB_NJ,NZO_HlLtJ	SEA_GnJ,AKR_J,KK_HiJ,NOD_ShiLtJ,RF_J	0
4	43006787	Fancg	C	G	MODERATE	downstream_gene_variant,missense_variant,non_coding_transcript_exon_variant,upstream_gene_variant	NZO_HlLtJ,FVB_NJ,ST_bJ,C58_J,I_LnJ,BALB_cJ,129S1_SvImJ,C57L_J,C3H_HeH,129S5SvEvBrd,NZB_BlNJ,A_J,NZW_LacJ,DBA_2J,C57BR_cdJ,C57BL_6NJ,DBA_1J,BUB_BnJ,129P2_OlaHsd,LP_J,BTBR_T+_Itpr3tf_J,CBA_J,C3H_HeJ,C57BL_10J	RF_J,KK_HiJ,NOD_ShiLtJ,AKR_J,SEA_GnJ	0
4	43007001	Fancg	C	T	MODERATE	downstream_gene_variant,intron_variant,missense_variant,non_coding_transcript_exon_variant,upstream_gene_variant	129P2_OlaHsd,BUB_BnJ,CBA_J,LP_J,BTBR_T+_Itpr3tf_J,DBA_2J,C57BL_6NJ,C57BR_cdJ,DBA_1J,C57BL_10J,C3H_HeJ,I_LnJ,BALB_cJ,C58_J,129S1_SvImJ,C57L_J,NZO_HlLtJ,FVB_NJ,ST_bJ,A_J,NZW_LacJ,C3H_HeH,129S5SvEvBrd,NZB_BlNJ	KK_HiJ,NOD_ShiLtJ,RF_J,SEA_GnJ,AKR_J	0
4	43007069	Fancg	T	C	MODERATE	downstream_gene_variant,missense_variant,non_coding_transcript_exon_variant,upstream_gene_variant	DBA_2J,C57BL_6NJ,C57BR_cdJ,DBA_1J,129P2_OlaHsd,BUB_BnJ,CBA_J,LP_J,BTBR_T+_Itpr3tf_J,C3H_HeJ,C57BL_10J,NZO_HlLtJ,FVB_NJ,ST_bJ,I_LnJ,BALB_cJ,C58_J,129S1_SvImJ,C57L_J,C3H_HeH,129S5SvEvBrd,NZB_BlNJ,A_J,NZW_LacJ	SEA_GnJ,AKR_J,KK_HiJ,NOD_ShiLtJ,RF_J	0
4	43009766	Fancg	C	T	MODERATE	downstream_gene_variant,missense_variant,non_coding_transcript_exon_variant,upstream_gene_variant	C57L_J,I_LnJ,129S1_SvImJ,C58_J,BALB_cJ,ST_bJ,FVB_NJ,NZO_HlLtJ,NZW_LacJ,A_J,NZB_BlNJ,129S5SvEvBrd,C3H_HeH,LP_J,BTBR_T+_Itpr3tf_J,CBA_J,BUB_BnJ,129P2_OlaHsd,DBA_1J,C57BR_cdJ,DBA_2J,C57BL_6NJ,C57BL_10J,C3H_HeJ	NOD_ShiLtJ,KK_HiJ,RF_J,SEA_GnJ,AKR_J	0
4	43010025	Fancg	C	T	MODERATE	downstream_gene_variant,missense_variant,non_coding_transcript_exon_variant,upstream_gene_variant	C3H_HeJ,C57BL_10J,DBA_2J,C57BL_6NJ,C57BR_cdJ,DBA_1J,BUB_BnJ,129P2_OlaHsd,BTBR_T+_Itpr3tf_J,LP_J,CBA_J,C3H_HeH,129S5SvEvBrd,NZB_BlNJ,A_J,NZW_LacJ,NZO_HlLtJ,FVB_NJ,ST_bJ,C58_J,I_LnJ,BALB_cJ,129S1_SvImJ,C57L_J	SEA_GnJ,AKR_J,KK_HiJ,NOD_ShiLtJ,RF_J	0
4	55370267	Rad23b	G	A	MODERATE	downstream_gene_variant,missense_variant,non_coding_transcript_exon_variant	C58_J,KK_HiJ,C57BL_6NJ,C57BL_10J	C3H_HeJ,SEA_GnJ,DBA_2J,C57BR_cdJ,DBA_1J,129P2_OlaHsd,AKR_J,BUB_BnJ,CBA_J,LP_J,BTBR_T+_Itpr3tf_J,C3H_HeH,129S5SvEvBrd,NZB_BlNJ,NOD_ShiLtJ,A_J,NZW_LacJ,NZO_HlLtJ,FVB_NJ,ST_bJ,I_LnJ,RF_J,129S1_SvImJ,BALB_cJ,C57L_J	0
4	55370327	Rad23b	C	G	MODERATE	downstream_gene_variant,missense_variant,non_coding_transcript_exon_variant	C58_J,KK_HiJ,C57BL_6NJ,C57BL_10J	C57L_J,129S1_SvImJ,RF_J,I_LnJ,BALB_cJ,ST_bJ,FVB_NJ,NZO_HlLtJ,NZW_LacJ,A_J,NOD_ShiLtJ,NZB_BlNJ,129S5SvEvBrd,C3H_HeH,BTBR_T+_Itpr3tf_J,LP_J,CBA_J,BUB_BnJ,AKR_J,129P2_OlaHsd,DBA_1J,C57BR_cdJ,DBA_2J,SEA_GnJ,C3H_HeJ	0
4	55370354	Rad23b	G	A	MODERATE	downstream_gene_variant,missense_variant,non_coding_transcript_exon_variant	C58_J,KK_HiJ,C57BL_6NJ,C57BL_10J	RF_J,BALB_cJ,I_LnJ,129S1_SvImJ,C57L_J,NZO_HlLtJ,FVB_NJ,ST_bJ,A_J,NOD_ShiLtJ,NZW_LacJ,129S5SvEvBrd,C3H_HeH,NZB_BlNJ,AKR_J,BUB_BnJ,129P2_OlaHsd,LP_J,BTBR_T+_Itpr3tf_J,CBA_J,DBA_2J,C57BR_cdJ,DBA_1J,SEA_GnJ,C3H_HeJ	0
4	55385473	Rad23b	A	G	MODERATE	downstream_gene_variant,missense_variant	C58_J,KK_HiJ,C57BL_6NJ,C57BL_10J	NZW_LacJ,NOD_ShiLtJ,A_J,NZB_BlNJ,C3H_HeH,129S5SvEvBrd,C57L_J,BALB_cJ,RF_J,I_LnJ,129S1_SvImJ,ST_bJ,FVB_NJ,NZO_HlLtJ,SEA_GnJ,C3H_HeJ,CBA_J,BTBR_T+_Itpr3tf_J,LP_J,129P2_OlaHsd,AKR_J,BUB_BnJ,DBA_1J,C57BR_cdJ,DBA_2J	0
4	66839598	Tlr4	G	A	MODERATE	downstream_gene_variant,intron_variant,missense_variant,non_coding_transcript_exon_variant	KK_HiJ,NOD_ShiLtJ,129S5SvEvBrd,C3H_HeH,NZB_BlNJ,RF_J,C58_J,129S1_SvImJ,C57L_J,NZO_HlLtJ,FVB_NJ,ST_bJ,C57BL_10J,C3H_HeJ,BUB_BnJ,AKR_J,129P2_OlaHsd,BTBR_T+_Itpr3tf_J,LP_J,CBA_J,C57BL_6NJ,DBA_2J,C57BR_cdJ,DBA_1J	BALB_cJ,I_LnJ,NZW_LacJ,A_J,SEA_GnJ	0
4	66839731	Tlr4	G	A	MODERATE	downstream_gene_variant,intron_variant,missense_variant	129S5SvEvBrd,C3H_HeH,NZB_BlNJ,KK_HiJ,NOD_ShiLtJ,NZW_LacJ,NZO_HlLtJ,FVB_NJ,ST_bJ,C58_J,RF_J,129S1_SvImJ,C57L_J,C3H_HeJ,C57BL_10J,C57BL_6NJ,DBA_2J,C57BR_cdJ,DBA_1J,AKR_J,BUB_BnJ,129P2_OlaHsd,LP_J,BTBR_T+_Itpr3tf_J,CBA_J	SEA_GnJ,A_J,I_LnJ,BALB_cJ	0
4	66840750	Tlr4	A	C	MODERATE	downstream_gene_variant,intron_variant,missense_variant	C57BL_10J,C3H_HeJ,BUB_BnJ,AKR_J,129P2_OlaHsd,BTBR_T+_Itpr3tf_J,LP_J,CBA_J,DBA_2J,C57BL_6NJ,C57BR_cdJ,DBA_1J,NOD_ShiLtJ,KK_HiJ,129S5SvEvBrd,C3H_HeH,NZB_BlNJ,RF_J,C58_J,129S1_SvImJ,C57L_J,NZO_HlLtJ,FVB_NJ,ST_bJ	SEA_GnJ,I_LnJ,BALB_cJ,NZW_LacJ,A_J	0
4	66841106	Tlr4	C	A	MODERATE	downstream_gene_variant,intron_variant,missense_variant	C57BL_10J,SEA_GnJ,CBA_J,LP_J,BTBR_T+_Itpr3tf_J,129P2_OlaHsd,AKR_J,BUB_BnJ,DBA_1J,C57BR_cdJ,DBA_2J,C57BL_6NJ,NZW_LacJ,KK_HiJ,NOD_ShiLtJ,A_J,NZB_BlNJ,129S5SvEvBrd,C3H_HeH,C57L_J,129S1_SvImJ,RF_J,I_LnJ,C58_J,BALB_cJ,ST_bJ,FVB_NJ,NZO_HlLtJ	C3H_HeJ	1
4	66841253	Tlr4	G	A	MODERATE	downstream_gene_variant,intron_variant,missense_variant	CBA_J,BTBR_T+_Itpr3tf_J,LP_J,129P2_OlaHsd,BUB_BnJ,AKR_J,DBA_1J,C57BL_6NJ,DBA_2J,C57BR_cdJ,C57BL_10J,C3H_HeJ,C57L_J,RF_J,129S1_SvImJ,C58_J,ST_bJ,FVB_NJ,NZO_HlLtJ,NOD_ShiLtJ,KK_HiJ,NZB_BlNJ,C3H_HeH,129S5SvEvBrd	BALB_cJ,I_LnJ,A_J,NZW_LacJ,SEA_GnJ	0
4	100486704	Ube2u	A	G	MODERATE	5_prime_UTR_variant,missense_variant	C57L_J,I_LnJ,NZO_HlLtJ,KK_HiJ,NZB_BlNJ,DBA_1J,C57BL_6NJ,DBA_2J,C57BR_cdJ	A_J,NOD_ShiLtJ,NZW_LacJ,129S5SvEvBrd,C3H_HeH,129S1_SvImJ,RF_J,C58_J,BALB_cJ,FVB_NJ,ST_bJ,SEA_GnJ,C57BL_10J,C3H_HeJ,AKR_J,BUB_BnJ,129P2_OlaHsd,LP_J,BTBR_T+_Itpr3tf_J,CBA_J	0
4	100486707	Ube2u	C	T	MODERATE	5_prime_UTR_premature_start_codon_gain_variant,5_prime_UTR_variant,missense_variant	129S5SvEvBrd,C3H_HeH,NZB_BlNJ,KK_HiJ,NOD_ShiLtJ,A_J,NZW_LacJ,NZO_HlLtJ,FVB_NJ,ST_bJ,I_LnJ,BALB_cJ,C58_J,129S1_SvImJ,C57L_J,C3H_HeJ,SEA_GnJ,C57BL_10J,DBA_2J,C57BR_cdJ,C57BL_6NJ,DBA_1J,AKR_J,129P2_OlaHsd,BTBR_T+_Itpr3tf_J,LP_J,CBA_J	BUB_BnJ,RF_J	0
4	108595618	Gm12743,Orc1	A	G	MODERATE	downstream_gene_variant,intron_variant,missense_variant	KK_HiJ,I_LnJ,C57L_J,ST_bJ,C57BL_10J,BTBR_T+_Itpr3tf_J,C57BL_6NJ,C57BR_cdJ	FVB_NJ,NZO_HlLtJ,RF_J,C58_J,BALB_cJ,129S1_SvImJ,NZB_BlNJ,C3H_HeH,129S5SvEvBrd,NZW_LacJ,NOD_ShiLtJ,A_J,DBA_1J,DBA_2J,CBA_J,LP_J,129P2_OlaHsd,BUB_BnJ,AKR_J,C3H_HeJ,SEA_GnJ	0
4	116111290	Rad54l	G	A	MODERATE	downstream_gene_variant,missense_variant,non_coding_transcript_exon_variant	129S5SvEvBrd,C3H_HeH,NZB_BlNJ,NOD_ShiLtJ,A_J,KK_HiJ,NZW_LacJ,NZO_HlLtJ,FVB_NJ,ST_bJ,129S1_SvImJ,RF_J,C58_J,BALB_cJ,C57L_J,C3H_HeJ,SEA_GnJ,C57BL_10J,DBA_2J,C57BR_cdJ,C57BL_6NJ,DBA_1J,129P2_OlaHsd,AKR_J,BUB_BnJ,CBA_J,LP_J,BTBR_T+_Itpr3tf_J	I_LnJ	1
4	116118878	Pomgnt1,Rad54l	T	G	MODERATE	missense_variant,non_coding_transcript_exon_variant,upstream_gene_variant	AKR_J,BUB_BnJ,129P2_OlaHsd,LP_J,BTBR_T+_Itpr3tf_J,CBA_J,C57BR_cdJ,DBA_2J,C57BL_6NJ,DBA_1J,SEA_GnJ,C57BL_10J,C3H_HeJ,RF_J,I_LnJ,BALB_cJ,C58_J,129S1_SvImJ,C57L_J,NZO_HlLtJ,FVB_NJ,A_J,NOD_ShiLtJ,KK_HiJ,NZW_LacJ,C3H_HeH,129S5SvEvBrd,NZB_BlNJ	ST_bJ	1
4	116604056	Ccdc17,Nasp	G	A	MODERATE	downstream_gene_variant,missense_variant,non_coding_transcript_exon_variant	C3H_HeJ,C57BL_10J,DBA_1J,DBA_2J,C57BR_cdJ,C57BL_6NJ,CBA_J,LP_J,BTBR_T+_Itpr3tf_J,129P2_OlaHsd,BUB_BnJ,C3H_HeH,129S5SvEvBrd,A_J,NOD_ShiLtJ,KK_HiJ,ST_bJ,FVB_NJ,C57L_J,RF_J,I_LnJ,129S1_SvImJ,C58_J,BALB_cJ	SEA_GnJ,AKR_J,NZW_LacJ,NZB_BlNJ,NZO_HlLtJ	0
4	116604059	Ccdc17,Nasp	C	T	MODERATE	downstream_gene_variant,missense_variant&splice_region_variant,splice_region_variant&non_coding_transcript_exon_variant	C3H_HeJ,C57BL_10J,DBA_2J,C57BR_cdJ,C57BL_6NJ,DBA_1J,129P2_OlaHsd,BUB_BnJ,CBA_J,LP_J,BTBR_T+_Itpr3tf_J,129S5SvEvBrd,C3H_HeH,KK_HiJ,NOD_ShiLtJ,A_J,FVB_NJ,ST_bJ,I_LnJ,RF_J,129S1_SvImJ,C58_J,BALB_cJ,C57L_J	AKR_J,SEA_GnJ,NZO_HlLtJ,NZW_LacJ,NZB_BlNJ	0
4	116605736	Nasp	C	T	MODERATE	missense_variant,non_coding_transcript_exon_variant,upstream_gene_variant	CBA_J,LP_J,BTBR_T+_Itpr3tf_J,129P2_OlaHsd,BUB_BnJ,AKR_J,DBA_1J,C57BL_6NJ,DBA_2J,C57BR_cdJ,C57BL_10J,SEA_GnJ,C3H_HeJ,C57L_J,C58_J,RF_J,BALB_cJ,129S1_SvImJ,ST_bJ,FVB_NJ,NZO_HlLtJ,NZW_LacJ,NOD_ShiLtJ,A_J,KK_HiJ,NZB_BlNJ,C3H_HeH,129S5SvEvBrd	I_LnJ	1
4	116610853	Nasp	G	A	MODERATE	downstream_gene_variant,intron_variant,missense_variant,upstream_gene_variant	C3H_HeJ,C57BL_10J,SEA_GnJ,DBA_1J,DBA_2J,C57BL_6NJ,C57BR_cdJ,BTBR_T+_Itpr3tf_J,LP_J,CBA_J,AKR_J,BUB_BnJ,129P2_OlaHsd,NZB_BlNJ,129S5SvEvBrd,C3H_HeH,NZW_LacJ,KK_HiJ,NOD_ShiLtJ,A_J,FVB_NJ,NZO_HlLtJ,C57L_J,RF_J,I_LnJ,C58_J,129S1_SvImJ,BALB_cJ	ST_bJ	1
4	116611165	Nasp	A	C	MODERATE	downstream_gene_variant,intron_variant,missense_variant,upstream_gene_variant	BTBR_T+_Itpr3tf_J,LP_J,CBA_J,AKR_J,BUB_BnJ,129P2_OlaHsd,DBA_1J,C57BL_6NJ,DBA_2J,C57BR_cdJ,C57BL_10J,SEA_GnJ,C3H_HeJ,C57L_J,C58_J,RF_J,129S1_SvImJ,BALB_cJ,ST_bJ,FVB_NJ,NZO_HlLtJ,NZW_LacJ,A_J,NOD_ShiLtJ,KK_HiJ,NZB_BlNJ,129S5SvEvBrd,C3H_HeH	I_LnJ	1
4	116611243	Nasp	T	C	MODERATE	downstream_gene_variant,intron_variant,missense_variant,upstream_gene_variant	SEA_GnJ,C57BL_10J,C3H_HeJ,BUB_BnJ,AKR_J,129P2_OlaHsd,LP_J,BTBR_T+_Itpr3tf_J,CBA_J,DBA_2J,C57BR_cdJ,C57BL_6NJ,DBA_1J,NOD_ShiLtJ,KK_HiJ,A_J,NZW_LacJ,C3H_HeH,129S5SvEvBrd,NZB_BlNJ,C58_J,RF_J,BALB_cJ,129S1_SvImJ,C57L_J,NZO_HlLtJ,FVB_NJ,ST_bJ	I_LnJ	1
4	116611270	Nasp	G	C	MODERATE	downstream_gene_variant,intron_variant,missense_variant	NZO_HlLtJ,FVB_NJ,ST_bJ,C58_J,RF_J,129S1_SvImJ,BALB_cJ,C57L_J,C3H_HeH,129S5SvEvBrd,NZB_BlNJ,KK_HiJ,NOD_ShiLtJ,A_J,NZW_LacJ,C57BR_cdJ,DBA_2J,C57BL_6NJ,DBA_1J,129P2_OlaHsd,BUB_BnJ,AKR_J,CBA_J,BTBR_T+_Itpr3tf_J,LP_J,C3H_HeJ,SEA_GnJ,C57BL_10J	I_LnJ	1
4	116618874	Nasp	G	T	MODERATE	missense_variant,non_coding_transcript_exon_variant	C57BL_10J,SEA_GnJ,C3H_HeJ,CBA_J,LP_J,BTBR_T+_Itpr3tf_J,129P2_OlaHsd,BUB_BnJ,AKR_J,DBA_1J,C57BR_cdJ,DBA_2J,C57BL_6NJ,NZW_LacJ,NOD_ShiLtJ,A_J,KK_HiJ,NZB_BlNJ,C3H_HeH,129S5SvEvBrd,C57L_J,RF_J,129S1_SvImJ,C58_J,BALB_cJ,ST_bJ,FVB_NJ,NZO_HlLtJ	I_LnJ	1
4	125126988	Zc3h12a	T	C	MODERATE	missense_variant,upstream_gene_variant	C3H_HeJ,C57BL_10J,SEA_GnJ,DBA_1J,C57BL_6NJ,DBA_2J,C57BR_cdJ,CBA_J,LP_J,BTBR_T+_Itpr3tf_J,129P2_OlaHsd,BUB_BnJ,NZB_BlNJ,129S5SvEvBrd,C3H_HeH,NZW_LacJ,KK_HiJ,NOD_ShiLtJ,A_J,ST_bJ,FVB_NJ,NZO_HlLtJ,C57L_J,I_LnJ,RF_J,C58_J,BALB_cJ,129S1_SvImJ	AKR_J	1
4	126587625	Clspn,Gm12936	C	A	MODERATE	missense_variant,non_coding_transcript_exon_variant,upstream_gene_variant	SEA_GnJ,C3H_HeJ,AKR_J,BUB_BnJ,129P2_OlaHsd,LP_J,BTBR_T+_Itpr3tf_J,CBA_J,C57BL_6NJ,DBA_2J,C57BR_cdJ,DBA_1J,KK_HiJ,NOD_ShiLtJ,A_J,C3H_HeH,129S5SvEvBrd,NZB_BlNJ,I_LnJ,RF_J,C58_J,129S1_SvImJ,BALB_cJ,C57L_J,NZO_HlLtJ,FVB_NJ,ST_bJ	C57BL_10J,NZW_LacJ	0
4	126591192	Clspn	A	G	MODERATE	missense_variant,non_coding_transcript_exon_variant	C3H_HeJ,SEA_GnJ,DBA_1J,C57BR_cdJ,DBA_2J,C57BL_6NJ,CBA_J,BTBR_T+_Itpr3tf_J,LP_J,129P2_OlaHsd,AKR_J,BUB_BnJ,NZB_BlNJ,C3H_HeH,129S5SvEvBrd,NOD_ShiLtJ,A_J,KK_HiJ,ST_bJ,FVB_NJ,NZO_HlLtJ,C57L_J,C58_J,RF_J,I_LnJ,BALB_cJ,129S1_SvImJ	C57BL_10J,NZW_LacJ	0
4	126591258	Clspn	G	A	MODERATE	downstream_gene_variant,missense_variant	C57L_J,RF_J,I_LnJ,129S1_SvImJ,C58_J,BALB_cJ,ST_bJ,FVB_NJ,NZO_HlLtJ,NOD_ShiLtJ,A_J,KK_HiJ,NZB_BlNJ,129S5SvEvBrd,C3H_HeH,CBA_J,LP_J,BTBR_T+_Itpr3tf_J,129P2_OlaHsd,BUB_BnJ,AKR_J,DBA_1J,C57BR_cdJ,DBA_2J,C57BL_6NJ,SEA_GnJ,C3H_HeJ	NZW_LacJ,C57BL_10J	0
4	126591680	Clspn	G	A	MODERATE	downstream_gene_variant,missense_variant	LP_J,BTBR_T+_Itpr3tf_J,CBA_J,AKR_J,BUB_BnJ,129P2_OlaHsd,DBA_1J,DBA_2J,C57BR_cdJ,C57BL_6NJ,C57BL_10J,SEA_GnJ,C3H_HeJ,C57L_J,RF_J,I_LnJ,C58_J,129S1_SvImJ,ST_bJ,FVB_NJ,NZO_HlLtJ,NZW_LacJ,NOD_ShiLtJ,A_J,KK_HiJ,NZB_BlNJ,129S5SvEvBrd,C3H_HeH	BALB_cJ	1
4	126592668	Clspn	T	C	MODERATE	downstream_gene_variant,missense_variant	C3H_HeH,129S5SvEvBrd,NZB_BlNJ,KK_HiJ,NOD_ShiLtJ,A_J,NZO_HlLtJ,FVB_NJ,ST_bJ,C58_J,RF_J,I_LnJ,129S1_SvImJ,BALB_cJ,C57L_J,C3H_HeJ,SEA_GnJ,C57BL_6NJ,DBA_2J,C57BR_cdJ,DBA_1J,129P2_OlaHsd,BUB_BnJ,AKR_J,CBA_J,LP_J,BTBR_T+_Itpr3tf_J	C57BL_10J,NZW_LacJ	0
4	132707034	Eya3	T	C	MODERATE	missense_variant,non_coding_transcript_exon_variant	ST_bJ,FVB_NJ,NZO_HlLtJ,C57L_J,RF_J,I_LnJ,BALB_cJ,C58_J,129S1_SvImJ,C3H_HeH,129S5SvEvBrd,NZW_LacJ,NOD_ShiLtJ,A_J,C57BR_cdJ,DBA_2J,C57BL_6NJ,CBA_J,BTBR_T+_Itpr3tf_J,LP_J,129P2_OlaHsd,AKR_J,BUB_BnJ,C3H_HeJ,C57BL_10J,SEA_GnJ	DBA_1J,KK_HiJ,NZB_BlNJ	0
4	134523185	Aunip,Mtfr1l	A	G	MODERATE	downstream_gene_variant,missense_variant	C57BR_cdJ,C57BL_6NJ,KK_HiJ,NZB_BlNJ,C58_J,C57L_J,NZO_HlLtJ,ST_bJ	C3H_HeJ,C57BL_10J,SEA_GnJ,DBA_1J,DBA_2J,CBA_J,LP_J,BTBR_T+_Itpr3tf_J,129P2_OlaHsd,AKR_J,BUB_BnJ,C3H_HeH,129S5SvEvBrd,NZW_LacJ,NOD_ShiLtJ,A_J,FVB_NJ,RF_J,I_LnJ,BALB_cJ,129S1_SvImJ	0
4	134523235	Aunip,Mtfr1l	T	A	MODERATE	downstream_gene_variant,missense_variant	129P2_OlaHsd,BUB_BnJ,LP_J,C57BR_cdJ,C57BL_6NJ,SEA_GnJ,C57BL_10J,I_LnJ,C58_J,129S1_SvImJ,C57L_J,NZO_HlLtJ,ST_bJ,KK_HiJ,NZW_LacJ,129S5SvEvBrd,NZB_BlNJ	C3H_HeJ,DBA_2J,DBA_1J,AKR_J,BTBR_T+_Itpr3tf_J,CBA_J,C3H_HeH,A_J,NOD_ShiLtJ,FVB_NJ,BALB_cJ,RF_J	0
4	134523241	Aunip,Mtfr1l	T	G	MODERATE	downstream_gene_variant,missense_variant	C57L_J,C58_J,RF_J,BALB_cJ,ST_bJ,FVB_NJ,NZO_HlLtJ,NOD_ShiLtJ,KK_HiJ,A_J,NZB_BlNJ,C3H_HeH,CBA_J,BTBR_T+_Itpr3tf_J,AKR_J,DBA_1J,C57BL_6NJ,DBA_2J,C57BR_cdJ,C3H_HeJ	129S5SvEvBrd,NZW_LacJ,I_LnJ,129S1_SvImJ,SEA_GnJ,C57BL_10J,129P2_OlaHsd,BUB_BnJ,LP_J	0
4	134523248	Aunip,Mtfr1l	A	G	MODERATE	downstream_gene_variant,missense_variant	RF_J,BALB_cJ,C58_J,C57L_J,NZO_HlLtJ,FVB_NJ,ST_bJ,NOD_ShiLtJ,A_J,KK_HiJ,C3H_HeH,NZB_BlNJ,AKR_J,CBA_J,BTBR_T+_Itpr3tf_J,DBA_2J,C57BR_cdJ,C57BL_6NJ,DBA_1J,C3H_HeJ	NZW_LacJ,129S5SvEvBrd,129S1_SvImJ,I_LnJ,SEA_GnJ,C57BL_10J,BUB_BnJ,129P2_OlaHsd,LP_J	0
4	134523701	Aunip,Mtfr1l	A	G	MODERATE	downstream_gene_variant,missense_variant	NOD_ShiLtJ,KK_HiJ,A_J,NZB_BlNJ,C3H_HeH,C57L_J,C58_J,RF_J,BALB_cJ,ST_bJ,FVB_NJ,NZO_HlLtJ,C3H_HeJ,CBA_J,BTBR_T+_Itpr3tf_J,AKR_J,DBA_1J,DBA_2J,C57BR_cdJ,C57BL_6NJ	C57BL_10J,SEA_GnJ,LP_J,129P2_OlaHsd,BUB_BnJ,NZW_LacJ,129S5SvEvBrd,I_LnJ,129S1_SvImJ	0
4	138315555	Ddost,Pink1,mmu-mir-7019	G	A	MODERATE	downstream_gene_variant,missense_variant	C57BL_6NJ,DBA_2J,C57BR_cdJ,BTBR_T+_Itpr3tf_J,LP_J,AKR_J,129P2_OlaHsd,C57BL_10J,SEA_GnJ,ST_bJ,FVB_NJ,NZO_HlLtJ,C57L_J,RF_J,BALB_cJ,I_LnJ,C58_J,129S1_SvImJ,129S5SvEvBrd,NOD_ShiLtJ,A_J,KK_HiJ	C3H_HeJ,DBA_1J,CBA_J,BUB_BnJ,NZB_BlNJ,C3H_HeH,NZW_LacJ	0
4	138315559	Ddost,Pink1,mmu-mir-7019	C	T	MODERATE	downstream_gene_variant,missense_variant	NZO_HlLtJ,129S1_SvImJ,RF_J,I_LnJ,C58_J,C57L_J,129S5SvEvBrd,C3H_HeH,NZB_BlNJ,NOD_ShiLtJ,A_J,NZW_LacJ,C57BR_cdJ,C57BL_6NJ,DBA_1J,129P2_OlaHsd,AKR_J,BUB_BnJ,CBA_J,LP_J,BTBR_T+_Itpr3tf_J,C3H_HeJ,SEA_GnJ,C57BL_10J	FVB_NJ,ST_bJ,BALB_cJ,KK_HiJ,DBA_2J	0
4	138315563	Ddost,Pink1,mmu-mir-7019	C	T	MODERATE	downstream_gene_variant,missense_variant	C3H_HeJ,SEA_GnJ,C57BL_10J,C57BR_cdJ,C57BL_6NJ,DBA_1J,BUB_BnJ,AKR_J,129P2_OlaHsd,BTBR_T+_Itpr3tf_J,LP_J,CBA_J,C3H_HeH,129S5SvEvBrd,NZB_BlNJ,NOD_ShiLtJ,A_J,NZW_LacJ,NZO_HlLtJ,FVB_NJ,C58_J,RF_J,I_LnJ,129S1_SvImJ,C57L_J	BALB_cJ,ST_bJ,KK_HiJ,DBA_2J	0
4	138315709	Ddost,Pink1,mmu-mir-7019	T	C	MODERATE	downstream_gene_variant,missense_variant	KK_HiJ,NOD_ShiLtJ,129S5SvEvBrd,C57L_J,BALB_cJ,RF_J,C58_J,129S1_SvImJ,ST_bJ,FVB_NJ,NZO_HlLtJ,C57BL_10J,SEA_GnJ,LP_J,BTBR_T+_Itpr3tf_J,129P2_OlaHsd,AKR_J,C57BL_6NJ,DBA_2J,C57BR_cdJ	DBA_1J,BUB_BnJ,CBA_J,C3H_HeJ,I_LnJ,C3H_HeH,NZB_BlNJ,A_J,NZW_LacJ	0
4	138320016	Pink1,mmu-mir-7019	G	T	MODERATE	missense_variant,upstream_gene_variant	C57L_J,C58_J,RF_J,129S1_SvImJ,NZO_HlLtJ,NOD_ShiLtJ,129S5SvEvBrd,LP_J,BTBR_T+_Itpr3tf_J,AKR_J,129P2_OlaHsd,C57BL_6NJ,C57BR_cdJ,C57BL_10J,SEA_GnJ	ST_bJ,FVB_NJ,BALB_cJ,I_LnJ,NZB_BlNJ,C3H_HeH,NZW_LacJ,A_J,KK_HiJ,DBA_1J,DBA_2J,CBA_J,BUB_BnJ,C3H_HeJ	0
4	138320814	Pink1,mmu-mir-7019	A	G	MODERATE	missense_variant,upstream_gene_variant	C57BR_cdJ,DBA_2J,C57BL_6NJ,BTBR_T+_Itpr3tf_J,LP_J,129P2_OlaHsd,AKR_J,C57BL_10J,SEA_GnJ,ST_bJ,FVB_NJ,NZO_HlLtJ,C57L_J,RF_J,C58_J,129S1_SvImJ,BALB_cJ,129S5SvEvBrd,KK_HiJ,NOD_ShiLtJ	NZW_LacJ,A_J,NZB_BlNJ,C3H_HeH,I_LnJ,C3H_HeJ,CBA_J,BUB_BnJ,DBA_1J	0
4	138320839	Pink1,mmu-mir-7019	T	G	MODERATE	missense_variant,upstream_gene_variant	C57BL_10J,SEA_GnJ,LP_J,BTBR_T+_Itpr3tf_J,AKR_J,129P2_OlaHsd,DBA_2J,C57BR_cdJ,C57BL_6NJ,KK_HiJ,NOD_ShiLtJ,129S5SvEvBrd,C57L_J,RF_J,C58_J,129S1_SvImJ,BALB_cJ,ST_bJ,FVB_NJ,NZO_HlLtJ	C3H_HeJ,DBA_1J,CBA_J,BUB_BnJ,NZB_BlNJ,C3H_HeH,NZW_LacJ,A_J,I_LnJ	0
4	148465042	Mtor	C	T	MODERATE	missense_variant	NOD_ShiLtJ,C3H_HeH,129S5SvEvBrd,C57L_J,C58_J,I_LnJ,129S1_SvImJ,ST_bJ,FVB_NJ,NZO_HlLtJ,C57BL_10J,SEA_GnJ,C3H_HeJ,CBA_J,LP_J,BTBR_T+_Itpr3tf_J,129P2_OlaHsd,AKR_J,DBA_1J,DBA_2J,C57BL_6NJ,C57BR_cdJ	BALB_cJ,RF_J,NZB_BlNJ,A_J,KK_HiJ,NZW_LacJ,BUB_BnJ	0
4	149744878	Gm13068,Slc25a33	C	T	MODERATE	missense_variant,upstream_gene_variant	BALB_cJ,RF_J,I_LnJ,C58_J,C57L_J,NZO_HlLtJ,FVB_NJ,ST_bJ,A_J,NOD_ShiLtJ,KK_HiJ,NZW_LacJ,C3H_HeH,NZB_BlNJ,AKR_J,BUB_BnJ,BTBR_T+_Itpr3tf_J,LP_J,CBA_J,DBA_2J,C57BL_6NJ,C57BR_cdJ,DBA_1J,SEA_GnJ,C57BL_10J,C3H_HeJ	129P2_OlaHsd,129S1_SvImJ,129S5SvEvBrd	0
4	149753850	Gm13068,Slc25a33	T	C	MODERATE	downstream_gene_variant,missense_variant	CBA_J,BTBR_T+_Itpr3tf_J,LP_J,129P2_OlaHsd,BUB_BnJ,AKR_J,DBA_1J,DBA_2J,C57BL_6NJ,C57BR_cdJ,C57BL_10J,SEA_GnJ,C3H_HeJ,C57L_J,BALB_cJ,RF_J,C58_J,129S1_SvImJ,ST_bJ,NZO_HlLtJ,NZW_LacJ,KK_HiJ,NOD_ShiLtJ,A_J,NZB_BlNJ,129S5SvEvBrd,C3H_HeH	I_LnJ,FVB_NJ	0
5	25698295	Xrcc2	T	C	MODERATE	missense_variant,non_coding_transcript_exon_variant,upstream_gene_variant	C57BL_10J,SEA_GnJ,C3H_HeJ,CBA_J,LP_J,BTBR_T+_Itpr3tf_J,129P2_OlaHsd,AKR_J,C57BL_6NJ,C57BR_cdJ,NZW_LacJ,KK_HiJ,A_J,C3H_HeH,129S5SvEvBrd,C57L_J,129S1_SvImJ,RF_J,I_LnJ,C58_J,BALB_cJ,FVB_NJ	NZO_HlLtJ,ST_bJ,NOD_ShiLtJ,NZB_BlNJ,BUB_BnJ,DBA_2J,DBA_1J	0
5	25705683	Xrcc2	T	C	MODERATE	missense_variant,non_coding_transcript_exon_variant	NZO_HlLtJ,FVB_NJ,ST_bJ,RF_J,C58_J,I_LnJ,BALB_cJ,C57L_J,C3H_HeH,NZB_BlNJ,NOD_ShiLtJ,KK_HiJ,A_J,DBA_2J,C57BR_cdJ,C57BL_6NJ,DBA_1J,AKR_J,BUB_BnJ,CBA_J,C3H_HeJ,SEA_GnJ,C57BL_10J	NZW_LacJ,129S5SvEvBrd,129S1_SvImJ,129P2_OlaHsd,LP_J,BTBR_T+_Itpr3tf_J	0
5	27772365	Paxip1	G	A	MODERATE	missense_variant	ST_bJ,FVB_NJ,NZO_HlLtJ,C57L_J,C58_J,RF_J,I_LnJ,129S1_SvImJ,BALB_cJ,NZB_BlNJ,129S5SvEvBrd,C3H_HeH,NZW_LacJ,A_J,NOD_ShiLtJ,KK_HiJ,DBA_1J,C57BR_cdJ,DBA_2J,C57BL_6NJ,LP_J,BTBR_T+_Itpr3tf_J,CBA_J,AKR_J,129P2_OlaHsd,C3H_HeJ,C57BL_10J,SEA_GnJ	BUB_BnJ	1
5	34115415	Poln	A	C	MODERATE	missense_variant	NZB_BlNJ,129S5SvEvBrd,NZW_LacJ,KK_HiJ,NOD_ShiLtJ,ST_bJ,FVB_NJ,NZO_HlLtJ,C57L_J,129S1_SvImJ,RF_J,C58_J,C57BL_10J,C57BL_6NJ,C57BR_cdJ,LP_J,BUB_BnJ,129P2_OlaHsd	DBA_2J,DBA_1J,AKR_J,BTBR_T+_Itpr3tf_J,CBA_J,C3H_HeJ,SEA_GnJ,BALB_cJ,I_LnJ,C3H_HeH,A_J	0
5	34118900	Poln	C	T	MODERATE	missense_variant	KK_HiJ,NOD_ShiLtJ,NZW_LacJ,129S5SvEvBrd,NZB_BlNJ,RF_J,129S1_SvImJ,C58_J,C57L_J,NZO_HlLtJ,FVB_NJ,ST_bJ,C57BL_10J,BUB_BnJ,129P2_OlaHsd,LP_J,C57BL_6NJ,C57BR_cdJ	BALB_cJ,I_LnJ,C3H_HeH,A_J,DBA_1J,DBA_2J,BTBR_T+_Itpr3tf_J,CBA_J,AKR_J,C3H_HeJ,SEA_GnJ	0
5	34129230	Poln	C	T	MODERATE	missense_variant	NZW_LacJ,NOD_ShiLtJ,KK_HiJ,NZB_BlNJ,129S5SvEvBrd,C57L_J,129S1_SvImJ,RF_J,C58_J,ST_bJ,FVB_NJ,NZO_HlLtJ,C57BL_10J,LP_J,129P2_OlaHsd,BUB_BnJ,C57BL_6NJ,C57BR_cdJ	A_J,C3H_HeH,BALB_cJ,I_LnJ,SEA_GnJ,C3H_HeJ,CBA_J,BTBR_T+_Itpr3tf_J,AKR_J,DBA_1J,DBA_2J	0
5	41808756	Bod1l	T	A	MODERATE	missense_variant	C3H_HeJ,C57BL_10J,SEA_GnJ,DBA_1J,DBA_2J,C57BL_6NJ,C57BR_cdJ,CBA_J,AKR_J,BUB_BnJ,NZB_BlNJ,C3H_HeH,A_J,NOD_ShiLtJ,KK_HiJ,ST_bJ,FVB_NJ,NZO_HlLtJ,C57L_J,C58_J,RF_J,I_LnJ,BALB_cJ	129S1_SvImJ,129S5SvEvBrd,NZW_LacJ,LP_J,BTBR_T+_Itpr3tf_J,129P2_OlaHsd	0
5	41810081	Bod1l	C	T	MODERATE	missense_variant	DBA_1J,C57BL_6NJ,DBA_2J,C57BR_cdJ,CBA_J,BUB_BnJ,AKR_J,C3H_HeJ,C57BL_10J,SEA_GnJ,ST_bJ,FVB_NJ,NZO_HlLtJ,C57L_J,RF_J,BALB_cJ,I_LnJ,C58_J,NZB_BlNJ,C3H_HeH,NOD_ShiLtJ,KK_HiJ,A_J	129S5SvEvBrd,NZW_LacJ,129S1_SvImJ,BTBR_T+_Itpr3tf_J,LP_J,129P2_OlaHsd	0
5	41832429	Bod1l	A	G	MODERATE	missense_variant	C58_J,RF_J,I_LnJ,BALB_cJ,C57L_J,FVB_NJ,ST_bJ,A_J,NOD_ShiLtJ,KK_HiJ,C3H_HeH,BUB_BnJ,AKR_J,CBA_J,DBA_2J,C57BR_cdJ,C57BL_6NJ,DBA_1J,SEA_GnJ,C57BL_10J,C3H_HeJ	NZB_BlNJ,129S5SvEvBrd,NZW_LacJ,NZO_HlLtJ,129S1_SvImJ,BTBR_T+_Itpr3tf_J,LP_J,129P2_OlaHsd	0
5	51463320	Ppargc1a	C	T	MODERATE	3_prime_UTR_variant,missense_variant	DBA_1J,C57BL_6NJ,DBA_2J,C57BR_cdJ,CBA_J,BTBR_T+_Itpr3tf_J,AKR_J,BUB_BnJ,C3H_HeJ,C57BL_10J,SEA_GnJ,FVB_NJ,NZO_HlLtJ,C57L_J,RF_J,I_LnJ,BALB_cJ,NZB_BlNJ,C3H_HeH,NZW_LacJ,NOD_ShiLtJ,KK_HiJ,A_J	129S5SvEvBrd,129S1_SvImJ,C58_J,ST_bJ,129P2_OlaHsd,LP_J	0
5	51472889	Ppargc1a	G	A	MODERATE	3_prime_UTR_variant,missense_variant	RF_J,I_LnJ,C58_J,BALB_cJ,129S1_SvImJ,C57L_J,NZO_HlLtJ,FVB_NJ,ST_bJ,KK_HiJ,A_J,NZW_LacJ,129S5SvEvBrd,C3H_HeH,NZB_BlNJ,BUB_BnJ,AKR_J,129P2_OlaHsd,LP_J,CBA_J,DBA_2J,C57BR_cdJ,C57BL_6NJ,DBA_1J,SEA_GnJ,C57BL_10J,C3H_HeJ	BTBR_T+_Itpr3tf_J,NOD_ShiLtJ	0
5	65279618	Rfc1	T	C	MODERATE	missense_variant	NZW_LacJ,NOD_ShiLtJ,A_J,129S5SvEvBrd,C57L_J,C58_J,RF_J,129S1_SvImJ,BALB_cJ,ST_bJ,FVB_NJ,NZO_HlLtJ,C57BL_10J,SEA_GnJ,LP_J,BTBR_T+_Itpr3tf_J,129P2_OlaHsd,BUB_BnJ,AKR_J,C57BR_cdJ,C57BL_6NJ	C3H_HeJ,CBA_J,DBA_2J,DBA_1J,KK_HiJ,C3H_HeH,NZB_BlNJ,I_LnJ	0
5	65312967	Rfc1	T	A	MODERATE	missense_variant,non_coding_transcript_exon_variant	129S5SvEvBrd,NZW_LacJ,129S1_SvImJ,C57L_J,C57BL_10J,C57BR_cdJ,C57BL_6NJ,129P2_OlaHsd,BTBR_T+_Itpr3tf_J,LP_J	SEA_GnJ,C3H_HeJ,AKR_J,BUB_BnJ,CBA_J,DBA_2J,DBA_1J,KK_HiJ,NOD_ShiLtJ,A_J,C3H_HeH,NZB_BlNJ,RF_J,C58_J,I_LnJ,BALB_cJ,NZO_HlLtJ,FVB_NJ,ST_bJ	0
[truncated: 576 more rows]
